# Supplementary material for: Preparation of a benziodazole-type iodine(III) compound and its application as a nitrating reagent for synthesis of furazans via a copper-catalyzed cascade process
Source: Commun Chem. 2024 Jul 9;7:155. doi: 10.1038/s42004-024-01238-8 (PMC11233585; doi:10.1038/s42004-024-01238-8)
Supplement: Supplementary file 5 — Supplementary Data 2 [file 42004_2024_1238_MOESM5_ESM.zip]

Archive with 1 entries (1 files):
- Supplementary Data 2.doc
