# Supplementary material for: Preparation of a benziodazole-type iodine(III) compound and its application as a nitrating reagent for synthesis of furazans via a copper-catalyzed cascade process
Source: Commun Chem. 2024 Jul 9;7:155. doi: 10.1038/s42004-024-01238-8 (PMC11233585; doi:10.1038/s42004-024-01238-8)
Supplement: Supplementary file 7 — Supplementary Data 4 [file 42004_2024_1238_MOESM7_ESM.cif]

data_062041-yzf-2-125-1-dj-a_auto
_audit_creation_date               2023-04-03
_audit_creation_method
;
Olex2 1.5
(compiled 2023.03.06 svn.rbb2c1857 for OlexSys, GUI svn.r6748)
;
_shelx_SHELXL_version_number       '2018/1'
_audit_contact_author_address      ?
_audit_contact_author_email        ?
_audit_contact_author_name         ''
_audit_contact_author_phone        ?
_publ_contact_author_id_orcid      ?
_publ_section_references
;
Dolomanov, O.V., Bourhis, L.J., Gildea, R.J, Howard, J.A.K. & Puschmann, H.
 (2009), J. Appl. Cryst. 42, 339-341.

Sheldrick, G.M. (2015). Acta Cryst. C71, 3-8.
;
_chemical_name_common              ?
_chemical_name_systematic          ?
_chemical_formula_moiety           'C9 H7 I N2 O5'
_chemical_formula_sum              'C9 H7 I N2 O5'
_chemical_formula_weight           350.07
_chemical_melting_point            ?
loop_
  _atom_type_symbol
  _atom_type_description
  _atom_type_scat_dispersion_real
  _atom_type_scat_dispersion_imag
  _atom_type_scat_source
 'C' 'C' 0.0181 0.0091 'International Tables Vol C Tables 4.2.6.8 and 6.1.1.4'
 'H' 'H' 0.0000 0.0000 'International Tables Vol C Tables 4.2.6.8 and 6.1.1.4'
 'I' 'I' -0.3257 6.8362 'International Tables Vol C Tables 4.2.6.8 and 6.1.1.4'
 'N' 'N' 0.0311 0.0180 'International Tables Vol C Tables 4.2.6.8 and 6.1.1.4'
 'O' 'O' 0.0492 0.0322 'International Tables Vol C Tables 4.2.6.8 and 6.1.1.4'

_shelx_space_group_comment
;
The symmetry employed for this shelxl refinement is uniquely defined
by the following loop, which should always be used as a source of
symmetry information in preference to the above space-group names.
They are only intended as comments.
;
_space_group_crystal_system        'monoclinic'
_space_group_IT_number             14
_space_group_name_H-M_alt          'P 1 21/c 1'
_space_group_name_Hall             '-P 2ybc'
loop_
  _space_group_symop_operation_xyz
 'x, y, z'
 '-x, y+1/2, -z+1/2'
 '-x, -y, -z'
 'x, -y-1/2, z-1/2'

_cell_length_a                     15.0319(2)
_cell_length_b                     5.87200(10)
_cell_length_c                     12.49510(10)
_cell_angle_alpha                  90
_cell_angle_beta                   98.6890(10)
_cell_angle_gamma                  90
_cell_volume                       1090.25(3)
_cell_formula_units_Z              4
_cell_measurement_reflns_used      5577
_cell_measurement_temperature      293(2)
_cell_measurement_theta_max        75.7980
_cell_measurement_theta_min        2.9660
_shelx_estimated_absorpt_T_max     0.653
_shelx_estimated_absorpt_T_min     0.068
_exptl_absorpt_coefficient_mu      23.253
_exptl_absorpt_correction_T_max    1.00000
_exptl_absorpt_correction_T_min    0.51941
_exptl_absorpt_correction_type     multi-scan
_exptl_absorpt_process_details
;
CrysAlisPro 1.171.42.63a (Rigaku Oxford Diffraction, 2022)
Empirical absorption correction using spherical harmonics,
implemented in SCALE3 ABSPACK scaling algorithm.
;
_exptl_absorpt_special_details     ?
_exptl_crystal_colour              colourless
_exptl_crystal_colour_primary      colourless
_exptl_crystal_density_diffrn      2.133
_exptl_crystal_density_meas        ?
_exptl_crystal_density_method      ?
_exptl_crystal_description         needle
_exptl_crystal_F_000               672
_exptl_crystal_size_max            0.25
_exptl_crystal_size_mid            0.02
_exptl_crystal_size_min            0.02
_exptl_transmission_factor_max     ?
_exptl_transmission_factor_min     ?
_diffrn_reflns_av_R_equivalents    0.0232
_diffrn_reflns_av_unetI/netI       0.0222
_diffrn_reflns_Laue_measured_fraction_full  0.997
_diffrn_reflns_Laue_measured_fraction_max  0.949
_diffrn_reflns_limit_h_max         18
_diffrn_reflns_limit_h_min         -18
_diffrn_reflns_limit_k_max         7
_diffrn_reflns_limit_k_min         -5
_diffrn_reflns_limit_l_max         15
_diffrn_reflns_limit_l_min         -15
_diffrn_reflns_number              6653
_diffrn_reflns_point_group_measured_fraction_full  0.997
_diffrn_reflns_point_group_measured_fraction_max  0.949
_diffrn_reflns_theta_full          67.684
_diffrn_reflns_theta_max           76.061
_diffrn_reflns_theta_min           2.974
_diffrn_ambient_temperature        293(2)
_diffrn_detector                   'Hybrid Pixel Array Detector'
_diffrn_detector_area_resol_mean   10.0000
_diffrn_detector_type              HyPix
_diffrn_measured_fraction_theta_full  0.997
_diffrn_measured_fraction_theta_max  0.949
_diffrn_measurement_details
;
List of Runs (angles in degrees, time in seconds):

  # Type    Start    End  Width  t~exp~   \w     \q     \k     \f   Frames
--------------------------------------------------------------------------
  1  \w   -104.00 -36.00   0.50    0.05    --  -47.22 -12.00 -24.00  136
  2  \w   -171.00 -94.00   0.50    0.05    -- -100.00 -15.00  60.00  154
  3  \w   -145.00 -89.00   0.50    0.05    -- -100.00 -12.00 -24.00  112
  4  \w    -61.00 -31.00   0.50    0.05    -- -100.00  61.00-120.00   60
  5  \w    -67.00 -29.00   0.50    0.05    -- -100.00  61.00-150.00   76
  6  \w    -23.00   2.00   0.50    0.05    --  -47.22  19.00 -60.00   50
  7  \w    -20.00  13.00   0.50    0.05    --  -47.22  12.00 147.00   66
  8  \w    143.00 169.00   0.50    0.05    --  103.34  45.00-120.00   52
  9  \w     94.00 138.00   0.50    0.05    --  103.34  45.00-120.00   88
 10  \w     37.00 119.00   0.50    0.05    --   47.22  12.00 147.00  164
 11  \w     93.00 170.00   0.50    0.05    --  103.34  12.00 147.00  154
 12  \w    -11.00  26.00   0.50    0.05    --   47.22 -12.00 -24.00   74
 13  \w     35.00  61.00   0.50    0.05    --  103.34 -61.00 -90.00   52
 14  \w     31.00  67.00   0.50    0.05    --  103.34 -77.00 -90.00   72
 15  \w     81.00 106.00   0.50    0.05    --  103.34 -77.00 -90.00   50
 16  \w     36.00  62.00   0.50    0.05    --  103.34 -94.00 -30.00   52
 17  \w     31.00  62.00   0.50    0.05    --  103.34 -94.00 -90.00   62
 18  \w     82.00 112.00   0.50    0.05    --  103.34-125.00-120.00   60
 19  \w     65.00  98.00   0.50    0.05    --  103.34 -94.00-120.00   66
 20  \w     80.00 105.00   0.50    0.05    --  103.34 -94.00 -90.00   50
 21  \w     80.00 105.00   0.50    0.05    --  103.34 -94.00 -30.00   50
 22  \w     23.00  88.00   0.50    0.05    --   47.22-125.00-120.00  130
;
_diffrn_measurement_device         'four-circle diffractometer'
_diffrn_measurement_device_type    'ROD, Synergy Custom system, HyPix'
_diffrn_measurement_method         '\w scans'
_diffrn_orient_matrix_type        
 'CrysAlisPro convention (1999,Acta A55,543-557)'
_diffrn_orient_matrix_UB_11        0.0318637000
_diffrn_orient_matrix_UB_12        -0.0200997000
_diffrn_orient_matrix_UB_13        0.1226882000
_diffrn_orient_matrix_UB_21        0.0972869000
_diffrn_orient_matrix_UB_22        -0.0374272000
_diffrn_orient_matrix_UB_23        -0.0212415000
_diffrn_orient_matrix_UB_31        0.0164877000
_diffrn_orient_matrix_UB_32        0.2589394000
_diffrn_orient_matrix_UB_33        0.0064272000
_diffrn_radiation_monochromator    mirror
_diffrn_radiation_probe            x-ray
_diffrn_radiation_type             'Cu K\a'
_diffrn_radiation_wavelength       1.54184
_diffrn_source                     'Rotating-anode X-ray tube'
_diffrn_source_type                'Rigaku (Cu) X-ray Source'
_reflns_Friedel_coverage           0.000
_reflns_Friedel_fraction_full      .
_reflns_Friedel_fraction_max       .
_reflns_number_gt                  2058
_reflns_number_total               2170
_reflns_odcompleteness_completeness  99.91
_reflns_odcompleteness_iscentric   1
_reflns_odcompleteness_theta       66.97
_reflns_special_details
;
 Reflections were merged by SHELXL according to the crystal
 class for the calculation of statistics and refinement.
 
 _reflns_Friedel_fraction is defined as the number of unique
 Friedel pairs measured divided by the number that would be
 possible theoretically, ignoring centric projections and
 systematic absences.
;
_reflns_threshold_expression       'I > 2\s(I)'
_computing_cell_refinement         'CrysAlisPro 1.171.42.63a (Rigaku OD, 2022)'
_computing_data_collection         'CrysAlisPro 1.171.42.63a (Rigaku OD, 2022)'
_computing_data_reduction          'CrysAlisPro 1.171.42.63a (Rigaku OD, 2022)'
_computing_molecular_graphics      'Olex2 1.5 (Dolomanov et al., 2009)'
_computing_publication_material    'Olex2 1.5 (Dolomanov et al., 2009)'
_computing_structure_refinement    'ShelXL (Sheldrick, 2015)'
_computing_structure_solution      'ShelXT (Sheldrick, 2015)'
_refine_diff_density_max           0.590
_refine_diff_density_min           -0.556
_refine_diff_density_rms           0.076
_refine_ls_extinction_coef         0.00093(10)
_refine_ls_extinction_expression  
 'Fc^*^=kFc[1+0.001xFc^2^\l^3^/sin(2\q)]^-1/4^'
_refine_ls_extinction_method       'SHELXL-2018/1 (Sheldrick 2018)'
_refine_ls_goodness_of_fit_ref     1.106
_refine_ls_hydrogen_treatment      constr
_refine_ls_matrix_type             full
_refine_ls_number_parameters       156
_refine_ls_number_reflns           2170
_refine_ls_number_restraints       0
_refine_ls_R_factor_all            0.0219
_refine_ls_R_factor_gt             0.0210
_refine_ls_restrained_S_all        1.106
_refine_ls_shift/su_max            0.001
_refine_ls_shift/su_mean           0.000
_refine_ls_structure_factor_coef   Fsqd
_refine_ls_weighting_details      
 'w=1/[\s^2^(Fo^2^)+(0.0326P)^2^+0.2574P] where P=(Fo^2^+2Fc^2^)/3'
_refine_ls_weighting_scheme        calc
_refine_ls_wR_factor_gt            0.0571
_refine_ls_wR_factor_ref           0.0578
_refine_special_details            ?
_olex2_refinement_description
;
1.a Aromatic/amide H refined with riding coordinates:
 C22(H22), C23(H23), C24(H24), C25(H25)
1.b Idealised Me refined as rotating group:
 C26(H26A,H26B,H26C)
;
_atom_sites_solution_hydrogens     geom
_atom_sites_solution_primary       dual
_atom_sites_solution_secondary     ?
loop_
  _atom_site_label
  _atom_site_type_symbol
  _atom_site_fract_x
  _atom_site_fract_y
  _atom_site_fract_z
  _atom_site_U_iso_or_equiv
  _atom_site_adp_type
  _atom_site_occupancy
  _atom_site_site_symmetry_order
  _atom_site_calc_flag
  _atom_site_refinement_flags_posn
  _atom_site_refinement_flags_adp
  _atom_site_refinement_flags_occupancy
  _atom_site_disorder_assembly
  _atom_site_disorder_group
 I10 I 0.28808(2) 0.46334(3) 0.66125(2) 0.03409(10) Uani 1 1 d . . . . .
 O11 O 0.19066(13) 0.2720(4) 0.52763(16) 0.0425(5) Uani 1 1 d . . . . .
 O12 O 0.19133(18) 0.0001(4) 0.4120(2) 0.0559(6) Uani 1 1 d . . . . .
 N13 N 0.23167(16) 0.1012(4) 0.49026(19) 0.0378(5) Uani 1 1 d . . . . .
 O14 O 0.30691(16) 0.0498(4) 0.5366(2) 0.0540(6) Uani 1 1 d . . . . .
 O15 O 0.45538(17) 0.4574(4) 0.7929(2) 0.0553(6) Uani 1 1 d . . . . .
 N16 N 0.33961(15) 0.6945(4) 0.78004(18) 0.0374(5) Uani 1 1 d . . . . .
 O17 O 0.30539(18) 1.0138(4) 0.8725(2) 0.0540(6) Uani 1 1 d . . . . .
 C18 C 0.19428(18) 0.8540(5) 0.7365(2) 0.0348(6) Uani 1 1 d . . . . .
 C19 C 0.17765(17) 0.6836(5) 0.6597(2) 0.0323(5) Uani 1 1 d . . . . .
 C20 C 0.28423(19) 0.8676(5) 0.8052(2) 0.0382(6) Uani 1 1 d . . . . .
 C21 C 0.42489(18) 0.6280(6) 0.8292(2) 0.0404(6) Uani 1 1 d . . . . .
 C22 C 0.09600(18) 0.6628(6) 0.5922(2) 0.0411(6) Uani 1 1 d . . . . .
 H22 H 0.086256 0.547865 0.540496 0.049 Uiso 1 1 calc R . . . .
 C23 C 0.1262(2) 1.0091(5) 0.7472(3) 0.0418(7) Uani 1 1 d . . . . .
 H23 H 0.135916 1.125067 0.798285 0.050 Uiso 1 1 calc R . . . .
 C24 C 0.02974(19) 0.8189(6) 0.6044(2) 0.0446(7) Uani 1 1 d . . . . .
 H24 H -0.025682 0.809224 0.560062 0.054 Uiso 1 1 calc R . . . .
 C25 C 0.0442(2) 0.9898(5) 0.6815(3) 0.0446(7) Uani 1 1 d . . . . .
 H25 H -0.001731 1.092016 0.689070 0.054 Uiso 1 1 calc R . . . .
 C26 C 0.4715(2) 0.7654(7) 0.9204(3) 0.0510(8) Uani 1 1 d . . . . .
 H26A H 0.437664 0.760846 0.979684 0.076 Uiso 1 1 calc GR . . . .
 H26B H 0.476602 0.920124 0.897352 0.076 Uiso 1 1 calc GR . . . .
 H26C H 0.530532 0.703992 0.943364 0.076 Uiso 1 1 calc GR . . . .

loop_
  _atom_site_aniso_label
  _atom_site_aniso_U_11
  _atom_site_aniso_U_22
  _atom_site_aniso_U_33
  _atom_site_aniso_U_23
  _atom_site_aniso_U_13
  _atom_site_aniso_U_12
 I10 0.02795(12) 0.04151(14) 0.03193(13) -0.00479(6) 0.00166(8) 0.00062(6)
 O11 0.0336(10) 0.0514(12) 0.0413(11) -0.0158(9) 0.0020(8) 0.0026(9)
 O12 0.0499(14) 0.0638(14) 0.0517(15) -0.0245(11) 0.0008(12) -0.0014(11)
 N13 0.0322(12) 0.0428(12) 0.0387(13) -0.0037(11) 0.0062(10) -0.0026(11)
 O14 0.0358(12) 0.0592(15) 0.0637(16) -0.0072(11) -0.0030(11) 0.0099(10)
 O15 0.0402(13) 0.0641(16) 0.0579(15) -0.0126(12) -0.0042(11) 0.0112(11)
 N16 0.0294(11) 0.0479(13) 0.0332(11) -0.0094(10) -0.0006(9) -0.0017(10)
 O17 0.0483(14) 0.0562(13) 0.0530(15) -0.0222(11) -0.0072(12) 0.0030(11)
 C18 0.0339(13) 0.0395(14) 0.0306(13) 0.0026(11) 0.0035(10) 0.0004(11)
 C19 0.0271(12) 0.0393(13) 0.0305(12) 0.0041(11) 0.0046(10) 0.0030(11)
 C20 0.0360(14) 0.0425(15) 0.0358(14) -0.0021(12) 0.0045(11) -0.0027(12)
 C21 0.0284(13) 0.0543(18) 0.0372(14) -0.0001(14) 0.0013(11) -0.0011(13)
 C22 0.0336(14) 0.0518(17) 0.0365(14) -0.0027(13) 0.0007(11) 0.0021(13)
 C23 0.0422(18) 0.0424(15) 0.0410(17) -0.0030(12) 0.0068(14) 0.0029(13)
 C24 0.0313(14) 0.0574(18) 0.0430(16) 0.0038(14) -0.0015(12) 0.0030(14)
 C25 0.0386(17) 0.0497(16) 0.0459(18) 0.0004(13) 0.0078(15) 0.0067(13)
 C26 0.0328(14) 0.073(2) 0.0452(16) -0.0090(16) -0.0010(12) -0.0057(15)

_geom_special_details
;
 All esds (except the esd in the dihedral angle between two l.s. planes)
 are estimated using the full covariance matrix.  The cell esds are taken
 into account individually in the estimation of esds in distances, angles
 and torsion angles; correlations between esds in cell parameters are only
 used when they are defined by crystal symmetry.  An approximate (isotropic)
 treatment of cell esds is used for estimating esds involving l.s. planes.
;
loop_
  _geom_bond_atom_site_label_1
  _geom_bond_atom_site_label_2
  _geom_bond_distance
  _geom_bond_site_symmetry_2
  _geom_bond_publ_flag
 I10 O11 2.3357(19) . ?
 I10 N16 2.073(2) . ?
 I10 C19 2.102(3) . ?
 O11 N13 1.301(3) . ?
 O12 N13 1.224(3) . ?
 N13 O14 1.228(3) . ?
 O15 C21 1.218(4) . ?
 N16 C20 1.380(4) . ?
 N16 C21 1.391(4) . ?
 O17 C20 1.210(4) . ?
 C18 C19 1.382(4) . ?
 C18 C20 1.491(4) . ?
 C18 C23 1.392(4) . ?
 C19 C22 1.386(4) . ?
 C21 C26 1.483(4) . ?
 C22 C24 1.379(4) . ?
 C23 C25 1.378(5) . ?
 C24 C25 1.386(5) . ?

loop_
  _geom_angle_atom_site_label_1
  _geom_angle_atom_site_label_2
  _geom_angle_atom_site_label_3
  _geom_angle
  _geom_angle_site_symmetry_1
  _geom_angle_site_symmetry_3
  _geom_angle_publ_flag
 N16 I10 O11 162.32(8) . . ?
 N16 I10 C19 79.21(10) . . ?
 C19 I10 O11 83.13(9) . . ?
 N13 O11 I10 110.34(15) . . ?
 O12 N13 O11 117.2(2) . . ?
 O12 N13 O14 124.6(3) . . ?
 O14 N13 O11 118.2(2) . . ?
 C20 N16 I10 118.20(17) . . ?
 C20 N16 C21 130.8(2) . . ?
 C21 N16 I10 110.62(19) . . ?
 C19 C18 C20 119.5(2) . . ?
 C19 C18 C23 118.8(3) . . ?
 C23 C18 C20 121.7(3) . . ?
 C18 C19 I10 112.29(18) . . ?
 C18 C19 C22 122.5(3) . . ?
 C22 C19 I10 125.2(2) . . ?
 N16 C20 C18 110.8(2) . . ?
 O17 C20 N16 125.2(3) . . ?
 O17 C20 C18 124.0(3) . . ?
 O15 C21 N16 116.1(3) . . ?
 O15 C21 C26 124.9(3) . . ?
 N16 C21 C26 118.9(3) . . ?
 C24 C22 C19 117.5(3) . . ?
 C25 C23 C18 119.6(3) . . ?
 C22 C24 C25 121.3(3) . . ?
 C23 C25 C24 120.4(3) . . ?

_shelx_res_file
;
TITL 062041-yzf-2-125-1-dj-a_auto_a.res in P2(1)/c
    062041-yzf-2-125-1-dj-a_auto.res
    created by SHELXL-2018/1 at 10:21:02 on 03-Apr-2023
REM Old TITL 062041-yzf-2-125-1-dj-a_auto_a.res in P2(1)/c
REM SHELXT solution in P2(1)/c
REM R1 0.074, Rweak 0.002, Alpha 0.035, Orientation as input
REM Formula found by SHELXT: C9 N2 O5 I
CELL 1.54184 15.0319 5.872 12.4951 90 98.689 90
ZERR 4 0.0002 0.0001 0.0001 0 0.001 0
LATT 1
SYMM -X,0.5+Y,0.5-Z
SFAC C H I N O
UNIT 36 28 4 8 20

L.S. 10
PLAN  20
SIZE 0.02 0.02 0.25
list 4
fmap 2
acta
REM <olex2.extras>
REM <HklSrc "%.\\062041-yzf-2-125-1-DJ-a_auto.hkl">
REM </olex2.extras>

WGHT    0.032600    0.257400
EXTI    0.000930
FVAR       0.54616
I10   3    0.288081    0.463340    0.661248    11.00000    0.02795    0.04151 =
         0.03193   -0.00479    0.00166    0.00062
O11   5    0.190658    0.272022    0.527633    11.00000    0.03363    0.05136 =
         0.04134   -0.01584    0.00195    0.00260
O12   5    0.191326    0.000086    0.411965    11.00000    0.04992    0.06383 =
         0.05168   -0.02447    0.00076   -0.00142
N13   4    0.231668    0.101187    0.490257    11.00000    0.03223    0.04278 =
         0.03875   -0.00365    0.00622   -0.00264
O14   5    0.306905    0.049768    0.536627    11.00000    0.03578    0.05917 =
         0.06373   -0.00723   -0.00297    0.00991
O15   5    0.455383    0.457371    0.792932    11.00000    0.04016    0.06413 =
         0.05794   -0.01261   -0.00423    0.01123
N16   4    0.339614    0.694544    0.780037    11.00000    0.02935    0.04788 =
         0.03323   -0.00936   -0.00064   -0.00175
O17   5    0.305391    1.013765    0.872505    11.00000    0.04833    0.05615 =
         0.05298   -0.02223   -0.00724    0.00297
C18   1    0.194279    0.853967    0.736453    11.00000    0.03388    0.03955 =
         0.03065    0.00263    0.00345    0.00040
C19   1    0.177654    0.683577    0.659708    11.00000    0.02708    0.03932 =
         0.03046    0.00414    0.00457    0.00296
C20   1    0.284228    0.867629    0.805227    11.00000    0.03596    0.04252 =
         0.03577   -0.00211    0.00448   -0.00274
C21   1    0.424887    0.628044    0.829215    11.00000    0.02837    0.05434 =
         0.03723   -0.00008    0.00133   -0.00112
C22   1    0.095997    0.662783    0.592156    11.00000    0.03358    0.05178 =
         0.03653   -0.00272    0.00069    0.00212
AFIX  43
H22   2    0.086256    0.547865    0.540496    11.00000   -1.20000
AFIX   0
C23   1    0.126154    1.009106    0.747162    11.00000    0.04219    0.04241 =
         0.04098   -0.00301    0.00680    0.00290
AFIX  43
H23   2    0.135916    1.125067    0.798285    11.00000   -1.20000
AFIX   0
C24   1    0.029743    0.818856    0.604410    11.00000    0.03125    0.05736 =
         0.04301    0.00382   -0.00146    0.00302
AFIX  43
H24   2   -0.025682    0.809224    0.560062    11.00000   -1.20000
AFIX   0
C25   1    0.044172    0.989784    0.681548    11.00000    0.03861    0.04968 =
         0.04595    0.00038    0.00785    0.00672
AFIX  43
H25   2   -0.001731    1.092016    0.689070    11.00000   -1.20000
AFIX   0
C26   1    0.471535    0.765361    0.920450    11.00000    0.03280    0.07276 =
         0.04520   -0.00895   -0.00099   -0.00572
AFIX 137
H26A  2    0.437664    0.760846    0.979684    11.00000   -1.50000
H26B  2    0.476602    0.920124    0.897352    11.00000   -1.50000
H26C  2    0.530532    0.703992    0.943364    11.00000   -1.50000
AFIX   0
HKLF 4


REM  062041-yzf-2-125-1-dj-a_auto_a.res in P2(1)/c
REM R1 =  0.0210 for    2058 Fo > 4sig(Fo)  and  0.0219 for all    2170 data
REM    156 parameters refined using      0 restraints

END

WGHT      0.0326      0.2574

REM Highest difference peak  0.590,  deepest hole -0.556,  1-sigma level  0.076
Q1    1   0.2921  0.2731  0.6657  11.00000  0.05    0.59
Q2    1   0.2872  0.6663  0.6571  11.00000  0.05    0.51
Q3    1   0.2219  0.4950  0.6246  11.00000  0.05    0.48
Q4    1   0.2342  0.8636  0.7742  11.00000  0.05    0.35
Q5    1   0.3485  0.4557  0.6786  11.00000  0.05    0.33
Q6    1   0.2962  0.3549  0.7338  11.00000  0.05    0.32
Q7    1   0.1777  0.9552  0.7252  11.00000  0.05    0.30
Q8    1   0.2942 -0.0404  0.6187  11.00000  0.05    0.30
Q9    1   0.1826  0.4563  0.5354  11.00000  0.05    0.29
Q10   1   0.3388  0.4888  0.5791  11.00000  0.05    0.26
Q11   1   0.1852  0.6129  0.7336  11.00000  0.05    0.26
Q12   1   0.0792  0.7927  0.5791  11.00000  0.05    0.25
Q13   1   0.1803  0.7472  0.6205  11.00000  0.05    0.24
Q14   1   0.4231  0.4501  0.7258  11.00000  0.05    0.23
Q15   1   0.1361  0.7080  0.6215  11.00000  0.05    0.23
Q16   1   0.3603  0.2829  0.5391  11.00000  0.05    0.23
Q17   1   0.1790  0.7326  0.6978  11.00000  0.05    0.22
Q18   1   0.3029 -0.0394  0.4827  11.00000  0.05    0.22
Q19   1   0.3795  0.7307  0.7776  11.00000  0.05    0.21
Q20   1   0.4559  0.4866  0.8360  11.00000  0.05    0.21
;
_shelx_res_checksum                6387
_shelx_hkl_file
;
   0   0  -1    0.51    0.31
   0   0   1    0.19    0.25
   0   0   2 3109.84   59.62
   0   0  -2 3047.49   59.54
   0   0  -3    1.00    0.86
   0   0   3    0.88    1.01
   0   0  -4 1758.97   38.63
   0   0  -5    3.33    1.52
   0   0  -6 4601.55   95.20
   0   0  -7    0.40    1.48
   0   0  -7    1.20    1.39
   0   0  -8  226.93   12.69
   0   0   8  222.89   13.25
   0   0  -8  217.59   12.64
   0   0  -9    0.56    1.86
   0   0  -9    0.58    2.03
   0   0   9   -1.29    1.75
   0   0 -10  764.96   28.84
   0   0  10  804.98   31.16
   0   0  11    1.59    3.16
   0   0 -11    0.68    2.36
   0   0  12 1361.72   45.14
   0   0 -12 1400.53   42.72
   0   0 -13   -0.59    2.16
   0   0  13    0.70    2.20
   0   0 -14   21.89    4.09
   0   0  14   10.56    3.53
   0   0 -15   -0.60    1.25
   0   1   0    0.47    0.29
   0   1   0   -0.19    0.67
   0   1  -1  611.58   12.83
   0   1   1  604.81   14.20
   0   1  -1  631.21   14.76
   0  -1  -1  638.40   12.91
   0   1  -2  383.71    9.92
   0  -1  -2  403.41   10.06
   0   1  -3 8410.53  158.41
   0  -1  -3 8341.40  158.57
   0   1  -4  179.72    7.65
   0  -1  -4  189.59    7.91
   0   1  -5   21.64    2.94
   0  -1  -5   18.65    2.73
   0   1  -6  403.25   15.11
   0  -1  -6  382.99   15.02
   0   1  -7 3215.88   72.06
   0  -1  -7 3321.98   72.78
   0   1  -7 3165.03   71.54
   0  -1  -7 3231.00   72.00
   0  -1   8  281.85   15.21
   0   1  -8  269.92   11.69
   0   1   8  282.22   15.09
   0  -1  -8  257.63   13.77
   0   1  -8  275.81   14.44
   0  -1  -8  261.59   14.07
   0   1  -8  292.61   14.46
   0   1  -9 2391.51   60.54
   0  -1   9 2451.50   63.47
   0   1   9 2416.13   63.18
   0  -1  -9 2444.16   61.10
   0   1 -10   37.47    5.80
   0  -1  10   34.14    6.16
   0  -1 -10   38.46    6.05
   0   1 -10   31.82    4.59
   0   1  10   40.24    6.78
   0   1 -11    4.58    3.31
   0   1 -11    7.56    2.49
   0  -1 -11    9.88    4.11
   0  -1  11    5.52    3.89
   0   1  11    2.33    3.09
   0  -1 -12    0.63    3.13
   0  -1  12    2.29    2.66
   0   1 -12    0.63    2.79
   0   1  12    2.27    2.89
   0  -1  13  496.05   22.81
   0  -1 -13  497.95   20.97
   0   1 -13  509.96   21.13
   0   1  13  493.29   22.53
   0   1  14   12.60    3.20
   0   1 -14   16.81    3.41
   0  -1  14   11.61    3.21
   0  -1 -14   14.22    3.14
   0   1 -15  219.43    9.46
   0  -1 -15  235.50    9.65
   0   2   0 8514.58  162.72
   0   2   1 1104.91   21.60
   0   2  -1 1169.91   26.96
   0   2   1 1090.30   26.09
   0   2   2 1948.02   42.22
   0   2  -3   36.29    2.71
   0  -2  -3   36.89    2.72
   0   2  -4 1973.74   42.52
   0  -2  -4 1947.55   42.39
   0  -2  -5  421.38   14.36
   0   2  -5  429.72   14.50
   0  -2  -6 3001.77   65.53
   0   2  -6 2958.71   65.37
   0   2  -6 2989.74   65.77
   0   2  -7  208.34   11.17
   0  -2  -7  218.32   11.33
   0   2  -7  201.34   10.86
   0   2   7  223.81   11.81
   0   2  -8   70.16    6.89
   0  -2  -8   67.66    6.72
   0   2  -8   71.08    6.68
   0   2   8   71.21    7.39
   0  -2   8   72.91    7.55
   0   2   9    9.45    3.41
   0  -2  -9   13.39    3.45
   0   2  -9   13.40    3.55
   0   2  -9    7.77    2.97
   0   2   9   12.68    2.94
   0   2   9   10.14    3.07
   0  -2   9   11.53    3.61
   0   2 -10  806.60   27.06
   0  -2  10  743.83   29.20
   0   2 -10  804.90   31.74
   0   2  10  712.97   23.32
   0   2  10  754.11   25.77
   0   2  10  754.33   29.18
   0   2 -10  764.60   27.36
   0  -2 -10  739.56   27.16
   0  -2  11   79.37    8.97
   0  -2 -11   92.25    8.74
   0   2 -11   93.24    8.01
   0   2  11   73.58    8.49
   0   2 -11   80.62    8.15
   0   2 -11  108.34   10.52
   0   2 -12  560.45   19.81
   0   2  12  555.79   23.45
   0  -2  12  560.32   23.73
   0  -2 -12  540.13   21.57
   0   2 -12  557.73   21.76
   0  -2 -13   86.92    7.14
   0   2  13   75.92    7.31
   0  -2  13   81.54    7.62
   0  -2 -14    2.34    1.38
   0   3   0   -0.32    1.23
   0   3  -1  308.56   12.90
   0   3   1  313.31   12.66
   0   3   2 1221.67   31.88
   0   3  -3 2323.58   53.07
   0   3  -4 1060.16   29.87
   0   3   5   97.01    7.99
   0   3   5   90.91    7.39
   0   3   5   92.59    7.53
   0   3   5  101.55    7.29
   0   3  -5  104.35    9.39
   0   3   6   98.36    7.66
   0   3   6   91.68    8.23
   0   3  -6  101.45   10.22
   0   3  -6   90.69    7.75
   0   3   6  100.48    8.09
   0   3  -7  993.57   38.62
   0   3   7 1006.55   33.09
   0   3  -7 1103.53   32.72
   0   3   7 1026.76   29.79
   0   3  -7 1068.51   33.10
   0   3   7 1062.68   33.05
   0   3  -8  841.88   28.97
   0   3  -8  820.66   27.74
   0   3   8  799.86   28.90
   0   3   8  811.77   25.34
   0   3  -8  770.89   33.97
   0   3  -9  515.33   26.46
   0   3   9  490.43   19.30
   0   3  -9  470.91   20.93
   0   3   9  517.75   18.59
   0   3   9  477.29   20.95
   0   3  10  452.99   18.04
   0   3 -10  475.84   24.27
   0   3 -10  491.28   20.56
   0   3  10  456.09   19.66
   0   3  11   21.35    3.78
   0   3  11   23.75    3.65
   0   3 -11   29.28    4.91
   0   3 -12   22.29    3.64
   0   3 -13  233.08    9.46
   0   4   0 1706.22   42.31
   0   4   0 1717.47   44.80
   0   4   0 1742.03   43.99
   0   4   1 1701.07   42.87
   0   4   1 1608.15   40.85
   0   4   1 1565.02   40.57
   0   4  -1 1540.49   37.87
   0   4  -1 1582.83   42.62
   0   4   1 1521.10   41.30
   0   4  -1 1578.84   39.22
   0   4  -1 1607.14   40.85
   0   4   1 1575.23   41.16
   0   4  -2   66.39    6.02
   0   4   2   71.90    6.67
   0   4  -2   72.36    7.24
   0   4   2   70.50    6.50
   0   4  -2   74.09    6.11
   0   4  -2   63.96    6.00
   0   4   2   74.03    6.88
   0   4   2   78.97    6.92
   0   4   2   67.80    6.13
   0   4   3   11.88    3.11
   0   4  -3   14.69    3.31
   0   4   3   17.95    3.72
   0   4   3   20.62    3.79
   0   4   3   12.93    3.16
   0   4  -3   18.22    3.47
   0   4   4  445.95   18.64
   0   4  -4  434.64   18.43
   0   4   4  468.03   18.63
   0   4   4  460.72   19.11
   0   4  -4  464.44   18.90
   0   4   4  421.45   19.41
   0   4   5 1403.19   38.99
   0   4   5 1423.08   40.16
   0   4  -5 1405.97   40.21
   0   4  -5 1400.48   39.99
   0   4  -5 1312.64   43.86
   0   4  -6  277.49   18.46
   0   4   6  274.19   14.48
   0   4   6  275.31   15.12
   0   4   6  252.85   13.53
   0   4   6  252.32   15.41
   0   4  -6  284.51   15.62
   0   4  -7  537.68   22.62
   0   4  -7  512.35   21.47
   0   4   7  524.83   23.09
   0   4  -7  467.03   25.84
   0   4   7  520.26   20.24
   0   4   8    6.82    2.88
   0   4   8   13.26    3.75
   0   4  -8    5.77    3.52
   0   4   9    3.29    1.98
   0   4   9    2.86    2.73
   0   4  -9    6.17    2.84
   0   4   9    5.10    2.50
   0   4  10  275.79   13.05
   0   4  10  280.31   13.94
   0   4 -10  265.47   13.88
   0   4 -11  392.19   15.65
   0   4  11  382.29   14.12
   0   4 -12   87.52    5.84
   0   5   0    0.60    1.47
   0   5   0    1.23    1.35
   0   5   0   -0.50    2.22
   0   5   0    0.54    2.51
   0   5   1  147.94   10.64
   0   5   1  153.36   10.04
   0   5  -1  173.47   12.09
   0   5   1  158.53   10.64
   0   5  -1  165.37    9.00
   0   5   2  994.11   31.43
   0   5  -2  962.37   33.65
   0   5   2 1035.06   31.67
   0   5  -2  966.82   28.24
   0   5   2 1024.59   31.48
   0   5   3  101.50    8.68
   0   5   3  117.41    9.22
   0   5  -3  102.27    8.12
   0   5   4  247.03   14.06
   0   5  -4  218.87   12.95
   0   5   5    8.05    3.09
   0   5  -5   18.10    4.75
   0   5   5   10.08    3.56
   0   5  -5    8.02    2.97
   0   5  -6   10.55    3.48
   0   5   6    9.71    3.22
   0   5   7  336.22   15.28
   0   5  -7  358.87   17.27
   0   5   8  585.27   20.82
   0   5   8  574.89   19.99
   0   5  -8  584.04   22.15
   0   5   9   90.21    6.76
   0   5  -9   84.15    7.02
   0   5  10  149.30    7.71
   0   6   0  140.15    9.29
   0   6   0  165.31   10.32
   0   6   0  162.18   10.75
   0   6  -1  369.16   14.94
   0   6  -1  374.23   17.64
   0   6  -1  377.00   16.33
   0   6   1  396.14   17.30
   0   6   1  397.59   16.83
   0   6   1  366.62   16.05
   0   6  -2   65.29    7.40
   0   6   2   58.33    6.23
   0   6   2   69.58    6.71
   0   6   2   55.75    6.36
   0   6  -2   61.05    6.19
   0   6   2   70.03    6.54
   0   6   3   25.87    4.31
   0   6  -3   18.83    4.79
   0   6   3   16.85    3.61
   0   6   4   54.36    5.89
   0   6   4   58.13    5.76
   0   6   5  526.96   18.86
   0   6   6    1.05    1.59
   0   6   6    0.34    1.66
   0   6   7  226.64   10.03
   0   6   7  211.68    9.90
   0   6  -8    3.79    1.78
   0   6   9    6.40    1.33
   0   6   9    4.70    1.17
   0   7   0    2.20    2.10
   0   7  -1    1.12    1.80
   0   7  -2  127.54    8.34
   0   7   3    1.77    1.28
   0   7  -3   -0.36    1.75
   0   7  -5    5.36    1.59
   1   0 -15   -0.64    1.54
  -1   0  14  589.91   23.90
   1   0 -14  673.11   23.42
  -1   0  13   -0.71    2.22
   1   0 -13    1.21    2.40
   1   0 -12  308.20   17.35
  -1   0  12  282.79   18.15
  -1   0  11   -0.79    2.60
   1   0 -11    1.34    2.22
  -1   0  10  369.53   20.05
   1   0 -10  401.26   19.55
   1   0  -9   13.31    3.57
  -1   0   9    6.96    2.88
   1   0  -8 6912.39  142.14
  -1   0   8 6912.57  144.05
   1   0  -7    1.58    1.74
   1   0  -7    1.21    1.40
  -1   0   6  952.57   26.49
   1   0  -6  957.00   26.75
   1   0  -5    0.77    1.03
  -1   0   5   -0.26    1.08
  -1   0   4 1997.75   42.81
   1   0  -4 1963.54   42.81
   1   0  -3    1.16    1.05
  -1   0   3    0.15    0.97
  -1   0   2 8053.67  148.25
   1   0  -2 7758.78  148.24
  -1   0   1   62.67    2.43
   1   0   0  436.80    9.35
   1   0   0  437.49    9.23
  -1   0  -1    0.19    0.42
  -1   0  -2 3094.73   60.21
  -1   0  -3    1.05    1.01
  -1   0  -4 3253.48   66.51
  -1   0  -5    0.27    1.18
  -1   0  -6  306.17   12.88
  -1   0  -7    0.83    1.20
  -1   0  -8 3771.81   84.52
  -1   0  -8 3699.35   83.66
   1   0   8 3726.70   85.85
  -1   0  -9   -0.58    2.11
  -1   0  -9   -1.19    2.37
   1   0   9   -1.34    3.13
  -1   0 -10 1270.46   40.08
  -1   0 -10 1220.65   38.92
   1   0  10 1178.34   40.55
  -1   0 -11   -1.36    3.00
   1   0  11    0.80    2.35
  -1   0 -12  158.55   12.06
   1   0  12  155.64   13.23
  -1   0 -13   -2.29    2.53
   1   0  13    2.08    2.53
  -1   0 -14 1094.49   31.89
  -1   0 -15   -0.27    1.17
   1  -1 -15  322.51   12.09
   1   1 -15  328.04   12.20
   1  -1 -14    8.72    2.68
   1   1 -14    9.19    2.69
  -1  -1  14    6.77    2.70
  -1   1  14    8.33    2.87
   1   1 -13  168.20   11.79
  -1   1  13  168.89   12.70
   1  -1 -13  172.41   11.90
  -1  -1  13  168.17   12.72
  -1  -1  12   17.58    4.78
   1  -1 -12   25.03    5.06
  -1   1  12   17.46    4.82
   1   1 -12   19.78    4.84
   1   1 -11 1725.04   49.08
   1  -1 -11 1734.88   49.44
  -1   1  11 1639.21   50.94
  -1  -1  11 1732.56   51.87
   1  -1 -10  152.70   11.74
   1   1 -10  150.22    9.59
   1   1 -10  161.94   11.92
  -1  -1  10  162.68   12.92
  -1   1  10  141.28   12.09
  -1  -1   9  255.12   15.58
   1   1  -9  307.14   15.70
   1   1  -9  277.54   13.08
  -1   1   9  262.30   15.74
   1  -1  -9  268.58   14.96
  -1  -1   8   25.72    4.65
  -1   1   8   12.38    3.48
  -1   1   8   18.79    3.23
   1  -1  -8   24.11    4.17
   1   1  -8   25.10    4.32
   1  -1  -7 1014.95   29.27
   1   1  -7  978.75   28.79
   1   1  -6  619.62   19.91
   1  -1  -6  631.25   20.21
  -1  -1   5 4321.82   89.01
  -1   1   5 4376.37   88.88
   1   1  -5 4279.21   88.79
   1  -1  -5 4523.36   89.36
   1  -1  -4   13.89    2.14
  -1  -1   4   18.64    2.41
   1   1  -4   14.95    2.20
  -1   1   4   16.66    2.30
   1   1  -3 1962.92   41.16
  -1  -1   3 2014.39   41.46
  -1   1   3 1949.38   41.19
   1  -1  -3 2022.44   41.48
  -1  -1   2 5595.33  105.14
  -1   1   2 5500.91  105.02
  -1  -1   1 3022.62   56.47
  -1   1   1 2940.90   57.61
  -1   1   1 2960.69   56.43
   1  -1   0   32.18    1.38
   1   1   0   31.26    1.36
  -1   1   0   30.20    2.11
  -1   1  -1 6199.69  116.21
  -1  -1  -1 6264.07  116.25
  -1   1  -1 6216.01  117.07
  -1   1  -2   45.84    2.69
  -1  -1  -2   43.61    2.64
  -1  -1  -3   15.41    1.97
  -1   1  -3   13.27    1.78
  -1  -1  -4   11.96    2.01
  -1   1  -4    2.52    1.25
  -1   1  -5 5919.00  117.74
  -1  -1  -5 5945.17  117.99
  -1   1  -6  781.32   23.28
  -1  -1  -6  754.79   23.12
  -1   1  -7 3341.99   74.47
  -1  -1  -7 3298.69   74.51
  -1   1  -7 3410.96   75.04
  -1  -1  -7 3378.95   75.09
  -1  -1  -8   42.49    5.48
  -1   1  -8   30.89    3.85
  -1   1  -8   36.55    5.12
  -1   1  -8   29.85    4.84
   1  -1   8   35.83    5.61
  -1  -1  -8   32.97    4.97
  -1   1  -9   19.02    4.27
  -1   1  -9   26.89    4.74
  -1  -1  -9   34.20    5.35
   1  -1   9   25.26    5.34
   1   1   9   21.44    4.69
  -1  -1  -9   25.40    4.95
   1   1  10    0.75    2.75
  -1   1 -10    3.79    2.41
   1  -1  10    2.29    3.03
  -1  -1 -10    3.18    2.33
  -1  -1 -11 1186.21   37.94
  -1   1 -11 1111.26   32.18
   1  -1  11 1095.13   39.55
  -1   1 -11 1158.59   37.38
   1   1  11 1136.66   39.60
  -1   1 -12   24.30    5.07
  -1  -1 -12   29.92    5.43
   1  -1  12   25.09    5.38
   1   1  12   20.32    4.93
   1  -1  13  500.02   22.58
  -1  -1 -13  531.96   21.26
  -1   1 -13  515.52   20.98
   1   1  13  499.56   22.47
  -1  -1 -14   46.81    5.19
  -1   1 -14   36.83    4.68
   1  -2 -14  327.78   12.40
  -1   2  13  118.23    9.23
   1  -2 -13  111.85    8.28
  -1  -2  13  127.55    9.63
  -1  -2  12  237.13   14.81
  -1   2  12  228.56   14.39
   1   2 -12  240.45   11.97
   1  -2 -12  233.98   13.64
   1   2 -12  237.94   13.69
   1   2 -11   21.14    4.59
  -1   2  11   24.80    4.16
  -1   2  11   25.97    5.29
   1   2 -11   24.36    4.80
   1   2 -11   27.43    4.57
  -1  -2  11   22.37    4.95
   1  -2 -11   20.91    4.64
   1   2 -10  321.60   15.81
   1   2 -10  348.99   18.98
   1   2 -10  328.59   16.69
  -1   2  10  295.30   13.23
  -1   2  10  307.74   17.38
  -1   2  10  320.49   15.86
   1  -2 -10  322.37   16.57
  -1  -2  10  324.33   17.94
   1   2  -9  488.06   19.83
  -1   2   9  445.27   20.72
   1   2  -9  453.75   19.62
  -1  -2   9  454.06   21.09
   1  -2  -9  479.96   20.16
   1   2  -8 1781.82   45.02
   1  -2  -8 1778.33   46.00
  -1  -2   8 1796.68   48.01
   1   2  -8 1772.87   46.01
  -1   2   8 1754.68   46.18
   1   2  -8 1761.07   46.08
  -1   2   8 1796.36   47.79
   1   2  -7  237.78   11.72
  -1   2   7  246.72   12.48
   1  -2  -7  231.14   11.72
   1   2  -7  223.78   11.62
  -1   2   7  227.14   11.32
   1   2  -6  394.20   15.04
   1   2  -5    3.27    1.86
   1   2  -4 1956.09   45.80
   1   2  -3 1605.24   37.52
   1   2  -2 1962.17   44.03
  -1   2   2 2065.15   43.34
  -1   2   1   92.86    5.15
  -1   2   0  417.01   10.52
  -1   2   0  422.90   12.91
  -1   2  -1   13.78    2.12
  -1   2  -1   11.70    0.82
  -1  -2  -1   13.21    0.84
   1   2   1   11.14    1.88
  -1   2  -2 1786.14   39.33
   1  -2   2 1694.16   34.44
   1   2   2 1699.83   34.43
  -1  -2  -2 1679.58   34.38
  -1   2  -2 1711.71   34.43
  -1  -2  -3 1631.11   34.97
  -1   2  -3 1620.78   39.34
  -1   2  -3 1665.16   35.12
  -1  -2  -4 4790.97   95.13
  -1   2  -4 4815.98   95.13
  -1  -2  -5  232.28   10.11
  -1   2  -5  239.71   10.26
  -1   2  -6  235.85   11.12
  -1   2  -6  212.10   10.90
  -1  -2  -6  242.22   11.24
  -1  -2  -7   55.59    5.72
   1   2   7   60.70    6.13
  -1   2  -7   63.95    6.09
   1  -2   7   68.31    6.81
  -1   2  -7   59.33    5.83
   1   2   7   60.87    5.31
  -1  -2  -7   67.26    6.28
   1   2   7   70.33    6.86
  -1   2  -7   59.34    6.04
  -1  -2  -8 1822.18   46.95
   1   2   8 1823.53   49.22
   1  -2   8 1724.68   48.48
  -1   2  -8 1839.47   47.70
   1   2   8 1708.36   44.03
   1   2   8 1877.76   46.87
   1   2   8 1803.97   43.50
  -1   2  -8 1787.56   45.70
  -1  -2  -8 1827.33   47.63
  -1   2  -8 1829.77   47.10
  -1   2  -9  213.63   13.00
   1  -2   9  242.32   14.85
  -1  -2  -9  230.84   13.44
   1   2   9  231.72   11.90
   1   2   9  246.40   14.97
  -1   2  -9  232.31   12.48
   1   2   9  240.06   12.84
  -1   2 -10  755.39   27.59
  -1   2 -10  790.67   27.39
  -1  -2 -10  778.20   27.87
   1   2  10  815.10   24.93
   1  -2  10  779.07   30.19
   1   2  10  787.46   30.13
   1   2  11    4.84    2.64
   1  -2  11    7.75    3.39
  -1  -2 -11    6.23    2.72
  -1   2 -11    6.78    2.92
  -1   2 -11    7.59    2.90
  -1   2 -11    6.14    2.81
  -1  -2 -12  140.01   10.06
   1  -2  12  163.19   11.97
  -1   2 -12  154.22   10.47
  -1   2 -12  137.62    9.05
   1   2  12  144.26   11.03
  -1  -2 -13  102.75    7.54
  -1  -2 -14  271.63   10.23
   1   3 -13   14.26    2.38
   1   3 -12  314.26   13.61
  -1   3  12  294.53   12.53
   1   3 -11  719.77   24.86
  -1   3  11  695.08   21.95
  -1   3  11  690.84   24.26
   1   3 -10  297.56   17.88
  -1   3  10  273.77   13.44
   1   3 -10  288.20   15.30
  -1   3  10  276.40   15.26
  -1   3   9  164.63   11.85
  -1   3   9  165.40    9.51
   1   3  -9  174.07   13.97
   1   3  -9  165.43   11.63
  -1   3   8   52.13    6.73
   1   3  -8   61.46    8.30
   1   3  -8   65.47    7.44
  -1   3   8   52.14    5.55
  -1   3   8   71.19    7.56
   1   3  -7  140.82    9.93
   1   3  -7  143.06   10.41
   1   3  -7  155.10   12.65
  -1   3   7  166.81   11.15
  -1   3   7  127.10    8.48
  -1   3   7  152.13   10.28
  -1   3   6 1049.44   30.25
  -1   3   6 1074.85   31.93
   1   3  -6 1078.01   35.56
   1   3  -6 1051.72   31.44
   1   3  -5 1611.49   42.26
  -1   3   5 1653.25   42.50
  -1   3   5 1602.07   40.46
  -1   3   5 1696.75   43.23
   1   3  -5 1627.08   44.95
   1   3  -4  698.25   21.95
   1   3  -4  662.76   23.11
   1   3  -4  667.00   21.83
   1   3  -3  444.63   17.01
   1   3  -3  465.77   16.29
  -1   3   2  107.54    6.94
  -1   3   1  532.08   17.55
  -1   3   0 2551.24   57.08
  -1   3  -1 2152.74   50.59
   1   3   1 2257.01   50.47
  -1   3  -2  435.35   16.42
  -1   3  -3  287.48   13.68
  -1   3  -3  280.59   12.45
   1   3   4  194.09   10.89
  -1   3  -4  186.58   10.36
   1   3   4  186.27    9.91
  -1   3  -4  175.29   11.60
  -1   3  -5 1000.69   30.11
   1   3   5  988.48   30.84
   1   3   5 1026.98   30.09
   1   3   5 1053.17   30.52
   1   3   5 1019.98   29.05
   1   3   6 1174.42   32.41
   1   3   6 1135.55   31.18
   1   3   6 1256.28   36.14
  -1   3  -6 1230.78   34.99
  -1   3  -7  856.11   27.93
   1   3   7  864.63   28.87
   1   3   7  792.51   25.17
   1   3   8  267.15   13.18
   1   3   8  290.52   15.62
  -1   3  -8  293.50   15.14
  -1   3  -8  287.88   20.58
  -1   3  -9   52.52    8.79
   1   3   9   52.78    6.49
   1   3   9   55.51    6.19
  -1   3  -9   66.61    7.49
  -1   3  -9   69.84    7.28
   1   3  10  124.66    8.86
   1   3  10  107.29    8.65
  -1   3 -10  122.83    9.89
   1   3  11  408.28   15.77
  -1   3 -11  441.76   18.33
  -1   3 -12  246.94   11.82
  -1   3 -13  158.02    7.39
   1   4 -12   25.47    3.26
   1   4 -11   14.42    3.14
  -1   4  11   12.89    2.72
  -1   4  11   15.53    3.11
   1   4 -10   38.53    5.30
  -1   4  10   43.08    5.63
  -1   4  10   49.43    5.46
   1   4  -9  819.91   28.79
  -1   4   9  823.22   29.47
  -1   4   9  862.96   25.89
   1   4  -8  643.19   29.11
  -1   4   8  679.77   27.06
  -1   4   8  671.70   23.01
  -1   4   7  671.81   23.16
  -1   4   7  655.48   26.61
   1   4  -7  656.54   25.27
   1   4  -7  582.89   27.62
  -1   4   7  605.03   24.54
  -1   4   6   11.46    3.65
   1   4  -6   13.59    3.65
   1   4  -6   13.16    3.68
   1   4  -6    8.55    3.43
  -1   4   6   14.11    3.63
  -1   4   6    9.82    3.44
  -1   4   6   11.98    3.49
   1   4  -5    0.69    1.87
   1   4  -5    1.02    2.19
   1   4  -5    0.53    2.11
  -1   4   5    6.50    2.92
  -1   4   5    0.47    1.89
   1   4  -4  361.78   16.05
  -1   4   4  312.57   15.55
  -1   4   4  307.05   16.31
   1   4  -4  317.84   16.78
  -1   4   4  309.64   14.56
  -1   4   4  328.04   15.18
   1   4  -4  324.27   15.39
  -1   4   4  329.78   15.69
   1   4  -3 2404.66   60.98
  -1   4   3 2397.02   58.21
  -1   4   3 2498.14   58.18
   1   4  -3 2553.58   58.60
  -1   4   3 2467.67   58.77
  -1   4   3 2471.93   59.78
  -1   4   3 2540.74   61.01
   1   4  -3 2391.24   57.69
   1   4  -2  559.39   19.21
  -1   4   2  557.90   20.00
  -1   4   2  548.62   20.06
   1   4  -2  565.59   19.62
  -1   4   2  585.99   21.25
  -1   4   2  595.88   21.59
   1   4  -2  554.92   17.72
  -1   4   2  613.79   21.58
  -1   4   1  730.99   24.23
  -1   4   1  784.35   25.56
   1   4  -1  720.24   22.21
  -1   4   1  783.35   25.32
   1   4  -1  727.84   21.71
  -1   4   1  764.36   23.97
  -1   4   0   41.80    5.20
  -1   4   0   36.55    4.26
  -1   4   0   44.05    4.96
  -1   4   0   45.63    5.45
   1   4   0   46.60    4.80
  -1   4   0   34.90    4.07
   1   4   1    8.44    2.55
   1   4   1    7.54    2.55
  -1   4  -1   10.74    2.90
  -1   4  -1    6.97    2.36
  -1   4  -1   10.55    2.63
   1   4   1   10.32    2.93
   1   4   1    7.02    2.24
  -1   4  -2  525.61   18.83
   1   4   2  543.12   19.99
   1   4   2  582.55   20.23
  -1   4  -2  513.27   19.39
  -1   4  -2  562.18   20.03
   1   4   2  597.41   20.76
   1   4   2  549.48   20.59
   1   4   2  526.32   18.74
  -1   4  -2  561.57   22.03
  -1   4  -3 1637.60   43.30
   1   4   3 1750.37   43.56
   1   4   3 1708.91   43.69
  -1   4  -3 1641.69   42.05
   1   4   3 1739.97   45.39
   1   4   3 1755.32   44.70
  -1   4  -3 1599.94   46.53
  -1   4  -3 1649.16   43.85
   1   4   3 1647.16   43.11
  -1   4  -4  881.60   28.18
  -1   4  -4  800.03   30.70
   1   4   4  844.73   27.47
  -1   4  -4  777.75   27.20
   1   4   4  841.98   27.43
  -1   4  -5  106.36    8.91
   1   4   5  104.99    9.26
   1   4   5  113.58    8.68
  -1   4  -5  112.32    9.36
  -1   4  -6    7.82    3.04
   1   4   6    8.11    3.08
   1   4   6    9.66    3.06
  -1   4  -7  281.55   15.31
   1   4   7  302.06   16.31
  -1   4  -7  282.88   15.90
   1   4   7  277.37   14.08
  -1   4  -8  837.75   28.94
   1   4   8  850.14   27.96
   1   4   8  839.22   27.00
  -1   4  -8  765.77   35.48
   1   4   8  831.02   29.33
  -1   4  -9  893.73   30.16
   1   4   9  878.51   29.52
   1   4   9  905.69   28.55
  -1   4 -10  146.18    9.98
   1   4  10  138.94    8.97
  -1   4 -11   68.19    6.04
   1   4  11   59.92    5.09
  -1   4 -12    3.03    1.37
  -1   5  11   89.48    4.59
  -1   5  10  339.95   12.50
   1   5  -9   30.18    4.48
  -1   5   9   38.94    4.30
  -1   5   9   27.43    3.90
  -1   5   8    0.38    2.06
  -1   5   8    1.14    2.42
   1   5  -8   -0.49    2.55
   1   5  -7   37.58    5.57
  -1   5   7   33.24    4.78
   1   5  -6  674.73   25.44
  -1   5   6  717.27   25.16
  -1   5   6  638.15   27.01
  -1   5   6  675.04   23.93
   1   5  -5   89.75    9.83
  -1   5   5   88.88    9.40
  -1   5   5   88.69    8.01
   1   5  -5   80.14    7.84
  -1   5   4  351.68   17.23
  -1   5   4  345.87   18.45
  -1   5   4  319.75   15.86
   1   5  -4  318.66   18.39
   1   5  -4  325.03   15.84
  -1   5   4  329.54   16.13
  -1   5   4  333.70   16.44
  -1   5   3   63.19    7.06
  -1   5   3   56.88    6.46
  -1   5   3   70.01    7.71
   1   5  -3   69.22    7.96
  -1   5   3   70.26    6.85
   1   5  -3   56.33    5.99
  -1   5   2  191.38   10.78
   1   5  -2  172.96    9.81
  -1   5   2  188.51   11.81
   1   5  -2  170.23    9.18
  -1   5   2  175.30   11.31
  -1   5   2  177.17   11.50
   1   5  -2  168.66   10.60
  -1   5   1  110.16    9.02
   1   5  -1  107.57    7.49
  -1   5   1  106.01    8.47
  -1   5   1  103.63    8.79
   1   5  -1   99.40    8.24
  -1   5   0 2207.47   56.62
   1   5   0 2068.68   54.32
   1   5   0 2153.07   53.33
  -1   5   0 2143.32   54.76
  -1   5   0 2126.95   52.08
  -1   5  -1  332.37   14.58
   1   5   1  346.19   16.53
  -1   5  -1  333.59   17.46
   1   5   1  338.43   15.80
  -1   5  -2  397.69   19.66
  -1   5  -2  369.53   16.53
   1   5   2  384.53   17.52
   1   5   2  386.46   17.17
  -1   5  -3    9.08    2.74
   1   5   3   10.09    3.57
   1   5   3   12.52    3.50
  -1   5  -3   12.64    3.93
  -1   5  -3   10.44    3.00
   1   5   4  183.59   12.37
   1   5   4  180.66   11.71
  -1   5  -4  170.58   13.97
  -1   5  -4  173.25   11.77
  -1   5  -4  196.12   12.31
  -1   5  -5  165.54   11.92
  -1   5  -5  199.17   12.65
   1   5   5  195.74   11.88
   1   5   6  865.07   28.14
  -1   5  -6  882.74   30.90
   1   5   7  111.51    8.53
  -1   5  -7  120.81    9.94
   1   5   8  192.31   10.60
  -1   5  -8  185.15   11.67
   1   5   8  195.33   11.00
   1   5   9    0.69    1.58
  -1   5  -9    1.64    1.75
   1   5  10  119.67    6.73
  -1   6   9  187.31    6.98
  -1   6   9  177.81    7.22
   1   6  -8   10.82    2.40
  -1   6   7  316.95   12.57
  -1   6   7  323.44   12.24
   1   6  -7  303.24   14.04
  -1   6   6   37.27    4.48
  -1   6   6   32.79    4.26
   1   6  -6   33.20    5.22
  -1   6   5   21.44    3.79
   1   6  -5   26.39    5.08
   1   6  -4   24.01    4.76
  -1   6   3  613.85   21.81
  -1   6   3  576.72   21.31
  -1   6   3  591.17   21.76
  -1   6   2   13.87    3.39
  -1   6   2   11.49    3.25
  -1   6   1  423.66   18.06
   1   6  -1  419.13   16.73
  -1   6   1  423.58   17.92
  -1   6   0   15.06    3.64
   1   6   0   12.32    3.01
   1   6   0   12.19    2.98
  -1   6   0   17.65    3.75
   1   6   0   13.93    3.60
   1   6   1   71.38    7.11
  -1   6  -1   64.90    7.20
  -1   6  -1   62.52    6.73
   1   6   1   69.79    6.19
   1   6   1   75.47    6.80
   1   6   1   62.23    6.17
   1   6   2   16.44    3.51
  -1   6  -2   13.47    3.49
   1   6   2   15.11    3.34
   1   6   2   17.57    3.54
  -1   6  -2   13.91    3.90
   1   6   2   14.92    4.05
  -1   6  -3  489.87   19.43
  -1   6  -3  463.64   21.36
   1   6   3  505.28   18.14
   1   6   3  492.55   18.85
   1   6   3  490.79   18.79
   1   6   4   14.80    3.37
   1   6   4   15.03    3.22
   1   6   5  223.67   11.16
   1   6   6    0.33    1.37
   1   6   6   -0.33    1.60
   1   6   7   90.89    6.12
  -1   6  -8   28.34    3.69
   1   6   8   24.10    2.98
   1   7  -4  142.29    8.16
  -1   7   4  178.60    7.93
  -1   7   3   14.49    2.56
  -1   7   1   19.63    3.13
  -1   7   0  233.66   11.22
  -1   7  -1   12.85    2.95
  -1   7  -2  143.84    8.67
  -1   7  -3   11.59    2.77
  -1   7  -4   33.48    3.98
  -2   0  15   -0.39    1.43
   2   0 -15   -0.99    1.74
  -2   0  14   70.17    7.74
   2   0 -14   85.05    7.79
   2   0 -13    0.61    2.03
  -2   0  13    0.72    2.84
   2   0 -12  445.24   21.40
  -2   0  12  474.44   23.39
   2   0 -11   -0.67    2.46
  -2   0  11    1.56    2.43
  -2   0  10 2852.51   73.21
   2   0 -10 2856.36   70.87
   2   0  -9   -1.11    2.37
  -2   0   9   -1.25    2.18
  -2   0   8 1029.33   32.06
   2   0  -8  959.73   30.28
   2   0  -7    2.79    1.81
  -2   0   7    7.39    2.31
  -2   0   6 3558.19   75.81
  -2   0   5    0.27    0.98
  -2   0   4  885.52   22.41
  -2   0   3    0.16    1.21
  -2   0   2  618.35   14.75
  -2   0   1    0.08    0.53
  -2   0  -1    0.08    0.48
   2   0   1    1.20    0.65
  -2   0  -2  328.49    9.53
  -2   0  -3   -0.17    0.91
  -2   0  -4  457.91   14.25
  -2   0  -5    0.86    1.22
  -2   0  -6 6944.76  139.17
  -2   0  -7    2.88    1.93
  -2   0  -7    0.43    1.36
  -2   0  -8  838.24   28.67
   2   0   8  877.85   30.38
   2   0   9    0.70    1.90
  -2   0  -9    1.84    2.14
  -2   0  -9    1.19    1.86
  -2   0 -10  327.81   17.81
  -2   0 -10  326.19   18.17
   2   0  10  329.11   19.18
   2   0  11   -0.82    2.70
  -2   0 -11   -0.68    2.50
  -2   0 -12 1069.01   35.29
   2   0  12  981.21   36.70
  -2   0 -13    3.29    2.42
   2   0  13    0.67    2.32
  -2   0 -14   79.34    6.75
  -2   0 -15    0.48    0.98
  -2   1  15  117.92    7.61
  -2  -1  15  122.75    7.62
   2   1 -14   10.69    3.03
  -2   1  14    9.45    3.12
   2  -1 -14   17.35    3.61
  -2  -1  14   11.04    3.29
   2  -1 -13  649.65   24.91
  -2  -1  13  645.22   26.45
  -2   1  13  621.58   25.97
   2   1 -13  609.38   24.25
   2   1 -12   12.93    3.97
  -2   1  12    6.03    3.63
  -2  -1  12   12.12    4.10
   2  -1 -12   13.68    4.13
   2  -1 -11  268.76   15.98
  -2   1  11  258.11   16.67
   2   1 -11  251.85   15.41
  -2  -1  11  247.71   16.55
   2   1 -10   17.37    3.33
   2  -1 -10   11.92    3.73
  -2   1  10   12.84    3.94
   2   1 -10   14.22    3.86
  -2  -1  10   12.96    4.05
   2   1  -9 1399.76   40.90
  -2  -1   9 1440.05   42.97
  -2   1   9 1438.78   42.96
  -2   1   9 1402.15   37.47
   2  -1  -9 1514.84   42.11
   2   1  -9 1402.39   37.45
   2   1  -8   64.74    6.61
  -2  -1   8   66.49    7.17
   2  -1  -8   68.02    6.83
   2   1  -8   58.44    5.52
  -2   1   8   63.56    5.71
  -2   1   8   57.62    6.73
   2  -1  -7 3516.82   76.64
   2   1  -7 3432.10   76.13
  -2  -1   6   27.89    3.68
  -2   1   6   29.49    3.79
  -2   1   5   16.86    2.67
  -2  -1   5   18.78    2.73
  -2  -1   4  115.03    6.11
  -2   1   4  117.56    6.13
  -2   1   2  676.59   16.13
   2   1  -2  714.97   16.43
  -2  -1   2  684.74   16.18
  -2   1   1 7371.23  139.64
  -2  -1   1 7680.39  139.64
   2   1  -1 7340.96  140.00
  -2   1   1 7424.01  139.57
   2   1   0   13.92    1.44
   2  -1   0   14.32    1.33
   2   1   0   16.79    1.45
  -2   1   0   16.37    1.64
  -2   1  -1  188.93    6.37
   2   1   1  184.40    5.84
   2  -1   1  173.04    5.74
  -2  -1  -2  248.76    7.92
  -2   1  -2  253.78    7.93
  -2  -1  -3 6295.12  121.51
  -2   1  -3 6305.14  121.43
  -2   1  -4  963.28   24.49
  -2  -1  -4  979.69   24.66
  -2   1  -5 3667.63   76.52
  -2  -1  -5 3635.82   76.65
  -2  -1  -6   56.65    5.38
  -2   1  -6   47.41    4.91
  -2   1  -7  334.56   13.33
  -2   1  -7  352.38   15.60
  -2  -1  -7  366.65   15.85
   2  -1   7  356.51   16.71
   2   1   7  357.03   16.64
  -2  -1  -8   69.49    7.17
  -2  -1  -8   55.15    6.37
  -2   1  -8   67.13    7.01
  -2   1  -8   59.28    5.32
  -2   1  -8   54.21    6.34
   2   1   8   58.32    6.98
   2  -1   8   49.68    6.69
   2   1   8   55.39    5.11
  -2  -1  -9 2426.74   62.80
   2   1   9 2330.81   63.87
  -2   1  -9 2440.26   62.64
  -2  -1  -9 2512.78   62.52
  -2   1  -9 2492.49   62.24
   2  -1   9 2468.24   65.10
  -2  -1 -10   42.06    6.46
   2   1  10   46.99    7.14
  -2   1 -10   50.35    6.75
  -2  -1 -10   35.89    6.06
   2  -1  10   34.51    6.39
  -2   1 -10   33.07    5.76
   2  -1  11  602.62   27.48
   2   1  11  609.56   27.28
  -2   1 -11  642.66   25.82
  -2  -1 -11  608.11   25.40
  -2   1 -11  622.78   21.79
   2  -1  12   87.89    9.45
   2   1  12   85.42    9.31
  -2   1 -12   85.42    8.56
  -2  -1 -12   74.89    8.06
  -2   1 -13   79.87    7.67
  -2  -1 -13   73.94    7.28
  -2   1 -14    2.55    1.61
  -2  -1 -14    2.53    1.82
  -2  -2  14  180.83    9.62
   2  -2 -13   14.44    3.58
  -2  -2  13    8.91    2.95
  -2   2  13    8.72    3.20
   2  -2 -12  367.75   17.41
   2   2 -12  357.18   14.99
  -2   2  12  397.91   15.85
  -2  -2  12  370.62   18.79
   2   2 -12  355.38   17.22
  -2   2  12  362.46   18.36
   2   2 -11  258.41   13.57
   2   2 -11  275.12   15.37
   2  -2 -11  266.47   15.14
   2   2 -11  281.07   15.84
  -2  -2  11  284.27   16.78
  -2   2  11  266.82   14.22
  -2   2  11  270.84   16.15
   2   2 -10 1122.38   33.86
   2  -2 -10 1142.55   35.65
  -2   2  10 1076.24   36.59
   2   2 -10 1179.77   37.51
   2   2 -10 1103.63   35.18
  -2  -2  10 1159.13   37.91
   2   2  -9  250.13   13.60
   2  -2  -9  236.41   13.52
   2   2  -9  265.69   14.38
   2   2  -9  240.90   14.78
  -2  -2   9  253.87   14.96
  -2   2   9  242.50   13.53
  -2   2   9  230.73   14.27
  -2  -2   8  244.22   13.88
   2  -2  -8  231.85   12.75
   2   2  -8  260.52   14.81
  -2   2   8  242.00   13.12
   2   2  -8  229.81   12.70
   2   2  -8  265.00   13.54
  -2   2   8  249.77   12.21
  -2   2   8  244.82   13.75
   2   2  -7   74.74    7.43
  -2   2   7   74.88    6.35
   2   2  -7   65.87    6.26
   2  -2  -7   67.08    6.18
  -2   2   7   63.77    6.35
   2   2  -7   86.16    7.07
   2   2  -6 1360.76   35.14
   2   2  -6 1393.80   37.59
   2   2  -6 1367.34   35.79
  -2  -2   5  607.42   18.28
   2   2  -5  593.72   19.86
  -2   2   5  600.55   18.22
  -2   2   4 3933.40   78.41
  -2  -2   4 3891.17   78.30
   2   2  -4 3835.70   81.00
  -2   2   3  361.43   10.79
  -2  -2   3  365.82   10.81
   2   2  -3  361.06   12.70
   2   2  -2 1689.96   36.92
  -2  -2   2 1624.18   33.40
  -2   2   2 1627.57   33.46
  -2   2   2 1610.39   35.82
  -2   2   1  315.67    7.87
   2   2  -1  338.28   11.11
   2  -2  -1  310.32    7.82
  -2  -2   1  325.07    7.88
   2   2  -1  318.49    7.81
  -2   2   1  345.37   10.97
  -2   2   0 5563.21  104.08
  -2  -2   0 5552.97  104.00
   2   2   0 5464.06  108.64
  -2   2   0 5572.50  108.98
  -2   2   0 5771.15  106.83
  -2  -2   0 5559.76  104.06
  -2   2  -1 1675.90   38.33
  -2   2  -1 1791.71   36.52
  -2   2  -1 1707.31   34.08
  -2  -2  -1 1688.59   34.01
  -2   2  -2 1761.57   39.91
  -2  -2  -2 1714.62   35.63
   2   2   2 1743.98   35.72
  -2   2  -2 1763.14   35.75
   2  -2   2 1671.43   35.63
  -2   2  -3  969.03   27.48
   2  -2   3  976.52   23.74
   2   2   3 1008.40   23.84
  -2  -2  -3  999.78   23.60
  -2   2  -3 1012.27   23.66
  -2  -2  -4 2025.48   44.77
  -2   2  -4 2066.29   44.93
  -2   2  -5  386.64   13.90
  -2  -2  -5  362.72   13.58
  -2   2  -6 1074.32   29.58
  -2   2  -6 1023.85   30.35
  -2   2  -6 1032.28   29.67
  -2  -2  -6 1086.77   29.62
   2   2   7  785.83   24.86
  -2   2  -7  905.68   27.13
  -2  -2  -7  845.14   26.57
  -2   2  -7  875.95   27.21
   2   2   7  834.97   24.69
  -2  -2  -7  830.62   26.73
   2  -2   7  799.51   27.70
   2   2   7  875.81   26.68
   2   2   7  826.62   27.99
  -2   2  -7  842.31   27.83
  -2   2  -7  871.52   26.67
  -2   2  -8  548.22   20.62
  -2   2  -8  576.16   22.12
  -2  -2  -8  557.56   21.53
  -2  -2  -8  604.90   22.60
   2   2   8  519.45   19.49
  -2   2  -8  554.90   21.50
   2   2   8  597.05   21.21
   2   2   8  527.63   22.61
   2  -2   8  575.34   23.40
   2  -2   9   37.25    6.06
   2   2   9   34.29    5.78
  -2   2  -9   38.44    5.03
  -2   2  -9   38.00    5.65
   2   2   9   36.82    4.82
  -2  -2  -9   31.20    5.15
  -2  -2  -9   42.14    5.74
  -2   2  -9   38.16    5.53
   2   2   9   57.32    5.94
  -2  -2 -10  180.09   12.04
   2   2  10  160.09    9.74
   2   2  10  146.13   12.05
   2  -2  10  155.94   12.50
  -2   2 -10  172.77   11.76
   2  -2  11   76.19    8.74
  -2  -2 -11   80.57    8.00
  -2   2 -11   76.65    7.79
   2   2  11   84.45    8.95
  -2   2 -11   83.03    7.69
  -2   2 -12  789.56   26.36
  -2  -2 -12  813.36   26.65
  -2   2 -12  783.75   24.74
  -2  -2 -13  240.02   11.44
   2   3 -13  448.84   14.42
   2   3 -12   98.33    7.29
  -2   3  12   97.64    7.16
  -2   3  11  208.55   12.41
   2   3 -11  218.96   12.35
  -2   3  11  206.23   10.44
  -2   3  10  104.31    9.34
   2   3 -10  103.48    9.77
   2   3 -10  101.95    8.86
  -2   3   9  233.43   11.25
  -2   3   9  258.85   14.80
   2   3  -9  248.52   15.82
  -2   3   9  213.61   13.93
   2   3  -9  257.72   14.50
  -2   3   8  529.64   19.16
   2   3  -8  558.40   24.70
  -2   3   8  578.39   23.17
  -2   3   8  567.42   21.98
   2   3  -8  565.31   22.68
  -2   3   7 1374.50   39.03
  -2   3   7 1359.82   37.42
   2   3  -7 1370.81   41.97
   2   3  -7 1449.68   40.24
  -2   3   7 1388.73   40.35
   2   3  -6  177.01   10.70
  -2   3   6  179.46   10.16
  -2   3   6  187.13   11.27
   2   3  -6  163.35   11.40
  -2   3   6  173.00   11.19
  -2   3   5   12.23    2.70
  -2   3   5    9.81    2.79
  -2   3   5   14.08    3.12
   2   3  -5    9.50    2.78
   2   3  -5   16.34    3.60
   2   3  -4  733.70   23.10
   2   3  -4  723.86   22.68
   2   3  -4  691.25   23.21
  -2   3   4  747.19   23.91
   2   3  -3 2498.51   56.43
   2   3  -3 2379.33   54.58
   2   3  -3 2451.67   55.13
   2   3  -2 1577.94   38.45
  -2   3   2 1532.93   37.26
  -2   3   2 1493.01   32.26
  -2   3   1 1417.23   34.98
  -2   3   1 1362.19   29.99
   2   3  -1 1450.04   35.52
  -2   3   0 1010.93   27.68
  -2   3  -1    0.69    1.14
  -2   3  -2  938.09   27.46
  -2   3  -3 1956.95   49.43
   2   3   4  983.45   28.18
   2   3   4  872.63   26.28
   2   3   4  963.28   27.77
  -2   3  -4  970.43   32.17
   2   3   4  997.27   29.18
   2   3   5 1165.94   29.56
  -2   3  -5 1217.56   34.25
  -2   3  -5 1172.76   40.16
   2   3   5 1156.89   31.90
   2   3   5 1228.65   35.01
   2   3   6  119.67    8.41
   2   3   6  128.81    8.08
   2   3   6  144.60   10.29
  -2   3  -6  105.21   11.77
  -2   3  -6  132.54    9.68
   2   3   7   69.28    7.25
  -2   3  -7   53.77    6.38
   2   3   7   61.19    6.14
  -2   3  -8  242.87   13.79
   2   3   8  232.35   12.47
   2   3   8  243.99   13.82
   2   3   8  224.98   12.66
   2   3   9  577.43   22.22
  -2   3  -9  569.64   29.95
   2   3   9  573.30   21.50
  -2   3  -9  589.59   22.62
   2   3  10  704.65   23.68
  -2   3 -10  703.32   25.93
  -2   3 -11  115.56    8.88
   2   3  11  128.56    8.06
  -2   3 -12    1.09    1.44
  -2   3 -13   56.76    4.08
   2   4 -12   31.42    3.56
   2   4 -11  423.29   16.36
  -2   4  11  425.16   14.92
  -2   4  11  398.68   16.16
   2   4 -10  545.69   20.65
  -2   4  10  508.28   21.01
  -2   4  10  515.29   18.92
  -2   4   9  202.47   13.43
  -2   4   9  197.28   10.58
   2   4  -9  202.42   12.68
  -2   4   8   44.30    5.44
  -2   4   8   45.78    6.80
   2   4  -8   40.41    6.43
  -2   4   7   15.39    3.89
   2   4  -7   15.45    4.30
  -2   4   7   13.70    4.22
  -2   4   7   23.64    4.64
   2   4  -6  231.78   13.75
   2   4  -6  194.99   13.82
  -2   4   6  219.17   13.51
  -2   4   6  218.60   13.63
  -2   4   6  231.44   12.77
   2   4  -5 1270.23   37.05
  -2   4   5 1266.21   36.07
  -2   4   5 1264.68   36.09
  -2   4   5 1211.23   39.67
  -2   4   5 1231.99   37.33
   2   4  -5 1231.81   38.94
  -2   4   4 1132.72   34.46
   2   4  -4 1155.01   35.85
  -2   4   4 1138.85   33.55
  -2   4   4 1125.07   36.30
  -2   4   4 1143.81   32.68
  -2   4   4 1138.58   34.98
   2   4  -4 1160.74   33.74
  -2   4   3  295.70   14.69
   2   4  -3  332.30   14.67
   2   4  -3  324.55   12.53
  -2   4   3  284.39   13.74
  -2   4   3  316.08   15.90
  -2   4   3  323.79   15.60
  -2   4   3  313.11   14.79
   2   4  -3  329.07   16.02
  -2   4   3  329.45   15.79
  -2   4   2  107.73    8.30
  -2   4   2   93.91    7.48
   2   4  -2  108.83    8.61
   2   4  -2  108.96    7.04
   2   4  -2  101.80    7.24
  -2   4   2  107.59    8.35
  -2   4   2   95.14    7.64
  -2   4   2   99.66    8.14
  -2   4   1  513.86   19.34
   2   4  -1  489.02   16.64
  -2   4   1  484.89   18.06
   2   4  -1  518.76   19.78
  -2   4   1  480.10   17.72
  -2   4   1  447.41   18.51
  -2   4   1  483.32   19.61
  -2   4   0  637.05   22.14
   2   4   0  648.51   21.26
  -2   4   0  637.60   23.12
  -2   4   0  669.76   23.24
  -2   4   0  656.60   20.54
  -2   4   0  632.95   20.65
  -2   4  -1 1108.11   32.29
   2   4   1 1264.51   33.03
  -2   4  -1 1171.54   34.53
  -2   4  -1 1251.50   35.50
  -2   4  -1 1148.82   32.41
  -2   4  -2  363.85   16.04
  -2   4  -2  315.20   14.86
  -2   4  -2  312.84   14.01
   2   4   2  334.37   14.55
  -2   4  -2  330.82   16.41
  -2   4  -3   68.93    7.79
   2   4   3   62.10    6.16
   2   4   3   88.23    7.55
  -2   4  -3   68.10    6.87
  -2   4  -3   72.98    6.75
  -2   4  -3   69.24    6.76
   2   4   4  208.08   12.80
   2   4   4  215.18   12.03
  -2   4  -4  218.19   14.98
  -2   4  -4  198.03   12.22
   2   4   4  201.23   11.53
   2   4   4  213.64   12.63
  -2   4  -4  202.53   10.99
  -2   4  -5  794.89   27.76
   2   4   5  811.65   26.55
  -2   4  -5  715.54   32.12
   2   4   5  802.59   28.49
  -2   4  -6  440.29   25.71
   2   4   6  522.82   20.25
   2   4   6  477.87   21.20
  -2   4  -6  486.09   21.71
  -2   4  -7  759.61   28.03
   2   4   7  841.40   27.32
   2   4   7  777.41   27.30
  -2   4  -7  820.17   29.86
   2   4   7  824.22   29.21
   2   4   8   57.41    6.62
  -2   4  -8   70.81    7.39
   2   4   8   70.11    6.93
   2   4   9   29.18    4.68
  -2   4 -10   42.51    5.43
   2   4  10   43.49    4.96
  -2   4 -11  208.29   10.62
  -2   4 -12  121.53    6.48
  -2   5  11   15.28    1.97
  -2   5  10   20.49    2.97
  -2   5   9   12.32    2.63
  -2   5   9    8.16    2.86
   2   5  -9    9.78    2.70
  -2   5   9    9.32    2.63
  -2   5   8  912.61   26.62
   2   5  -8  886.54   28.78
  -2   5   8  919.52   31.48
   2   5  -7  253.09   14.08
  -2   5   7  258.41   12.96
   2   5  -6  260.34   14.42
  -2   5   6  270.66   14.19
  -2   5   6  253.92   16.57
  -2   5   6  241.82   14.15
   2   5  -5   11.98    3.73
   2   5  -5    7.43    2.69
  -2   5   5    7.89    2.92
  -2   5   5   13.48    4.37
  -2   5   5    8.13    3.12
  -2   5   5    9.26    3.13
   2   5  -4  214.81   14.20
  -2   5   4  218.74   14.69
  -2   5   4  209.01   12.77
   2   5  -4  200.49   11.98
  -2   5   4  206.50   12.26
   2   5  -4  201.72   10.53
  -2   5   4  223.92   12.88
  -2   5   4  220.94   13.54
  -2   5   3  341.31   15.96
  -2   5   3  301.52   14.90
   2   5  -3  279.98   13.19
   2   5  -3  321.76   14.56
   2   5  -3  310.29   16.88
  -2   5   3  322.75   16.95
  -2   5   3  273.04   14.77
  -2   5   3  279.40   15.44
   2   5  -2 1175.66   36.84
  -2   5   2 1148.50   35.68
  -2   5   2 1098.81   32.84
   2   5  -2 1181.53   32.68
   2   5  -2 1097.95   30.52
   2   5  -2 1183.80   31.16
  -2   5   2 1136.35   34.16
   2   5  -1  376.05   18.35
  -2   5   1  374.32   18.09
  -2   5   1  362.63   17.23
  -2   5   1  336.14   16.27
   2   5  -1  360.85   14.95
   2   5  -1  331.98   16.69
  -2   5   1  357.44   16.86
   2   5  -1  364.84   15.70
  -2   5   0  203.41   12.63
   2   5   0  207.15   11.48
  -2   5   0  217.21   12.28
   2   5   0  235.14   12.41
  -2   5   0  252.25   14.46
  -2   5   0  237.26   13.95
  -2   5  -1   22.74    4.57
  -2   5  -1   25.54    4.10
   2   5   1   24.90    4.28
  -2   5  -1   21.19    3.63
  -2   5  -1   31.81    5.03
  -2   5  -2  314.34   17.39
  -2   5  -2  310.57   15.38
   2   5   2  314.64   15.18
  -2   5  -2  314.94   15.70
   2   5   2  302.74   14.78
   2   5   2  300.07   15.46
  -2   5  -3   29.39    4.67
   2   5   3   26.09    4.89
  -2   5  -3   28.05    5.63
   2   5   3   30.42    4.94
  -2   5  -3   29.40    4.95
  -2   5  -3   32.66    4.65
   2   5   3   17.80    3.85
  -2   5  -4  960.16   31.50
   2   5   4  965.57   30.58
  -2   5  -4  879.11   35.53
  -2   5  -4  892.90   31.02
   2   5   5   56.21    6.34
   2   5   5   61.51    6.61
  -2   5  -5   51.77    6.98
  -2   5  -5   45.59    7.86
   2   5   6  304.88   14.83
  -2   5  -6  295.91   15.54
   2   5   6  294.27   14.74
  -2   5  -6  321.62   17.32
  -2   5  -7  144.86   11.01
   2   5   7  152.22    9.85
   2   5   8  308.83   13.91
  -2   5  -8  299.96   15.07
   2   5   9   77.45    6.13
  -2   5  -9   70.82    6.28
  -2   5 -10  253.24   10.53
   2   5  10  219.90    8.78
  -2   6   9  126.40    5.58
  -2   6   8    9.12    1.84
   2   6  -7   40.33    4.68
  -2   6   7   41.35    4.32
  -2   6   7   36.42    3.87
   2   6  -6    0.90    1.92
  -2   6   6    1.01    1.83
  -2   6   5  502.12   18.56
  -2   6   5  552.01   19.40
   2   6  -5  507.75   20.53
  -2   6   4   18.99    3.86
   2   6  -4   23.83    4.57
  -2   6   3  270.72   13.59
   2   6  -3  295.24   15.11
   2   6  -2   20.65    4.28
  -2   6   2   29.60    4.79
  -2   6   2   22.54    4.13
  -2   6   1   75.56    7.32
  -2   6   1   82.13    7.37
  -2   6   0   17.62    4.05
  -2   6   0   22.89    4.50
   2   6   0   19.02    3.55
   2   6   0   24.58    3.79
  -2   6  -1  298.65   15.42
   2   6   1  304.51   13.72
   2   6   1  317.33   14.03
   2   6   1  314.88   13.97
  -2   6  -1  281.99   15.21
  -2   6  -2    7.39    3.20
   2   6   2    6.59    2.52
   2   6   2   12.41    3.00
   2   6   2   10.18    3.30
   2   6   2   14.08    3.20
  -2   6  -2   11.67    3.47
  -2   6  -3  116.66    9.50
   2   6   3  125.69    9.07
  -2   6  -3  124.66   10.27
   2   6   3  112.24    8.21
   2   6   4   39.66    4.62
  -2   6  -4   32.81    5.06
   2   6   4   51.05    5.94
   2   6   4   47.70    5.32
   2   6   5  220.74   12.00
   2   6   5  242.77   11.34
   2   6   6    6.90    2.13
   2   6   6    3.30    1.96
   2   6   7  299.02   12.10
   2   6   7  301.09   11.52
   2   6   8    2.13    1.20
   2   6   8    4.15    1.34
  -2   7   4   18.16    2.61
   2   7  -4   22.53    3.15
   2   7  -3    4.72    1.97
  -2   7   3    6.45    1.94
   2   7  -2  304.10   12.84
  -2   7   1    1.88    1.62
  -2   7   0  130.63    7.68
  -2   7   0  105.11    7.02
  -2   7  -1    0.32    1.41
  -2   7  -2  131.43    7.85
  -2   7  -3   -0.61    1.35
  -2   7  -4  162.89    7.97
  -3   0  15    0.78    1.62
   3   0 -14  489.99   19.62
  -3   0  14  438.82   19.92
   3   0 -13    1.85    2.35
  -3   0  13    1.42    2.81
   3   0 -12  789.13   29.84
  -3   0  12  768.44   31.15
   3   0 -11   -1.36    3.09
  -3   0  11   -0.78    2.42
  -3   0  10   -1.43    4.02
   3   0 -10    3.80    2.88
  -3   0   9    1.88    2.18
   3   0  -9   -0.56    1.76
  -3   0   8 3885.99   86.66
  -3   0   8 3832.08   87.19
   3   0  -8 3852.03   85.86
   3   0  -7   -0.41    1.35
  -3   0   7   -0.42    1.47
  -3   0   6 2852.36   63.12
  -3   0   5    4.56    1.78
  -3   0   4  169.68    7.73
  -3   0   3   -0.18    0.97
  -3   0   2 7519.83  142.60
  -3   0   1    0.24    0.74
   3   0   0 2051.93   41.73
   3   0   0 2097.74   42.18
  -3   0  -1    0.11    0.72
   3   0   1    1.08    0.80
  -3   0  -2  432.59   11.54
   3   0   2  397.96   12.09
  -3   0  -3    0.40    0.88
  -3   0  -4 9999.00  191.98
  -3   0  -5    0.62    1.14
  -3   0  -6 3169.21   70.43
   3   0   7   -0.55    2.26
  -3   0  -7    0.88    1.60
  -3   0  -7    0.47    1.63
  -3   0  -8 1510.03   42.12
  -3   0  -8 1412.30   40.42
   3   0   8 1422.28   43.37
   3   0   9   -0.74    2.44
  -3   0  -9    0.64    1.73
  -3   0  -9   -0.62    2.38
  -3   0 -10 1523.19   46.67
   3   0  10 1562.30   49.01
  -3   0 -10 1572.95   46.42
  -3   0 -11    0.68    2.72
  -3   0 -11    0.72    2.10
   3   0  11    0.79    1.94
   3   0  11    0.82    2.57
  -3   0 -12   28.38    5.44
   3   0  12   16.76    4.84
  -3   0 -13    2.58    1.97
  -3   0 -14  324.96   13.77
  -3   1  15  312.78   12.92
  -3  -1  15  314.18   12.90
  -3   1  14    9.92    3.00
   3  -1 -14    8.48    2.79
   3   1 -14    8.92    2.87
  -3  -1  14   11.99    3.36
  -3  -1  13    2.68    3.21
  -3   1  13    2.00    3.03
   3   1 -13   -2.88    3.30
   3  -1 -13    0.58    2.71
  -3  -1  12    6.01    3.42
  -3   1  12    7.49    3.60
   3  -1 -12    8.55    3.55
   3   1 -12    6.51    3.52
   3   1 -11 1264.01   39.89
   3  -1 -11 1263.70   40.06
  -3  -1  11 1212.17   41.43
  -3   1  11 1242.36   41.48
  -3  -1  10   35.06    6.18
  -3   1  10   20.61    4.85
   3   1 -10   29.57    4.11
   3  -1 -10   24.86    5.19
   3   1 -10   24.43    5.10
   3   1  -9 1322.25   35.40
   3  -1  -9 1377.42   39.96
  -3   1   9 1244.36   35.10
   3   1  -9 1377.07   39.71
  -3  -1   9 1326.98   40.92
  -3   1   9 1335.20   40.72
  -3   1   8   12.34    3.55
   3   1  -8    7.26    2.20
   3  -1  -8    7.95    2.69
   3   1  -8    3.40    2.01
  -3   1   8    7.70    2.33
   3   1  -7   19.57    3.15
   3  -1  -7   19.38    3.64
   3   1  -7   11.93    3.06
  -3   1   7   19.25    3.51
  -3  -1   6  352.05   14.18
  -3   1   6  344.58   14.08
  -3  -1   5 3505.39   73.21
  -3   1   5 3440.07   73.02
  -3   1   4 2805.51   58.89
  -3  -1   4 2779.20   58.74
   3   1  -3 5632.02  108.01
  -3   1   3 5598.37  109.20
  -3  -1   3 5661.37  109.24
  -3  -1   2  999.66   22.72
  -3   1   2  993.16   22.75
   3   1  -2 1002.18   21.77
  -3   1   1  175.66    5.52
  -3  -1   1  183.68    6.32
   3   1  -1  176.06    5.72
  -3   1   1  177.79    6.18
  -3   1   0 1889.87   37.06
   3  -1   0 1848.84   37.38
   3   1   0 1830.90   37.33
   3  -1   1 5970.43  114.71
   3   1   1 6025.25  114.71
  -3  -1  -1 6028.99  112.58
  -3   1  -2   55.47    3.65
   3  -1   2   53.62    3.64
   3   1   2   50.15    3.55
  -3  -1  -2   49.33    3.51
  -3  -1  -3 3420.46   69.66
  -3   1  -3 3442.79   69.63
  -3   1  -4  668.40   19.25
  -3  -1  -4  650.37   19.08
  -3  -1  -5 1444.35   36.26
  -3   1  -5 1478.76   36.32
  -3  -1  -6   44.95    5.01
  -3   1  -6   60.74    5.73
  -3   1  -7 2638.29   60.62
  -3  -1  -7 2615.89   60.55
  -3   1  -7 2470.50   56.04
  -3   1  -7 2384.28   59.59
  -3  -1  -7 2487.60   58.04
   3   1   7 2341.27   55.18
   3  -1   7 2615.27   62.86
   3   1   7 2611.51   62.59
   3  -1   8   26.43    5.16
   3   1   8   21.31    4.63
  -3   1  -8   23.87    4.64
  -3  -1  -8   21.56    4.20
  -3   1  -8   19.71    3.28
   3   1   8   16.91    3.15
  -3   1  -8   22.58    4.35
  -3  -1  -9   91.51    8.93
   3  -1   9  106.20   10.54
  -3  -1  -9  111.72    9.91
  -3   1  -9  109.73    9.73
  -3   1  -9  112.73    9.94
   3   1   9  104.69   10.48
   3   1  10    1.58    2.47
   3  -1  10    0.81    2.81
  -3   1 -10    0.66    2.17
  -3   1 -10    3.44    2.73
  -3  -1 -10   -0.69    1.70
  -3  -1 -10    1.97    2.51
  -3  -1 -11  646.02   26.29
   3   1  11  635.42   27.62
   3  -1  11  659.45   28.22
  -3   1 -11  695.03   27.00
   3  -1  11  682.54   29.34
   3   1  11  711.28   29.51
  -3  -1 -12  177.59   12.25
  -3   1 -12  183.07   12.36
  -3   1 -13  885.01   28.21
  -3  -1 -13  886.70   28.18
  -3   1 -14   34.59    4.12
  -3  -1 -14   38.08    4.24
  -3  -2  14  217.80   10.64
   3  -2 -13  200.73   11.32
  -3  -2  13  205.25   12.25
  -3   2  13  191.53   11.83
   3   2 -12  594.06   20.10
  -3   2  12  577.49   21.14
   3   2 -12  611.27   23.36
  -3  -2  12  580.78   24.40
  -3   2  12  590.25   24.32
   3  -2 -12  606.29   23.35
   3   2 -11  174.33   10.70
   3  -2 -11  164.49   11.78
   3   2 -11  169.93   12.00
  -3  -2  11  172.26   12.80
  -3   2  11  172.62   12.71
   3   2 -10   53.79    6.19
  -3   2  10   44.21    6.65
   3   2 -10   53.60    6.63
   3   2 -10   59.71    7.11
   3  -2 -10   53.17    6.83
  -3  -2  10   46.63    6.81
  -3   2  10   53.84    6.33
   3   2  -9  254.74   14.22
  -3   2   9  267.19   14.24
   3   2  -9  255.00   14.42
   3  -2  -9  240.92   13.97
  -3  -2   9  248.88   14.96
  -3   2   9  233.55   14.36
   3   2  -9  257.52   13.65
   3   2  -8 1456.44   40.88
   3  -2  -8 1449.47   40.05
  -3   2   8 1475.62   40.49
   3   2  -8 1411.56   39.70
  -3   2   8 1414.05   37.88
  -3  -2   8 1443.45   41.23
   3   2  -8 1499.02   39.82
  -3   2   8 1443.05   41.09
  -3   2   7  420.52   16.83
   3   2  -7  333.52   14.95
   3  -2  -7  340.95   15.08
   3   2  -7  352.30   15.85
  -3   2   7  346.35   14.83
  -3  -2   7  406.15   16.82
  -3   2   7  371.78   16.22
   3   2  -7  370.09   15.77
  -3   2   6 3364.63   72.55
   3   2  -6 3386.84   73.54
  -3  -2   6 3311.73   72.57
   3   2  -6 3312.21   73.11
  -3  -2   5 1196.42   30.51
  -3   2   5 1180.99   30.36
   3   2  -5 1239.14   31.72
  -3  -2   4   69.58    4.83
   3   2  -4   80.90    5.65
  -3   2   4   69.23    4.81
  -3  -2   3  197.58    7.74
  -3   2   3  196.85    7.72
   3   2  -3  211.73    8.86
  -3   2   2 1446.44   31.32
  -3   2   2 1454.31   32.74
   3   2  -2 1555.11   34.13
  -3  -2   2 1481.63   31.51
   3   2  -1  516.84   14.66
  -3   2   1  474.76   12.13
  -3  -2   1  483.05   12.22
   3   2  -1  480.27   12.13
  -3   2   1  518.51   14.51
   3  -2  -1  480.01   12.19
   3   2   0 3358.13   68.86
  -3   2   0 3449.84   69.22
  -3   2   0 3456.47   68.22
  -3   2   0 3385.39   65.87
  -3  -2   0 3388.92   65.93
  -3  -2  -1   78.93    3.89
  -3   2  -1   85.80    4.05
  -3   2  -1   82.75    5.31
  -3   2  -1   82.64    4.82
   3   2   2 1581.66   34.07
  -3  -2  -2 1615.19   34.15
  -3   2  -2 1591.29   34.06
  -3   2  -2 1530.33   37.33
   3  -2   2 1562.71   34.07
  -3   2  -3 1133.70   26.19
  -3  -2  -3 1043.75   25.75
   3   2   3 1081.48   26.13
   3  -2   3 1062.96   26.10
  -3   2  -4 4536.11   92.84
   3  -2   4 4582.14   93.45
   3   2   4 4655.56   93.54
  -3  -2  -4 4633.84   93.00
  -3   2  -5  752.65   23.19
   3  -2   5  712.04   22.36
   3   2   5  746.98   22.75
  -3   2  -5  709.10   21.76
  -3  -2  -5  753.68   22.16
  -3   2  -6 1622.39   41.30
  -3  -2  -6 1667.51   41.49
   3   2   6 1603.42   40.45
  -3   2  -6 1650.39   42.87
   3   2   6 1619.18   39.98
   3  -2   7   60.79    6.86
  -3   2  -7   51.50    5.85
  -3  -2  -7   57.39    6.01
  -3   2  -7   54.69    6.34
   3   2   7   54.74    5.63
   3   2   7   50.40    6.34
   3   2   7   60.06    5.84
  -3   2  -7   56.95    6.05
  -3  -2  -8  447.28   19.39
  -3   2  -8  457.35   18.54
   3   2   8  460.79   17.67
   3   2   8  438.31   19.98
   3  -2   8  406.05   19.49
   3   2   8  445.54   17.97
  -3   2  -8  477.64   19.99
  -3  -2  -8  453.95   19.19
   3   2   8  450.53   20.90
   3  -2   8  408.93   20.00
  -3   2  -8  469.80   19.47
   3   2   9  103.42    8.11
  -3   2  -9  100.64    9.18
  -3   2  -9  115.32    9.45
  -3  -2  -9  100.34    8.92
  -3   2  -9  110.71    8.49
   3  -2   9   98.34    9.55
   3   2   9  103.12    9.69
   3  -2   9  106.41   10.19
   3   2   9  106.57   10.11
  -3  -2  -9  121.24   10.06
   3  -2  10 1403.75   44.34
   3  -2  10 1410.52   43.58
  -3   2 -10 1442.20   38.09
  -3  -2 -10 1426.89   41.41
   3   2  10 1299.60   42.07
  -3   2 -10 1464.83   41.71
   3   2  10 1409.78   44.16
  -3   2 -11  131.26   10.05
  -3  -2 -11  140.76   10.34
  -3   2 -11  137.39    9.78
  -3   2 -12   37.69    4.93
  -3  -2 -12   36.53    4.97
  -3   2 -12   38.06    4.68
  -3  -2 -13    2.25    1.59
  -3   3  13    5.00    1.55
   3   3 -12  237.03   11.48
  -3   3  12  219.30   11.58
   3   3 -11  551.54   20.67
  -3   3  11  548.83   21.66
  -3   3  11  519.22   17.85
   3   3 -10  373.66   18.29
  -3   3  10  427.61   19.72
   3   3 -10  415.39   18.43
   3   3  -9  259.75   14.59
  -3   3   9  254.84   14.79
   3   3  -9  233.85   14.36
   3   3  -8  258.36   14.31
   3   3  -8  197.44   13.09
  -3   3   8  208.79   10.82
  -3   3   8  233.15   13.29
  -3   3   8  250.12   14.52
  -3   3   7    2.27    2.43
   3   3  -7    2.81    2.15
   3   3  -7    0.52    2.16
  -3   3   7    2.90    1.94
  -3   3   7    2.05    2.11
  -3   3   6 1352.19   38.35
  -3   3   6 1329.59   37.59
   3   3  -6 1267.87   37.14
  -3   3   6 1285.47   34.70
   3   3  -6 1303.53   37.11
  -3   3   5  889.43   27.19
  -3   3   5  865.66   25.81
  -3   3   5  882.19   25.50
   3   3  -5  879.32   27.54
  -3   3   5  914.09   28.36
   3   3  -4  790.93   24.80
   3   3  -4  814.59   24.90
  -3   3   4  820.90   25.25
  -3   3   4  770.82   23.71
  -3   3   4  816.26   25.90
   3   3  -3 1595.73   39.42
   3   3  -3 1610.54   40.09
  -3   3   2  650.09   19.85
  -3   3   2  609.02   16.95
   3   3  -2  675.44   20.83
   3   3  -1   98.96    6.83
  -3   3   1   97.86    6.65
  -3   3   1   98.52    5.37
  -3   3   0  998.23   27.27
   3   3   0  989.37   27.10
  -3   3   0  966.78   24.08
  -3   3  -1 4906.19  101.46
  -3   3  -2 1256.21   34.19
   3   3   3 1700.57   42.29
  -3   3  -3 1645.98   44.39
   3   3   3 1669.45   40.97
   3   3   4   36.62    4.36
  -3   3  -4   33.78    4.11
   3   3   4   42.43    5.12
   3   3   4   43.68    4.91
  -3   3  -4   41.88    6.13
  -3   3  -5  752.57   25.28
   3   3   5  726.89   21.44
  -3   3  -5  726.67   23.77
   3   3   5  777.70   25.52
  -3   3  -5  730.85   21.70
  -3   3  -5  668.69   29.47
   3   3   5  761.09   23.73
   3   3   6  614.86   21.20
  -3   3  -6  612.83   22.77
   3   3   6  636.68   22.92
   3   3   6  601.33   21.41
  -3   3  -7  996.42   31.27
   3   3   7  972.22   29.20
   3   3   7 1002.02   30.00
   3   3   7 1050.16   31.38
   3   3   8  415.84   18.18
   3   3   8  413.81   17.76
  -3   3  -8  427.93   18.92
   3   3   9   92.47    7.96
  -3   3  -9   95.53    8.47
  -3   3 -10   12.61    3.59
  -3   3 -10   15.04    3.49
   3   3  10   20.37    3.89
  -3   3 -11  321.82   15.03
  -3   3 -12  176.57    9.35
  -3   4  12  127.00    7.10
   3   4 -11  117.81    8.06
  -3   4  11  104.89    7.91
  -3   4  11  110.68    6.85
   3   4 -10   44.96    5.61
  -3   4  10   46.61    6.17
   3   4  -9  260.10   14.29
  -3   4   9  254.57   11.85
  -3   4   9  262.59   14.78
  -3   4   8  182.10   10.64
  -3   4   8  185.21   13.58
  -3   4   8  203.77   13.29
   3   4  -7  623.78   25.80
  -3   4   7  666.36   25.51
  -3   4   7  666.60   23.87
  -3   4   6  420.78   19.56
   3   4  -6  415.04   18.96
  -3   4   6  424.60   17.80
  -3   4   6  354.01   20.05
  -3   4   6  407.77   19.18
   3   4  -6  391.99   19.22
   3   4  -5   23.94    4.54
  -3   4   5   25.92    4.43
   3   4  -5   24.17    4.62
  -3   4   5   23.07    4.22
  -3   4   5   19.53    4.67
  -3   4   5   25.39    4.95
  -3   4   5   25.76    4.61
  -3   4   4   14.53    3.39
  -3   4   4    9.86    3.01
  -3   4   4   11.72    3.80
  -3   4   4   23.27    4.29
   3   4  -4    7.65    2.70
  -3   4   4   10.31    3.11
   3   4  -4   10.96    3.02
  -3   4   3 1643.37   42.42
   3   4  -3 1768.12   43.79
  -3   4   3 1734.22   45.96
   3   4  -3 1700.61   45.43
  -3   4   3 1672.64   44.08
  -3   4   3 1699.74   46.69
   3   4  -3 1639.56   40.56
  -3   4   3 1689.79   45.74
   3   4  -2  936.00   27.04
   3   4  -2  864.73   25.44
   3   4  -2  898.13   26.00
  -3   4   2  921.10   28.97
   3   4  -2  933.15   29.35
  -3   4   2  893.70   29.49
  -3   4   2  903.54   27.42
   3   4  -1  968.08   29.38
  -3   4   1  904.06   27.27
   3   4  -1  918.33   26.25
  -3   4   1  961.23   30.36
  -3   4   1  967.05   28.94
   3   4  -1  923.94   26.62
   3   4   0  292.76   14.39
  -3   4   0  248.65   12.40
  -3   4   0  300.63   14.35
   3   4   0  275.57   12.40
  -3   4   0  285.91   14.86
  -3   4   0  273.23   13.90
   3   4   0  289.96   13.76
   3   4   1   65.10    5.88
  -3   4  -1   60.38    6.18
  -3   4  -1   66.95    6.79
   3   4   1   70.20    6.62
  -3   4  -1   69.41    7.19
  -3   4  -1   62.52    6.30
  -3   4  -2   51.97    6.01
  -3   4  -2   53.85    6.28
  -3   4  -2   45.17    5.93
   3   4   2   42.74    5.10
   3   4   2   44.38    5.47
   3   4   2   46.97    5.23
  -3   4  -3  829.09   30.35
  -3   4  -3  844.10   28.39
  -3   4  -3  841.48   28.25
   3   4   3  892.78   27.29
   3   4   3  846.33   26.78
  -3   4  -4  594.85   21.90
  -3   4  -4  596.10   23.34
  -3   4  -4  582.79   26.21
   3   4   4  625.60   22.33
  -3   4  -5  628.34   24.24
   3   4   5  623.96   22.68
   3   4   6  331.00   15.42
  -3   4  -6  193.69   17.10
  -3   4  -7   -1.13    3.06
  -3   4  -7    0.58    2.54
   3   4   7    2.99    2.46
   3   4   7    0.52    2.23
   3   4   8  250.27   13.49
  -3   4  -8  238.49   13.79
  -3   4  -9  455.97   18.86
   3   4   9  449.03   18.24
   3   4  10  245.11   11.67
  -3   4 -10  234.61   12.44
  -3   4 -11  193.11    9.84
  -3   4 -12   10.17    1.79
  -3   5  11   34.32    2.71
  -3   5  10  434.57   14.45
   3   5  -9   65.27    6.12
  -3   5   9   56.87    6.36
  -3   5   9   71.99    5.32
   3   5  -8   82.74    7.60
  -3   5   8   74.27    6.31
   3   5  -7    4.09    2.52
  -3   5   7    0.75    2.48
  -3   5   7   -0.85    2.10
  -3   5   7    1.61    1.97
   3   5  -6  288.52   15.05
  -3   5   6  278.08   18.23
  -3   5   6  301.72   15.82
  -3   5   6  296.88   14.76
   3   5  -5   40.38    5.39
  -3   5   5   36.19    6.61
  -3   5   5   39.72    5.76
   3   5  -5   29.69    5.25
  -3   5   5   36.48    5.27
  -3   5   5   36.70    5.58
   3   5  -4  669.00   26.34
   3   5  -4  707.27   24.58
  -3   5   4  699.41   28.71
  -3   5   4  670.64   25.52
  -3   5   4  685.70   24.81
  -3   5   4  712.28   26.70
  -3   5   4  708.67   24.45
  -3   5   3   68.50    7.30
   3   5  -3   66.29    7.45
  -3   5   3   70.47    7.31
  -3   5   3   75.34    7.09
  -3   5   3   76.28    8.14
   3   5  -3   76.45    6.16
  -3   5   3   65.84    7.54
  -3   5   2   40.42    5.45
  -3   5   2   39.11    5.36
   3   5  -2   39.76    4.68
  -3   5   2   55.99    7.10
  -3   5   2   37.34    5.64
   3   5  -2   38.72    5.67
  -3   5   2   37.63    5.33
  -3   5   2   44.48    6.12
   3   5  -2   45.97    6.22
   3   5  -2   34.13    4.14
   3   5  -2   41.62    4.92
   3   5  -1  123.20    9.65
   3   5  -1  108.57    7.86
   3   5  -1  113.50    8.22
   3   5  -1  101.12    7.51
  -3   5   1  113.76    8.96
  -3   5   1  123.26   10.27
  -3   5   1   99.66    9.03
  -3   5   0  637.51   25.69
   3   5   0  669.63   24.34
  -3   5   0  621.14   23.57
   3   5   0  644.33   22.63
  -3   5   0  674.20   25.27
   3   5   0  633.06   22.10
  -3   5   0  642.92   24.19
   3   5   0  708.74   22.92
  -3   5  -1  238.65   13.29
  -3   5  -1  259.10   15.04
   3   5   1  258.69   13.25
   3   5   1  252.61   12.18
  -3   5  -1  276.44   13.71
   3   5   1  263.62   14.15
   3   5   1  265.20   13.25
  -3   5  -1  244.86   14.82
   3   5   2  681.22   23.72
  -3   5  -2  648.28   25.28
  -3   5  -2  642.35   24.60
  -3   5  -2  671.13   26.88
   3   5   2  685.54   23.93
   3   5   2  661.67   22.60
  -3   5  -3   56.34    7.61
  -3   5  -3   62.34    7.21
  -3   5  -3   67.73    7.09
   3   5   3   57.73    6.47
   3   5   3   46.66    5.91
   3   5   3   42.58    5.51
  -3   5  -3   56.51    6.47
  -3   5  -4    9.32    3.62
  -3   5  -4   10.22    3.18
  -3   5  -4    8.82    3.34
   3   5   4   16.45    3.58
   3   5   4    8.49    3.17
   3   5   5  190.06   11.58
  -3   5  -5  187.51   12.48
  -3   5  -5  178.55   13.08
   3   5   6  688.39   23.60
   3   5   6  604.32   22.59
  -3   5  -6  632.96   24.12
  -3   5  -6  623.66   25.73
  -3   5  -7  145.30   11.04
   3   5   8  376.35   15.29
  -3   5  -8  362.41   16.55
   3   5   9    7.81    2.07
   3   5   9    6.47    2.18
  -3   5  -9    5.60    2.10
  -3   5 -10   11.43    2.12
   3   5  10    8.45    1.57
  -3   6   9   79.40    4.21
  -3   6   8   21.06    2.49
  -3   6   8   18.69    2.60
  -3   6   7  335.63   12.26
  -3   6   6   33.23    4.19
   3   6  -6   33.29    4.31
   3   6  -5   29.92    4.56
  -3   6   5   25.04    3.99
  -3   6   5   25.97    3.98
   3   6  -4   -0.92    2.28
  -3   6   4   -2.06    2.23
  -3   6   3  339.35   14.78
   3   6  -3  335.06   15.57
  -3   6   3  322.94   15.00
  -3   6   2    2.88    2.13
   3   6  -2    1.89    2.33
  -3   6   1  594.57   21.05
   3   6  -1  583.96   21.65
  -3   6   1  559.96   21.82
  -3   6   0   18.99    4.24
  -3   6   0   15.68    3.64
   3   6   0   12.17    3.43
   3   6   0   10.05    2.64
  -3   6  -1    1.48    2.37
   3   6   1    0.41    1.74
   3   6   1    1.42    2.44
   3   6   1    0.75    1.64
  -3   6  -1    0.58    2.29
  -3   6  -2   -0.53    2.28
   3   6   2    0.43    1.78
  -3   6  -2    2.40    2.81
   3   6   2    1.57    1.78
  -3   6  -3  386.95   18.43
   3   6   3  438.95   16.64
   3   6   3  407.02   16.96
  -3   6  -3  369.82   18.45
   3   6   4   47.15    4.81
   3   6   4   54.57    5.78
   3   6   4   51.29    5.42
   3   6   5  575.87   18.65
   3   6   6    7.17    2.10
   3   6   7    6.69    1.98
   3   6   7    7.10    1.77
  -3   6  -8   12.39    2.30
   3   6   8   17.13    2.14
  -3   7   4  333.62   11.47
   3   7  -3    1.08    1.42
  -3   7   3   -0.26    1.27
  -3   7   2   27.40    3.50
  -3   7   2   22.40    3.22
  -3   7   1   11.79    2.57
  -3   7   0  144.67    8.22
  -3   7  -1    0.61    1.43
  -3   7  -1    1.31    1.61
  -3   7  -2  260.12   10.48
  -3   7  -3   -0.47    1.10
  -4   0  15   -0.38    1.52
   4   0 -14  493.92   19.66
  -4   0  14  432.66   19.81
  -4   0  13   -0.70    2.66
   4   0 -13    0.61    2.33
   4   0 -12  157.39   12.27
  -4   0  12  161.96   13.19
  -4   0  11   -0.77    2.70
   4   0 -11    1.38    2.53
   4   0 -10 2460.07   62.94
  -4   0  10 2295.05   63.61
  -4   0   9    0.61    2.01
  -4   0   9    3.18    2.53
   4   0  -9   -0.58    2.13
  -4   0   8  734.13   26.44
  -4   0   8  762.01   26.30
   4   0  -8  701.84   25.25
  -4   0   7   -0.45    1.48
   4   0  -7    0.43    1.42
  -4   0   6 1830.38   44.62
  -4   0   5    0.31    1.22
  -4   0   4 4626.51   92.93
  -4   0   3    0.21    0.93
  -4   0   2 6959.84  133.66
   4   0  -1   -0.18    1.15
   4   0   0 5880.13  112.61
   4   0   0 5789.21  112.03
  -4   0  -1    0.44    0.82
   4   0   1    4.39    1.21
   4   0   2 7315.67  138.24
  -4   0  -2 7024.15  136.99
   4   0   3    1.29    1.14
  -4   0  -3    0.24    1.04
  -4   0  -4   21.48    3.09
  -4   0  -5    1.05    1.40
  -4   0  -6 2644.56   61.63
  -4   0  -6 2636.56   60.70
   4   0   7   -1.20    1.61
  -4   0  -7    0.47    1.72
  -4   0  -7    1.53    1.86
  -4   0  -8 2107.11   54.30
  -4   0  -8 2115.55   55.51
   4   0   8 2078.60   57.70
  -4   0  -9    0.66    2.42
   4   0   9   -0.78    3.33
  -4   0 -10  524.91   24.17
  -4   0 -10  552.88   24.14
   4   0  10  511.31   24.70
   4   0  10  528.89   25.68
   4   0  11   -0.82    3.71
   4   0  11    3.07    2.67
  -4   0 -11   -0.68    3.17
  -4   0 -12  411.95   19.41
  -4   0 -13   -0.48    1.89
  -4   0 -14  400.36   14.81
  -4  -1  15    0.32    1.33
  -4   1  15    1.95    1.68
  -4   1  14    6.12    2.70
  -4  -1  14   11.69    3.27
   4   1 -13  631.63   24.21
   4  -1 -13  580.19   23.51
  -4  -1  13  577.76   24.69
  -4   1  13  598.08   25.08
  -4  -1  12  158.19   12.87
   4   1 -12  161.61   12.33
   4  -1 -12  178.96   12.86
  -4   1  12  178.17   13.47
  -4  -1  11 1267.29   42.09
   4   1 -11 1248.98   40.09
   4  -1 -11 1284.13   41.00
  -4   1  11 1258.76   41.79
  -4   1  10   27.14    5.42
   4  -1 -10   36.67    6.02
  -4  -1  10   27.98    5.50
   4   1 -10   24.52    3.80
   4   1 -10   27.62    5.28
   4   1  -9  174.56    9.95
   4   1  -9  166.20   11.80
   4  -1  -9  184.66   12.53
  -4   1   9  194.13   10.75
  -4  -1   9  191.56   13.13
  -4   1   9  169.45   12.42
  -4  -1   8  147.53   10.71
  -4   1   8  142.10   10.53
  -4  -1   8  160.19   10.89
   4   1  -8  120.23    8.05
  -4   1   8  142.16   10.24
  -4   1   8  127.49    8.50
   4   1  -8  144.74   10.16
   4  -1  -8  150.77   10.41
   4   1  -7 2058.33   49.54
  -4  -1   7 2273.64   53.81
  -4   1   7 2257.96   53.68
   4   1  -7 2139.13   52.70
   4  -1  -7 2202.35   53.34
  -4  -1   6  305.13   13.40
  -4   1   6  298.81   13.34
  -4  -1   5 1525.08   37.24
  -4   1   5 1530.29   37.26
   4   1  -5 1494.62   33.95
   4   1  -4  293.93    9.41
  -4  -1   4  282.08   11.07
  -4   1   4  300.06   11.24
   4   1  -3 4356.18   83.71
  -4  -1   3 4340.29   86.61
  -4   1   3 4320.68   86.56
  -4  -1   2 1065.81   24.98
   4   1  -2 1048.01   22.65
  -4   1   2 1089.63   25.14
  -4  -1   1 1446.49   31.04
   4  -1  -1 1428.33   31.52
  -4   1   1 1411.45   30.96
   4   1  -1 1421.12   31.43
  -4   1   1 1459.78   28.71
  -4   1   0   51.05    2.99
   4  -1   0   51.07    3.52
   4   1   0   53.74    3.58
  -4  -1  -1  156.13    5.43
   4   1   1  148.69    6.48
   4  -1   1  157.16    6.62
   4  -1   2    2.75    1.19
   4   1   2    1.04    0.95
   4   1   3 1456.37   35.17
  -4   1  -3 1519.50   35.15
  -4  -1  -3 1531.63   35.26
   4  -1   3 1515.98   35.66
  -4   1  -4  415.70   14.62
  -4  -1  -4  398.23   14.45
   4  -1   4  400.55   14.95
   4   1   4  401.76   14.77
  -4   1  -5 2996.88   66.92
  -4  -1  -5 3098.96   67.23
  -4  -1  -6  127.27    8.19
  -4   1  -6  130.11    8.96
  -4  -1  -6  141.09    9.30
  -4   1  -7    5.11    2.59
  -4  -1  -7    6.86    2.32
   4   1   7    6.59    2.73
   4  -1   7    4.30    2.62
  -4  -1  -7    6.08    2.56
   4   1   7    8.42    2.39
  -4   1  -7    7.10    2.74
  -4   1  -8    3.50    2.23
   4  -1   8    4.25    2.81
   4   1   8    0.69    2.29
  -4   1  -8    2.34    2.50
  -4  -1  -8    7.01    2.88
  -4  -1  -8    0.98    1.87
  -4  -1  -9 1632.67   46.65
  -4   1  -9 1640.31   46.81
  -4   1  -9 1511.71   46.11
  -4  -1  -9 1574.01   46.71
   4  -1   9 1619.45   48.78
   4   1   9 1562.15   47.61
   4  -1   9 1620.59   49.55
   4   1   9 1571.33   48.86
   4  -1  10  526.36   25.65
  -4  -1 -10  559.83   23.88
  -4   1 -10  522.73   23.29
  -4   1 -10  557.36   24.51
  -4  -1 -10  536.64   24.09
   4  -1  10  496.15   24.28
   4   1  10  545.73   24.99
   4   1  10  555.46   25.89
  -4  -1 -11 1070.59   35.51
  -4   1 -11 1057.77   35.41
  -4   1 -12  108.71    9.25
  -4  -1 -12  117.55    9.56
  -4   1 -13    2.58    1.84
  -4  -1 -13    2.13    1.70
  -4   1 -14    4.64    1.67
  -4  -1 -14    2.70    1.43
  -4  -2  14  388.66   14.62
  -4   2  13   -0.49    2.25
  -4  -2  13   -0.50    2.41
  -4  -2  12   16.73    4.32
  -4   2  12   10.31    3.67
   4   2 -12   12.36    2.81
   4  -2 -12   11.85    3.76
  -4   2  12   12.85    3.24
   4   2 -12    6.47    3.15
   4   2 -11   68.70    6.60
  -4   2  11   85.84    8.86
   4   2 -11   71.53    7.83
   4  -2 -11   71.50    7.83
  -4  -2  11   66.45    7.98
   4   2 -10  874.08   28.00
   4   2 -10  881.07   30.43
   4  -2 -10  842.76   29.97
  -4   2  10  843.59   28.58
  -4  -2  10  852.01   31.34
  -4   2  10  890.28   31.62
   4   2  -9  162.84   10.54
   4   2  -9  139.37   10.71
   4  -2  -9  150.43   10.99
  -4   2   9  153.60    9.44
  -4   2   9  147.47   10.48
   4   2  -9  159.30   10.53
  -4  -2   9  148.92   11.38
  -4   2   9  158.29   11.63
   4   2  -8  975.02   29.59
   4   2  -8  946.56   30.13
   4  -2  -8  937.92   29.98
  -4   2   8  882.42   27.67
   4   2  -8  923.68   28.94
  -4   2   8  937.64   30.23
  -4  -2   8  960.04   31.13
  -4   2   8  934.51   30.67
  -4  -2   7   23.09    3.89
  -4  -2   7   30.15    4.62
  -4   2   7   30.37    4.51
   4   2  -7   23.50    3.88
   4   2  -7   26.44    4.02
  -4   2   7   27.40    4.13
  -4   2   7   27.62    4.13
   4   2  -7   19.43    3.70
   4  -2  -7   25.62    4.10
   4   2  -6 2796.55   62.74
   4   2  -6 2772.29   61.53
  -4  -2   6 2763.40   62.57
  -4   2   6 2746.83   62.24
   4   2  -6 2771.75   62.21
   4  -2  -6 2723.37   62.08
   4   2  -5  387.14   14.86
   4   2  -5  397.20   14.18
  -4  -2   5  400.49   14.68
  -4   2   5  379.71   14.28
  -4   2   4 4281.33   87.23
   4   2  -4 4290.71   87.07
  -4  -2   4 4318.04   87.47
  -4  -2   3 1260.01   29.28
  -4   2   3 1200.77   28.90
   4   2  -3 1264.54   29.74
  -4   2   2 1841.13   39.63
   4   2  -2 1838.45   40.68
   4   2  -2 1821.41   39.96
  -4  -2   2 1905.82   39.88
  -4   2   2 1868.16   39.78
   4  -2  -2 1868.09   40.27
  -4  -2   1  709.68   17.47
   4   2  -1  673.18   17.18
  -4   2   1  728.03   18.52
  -4   2   1  702.56   17.41
   4   2  -1  682.64   18.27
   4  -2  -1  675.48   17.29
  -4  -2   0 1875.57   40.56
  -4   2   0 1924.31   40.62
   4   2   0 2006.35   42.52
  -4   2   0 1980.53   42.58
  -4   2   0 2002.61   42.55
  -4   2  -1 2128.83   47.88
  -4   2  -1 2259.10   47.97
  -4   2  -2 5963.28  121.49
  -4  -2  -2 6185.37  118.37
  -4   2  -2 6199.24  118.36
   4  -2   2 5975.58  118.30
   4   2   2 5975.59  118.30
  -4   2  -2 6244.43  120.52
  -4   2  -3  864.85   22.55
  -4  -2  -3  843.76   22.43
   4  -2   3  830.19   22.49
   4   2   3  837.94   22.50
   4  -2   4  391.01   14.27
  -4   2  -4  372.19   13.67
   4   2   4  366.77   13.92
  -4  -2  -4  379.81   13.84
   4   2   5   38.48    4.39
  -4  -2  -5   33.98    4.12
  -4   2  -5   43.71    5.02
   4   2   5   32.61    4.33
   4   2   5   43.34    4.67
  -4   2  -5   50.25    4.94
   4  -2   5   33.98    4.25
  -4   2  -6  532.92   19.60
  -4  -2  -6  546.80   19.79
  -4   2  -6  542.37   20.59
   4   2   6  551.07   18.95
   4   2   6  515.78   18.77
   4   2   6  532.33   20.14
   4  -2   6  513.37   19.93
   4   2   6  504.38   20.53
   4  -2   6  511.24   20.68
  -4   2  -7  624.44   22.39
   4  -2   7  584.83   22.95
   4   2   7  574.94   20.98
  -4   2  -7  601.50   22.41
  -4   2  -7  655.92   24.26
  -4  -2  -7  602.20   22.44
   4   2   7  612.30   23.34
   4  -2   7  569.88   23.52
   4   2   7  598.01   23.92
  -4  -2  -8 1848.39   49.74
  -4   2  -8 1837.03   48.96
  -4   2  -8 1834.56   47.77
   4   2   8 1841.50   50.62
  -4   2  -8 1799.53   49.34
  -4   2  -8 1887.06   51.22
   4   2   8 1852.21   47.07
  -4  -2  -8 1882.54   49.35
   4  -2   8 1749.17   50.00
   4   2   8 1839.45   51.86
  -4   2  -9  159.60   10.32
  -4   2  -9  159.67   11.40
  -4  -2  -9  147.66   10.89
   4   2   9  154.85   10.12
  -4   2  -9  168.87   11.97
   4  -2   9  157.03   12.05
  -4  -2  -9  145.23   11.18
   4   2   9  155.54   11.94
   4   2  10   11.75    3.60
  -4   2 -10   10.08    2.75
   4  -2  10   20.56    4.51
  -4   2 -10   14.32    3.95
  -4  -2 -10    8.01    3.10
  -4   2 -11   10.41    3.40
  -4  -2 -11   10.35    3.28
  -4  -2 -12  325.33   14.53
  -4   2 -12  353.95   14.23
  -4  -2 -13  177.61    8.61
  -4   3  13  312.32   11.52
   4   3 -12  222.83   10.97
  -4   3  12  231.36   11.98
   4   3 -11  365.15   15.96
  -4   3  11  345.38   16.80
  -4   3  11  329.31   13.23
  -4   3  10   98.00    8.89
   4   3 -10   98.09    8.45
   4   3  -9   10.14    2.95
   4   3  -9   11.04    3.60
  -4   3   9   10.04    3.14
  -4   3   9   13.37    3.85
   4   3  -8  320.56   16.07
   4   3  -8  278.22   14.80
  -4   3   8  324.03   15.92
  -4   3   8  294.16   16.17
   4   3  -7 2285.34   55.95
  -4   3   7 2276.88   55.87
   4   3  -7 2119.95   54.35
  -4   3   7 2057.55   51.68
  -4   3   7 2264.36   57.59
   4   3  -6  897.65   28.36
   4   3  -6  829.17   27.09
  -4   3   6  876.02   28.67
  -4   3   6  904.68   27.45
  -4   3   6  810.90   25.34
  -4   3   5 1894.59   48.68
   4   3  -5 1913.03   46.88
  -4   3   5 1835.14   45.17
  -4   3   5 1894.61   47.41
   4   3  -4   49.74    5.34
   4   3  -4   49.49    5.14
  -4   3   4   49.19    5.49
  -4   3   4   49.08    5.72
  -4   3   4   50.46    5.12
   4   3  -3  400.38   15.48
   4   3  -3  437.08   16.06
   4   3  -2  698.48   21.10
  -4   3   2  723.42   21.02
   4   3  -2  726.58   21.87
  -4   3   2  667.10   19.50
   4   3  -1 1359.98   34.40
  -4   3   1 1381.11   34.29
  -4   3   1 1321.04   32.25
  -4   3   0 1505.77   37.59
   4   3   0 1490.49   37.43
  -4   3   0 1517.76   35.65
  -4   3  -1   12.05    2.71
  -4   3  -2  115.78    8.22
   4   3   3  550.82   19.27
   4   3   3  543.29   18.59
  -4   3  -3  568.93   21.66
   4   3   4  875.05   26.25
  -4   3  -4  855.33   23.72
  -4   3  -4  941.08   32.19
  -4   3  -4  865.41   26.17
   4   3   4  901.69   26.63
   4   3   4  886.72   23.57
  -4   3  -5 1264.12   44.01
   4   3   5 1415.77   37.24
  -4   3  -5 1393.80   37.66
  -4   3  -5 1378.63   34.83
   4   3   5 1352.40   34.70
  -4   3  -6  472.96   19.89
   4   3   6  476.66   18.83
   4   3   6  471.96   18.84
  -4   3  -6  476.74   19.48
  -4   3  -7  102.10    8.90
   4   3   7   89.24    7.82
  -4   3  -8   52.93    9.15
   4   3   8   55.01    6.38
  -4   3  -8   60.50    6.90
  -4   3  -9  461.87   26.37
  -4   3  -9  511.35   20.63
   4   3   9  515.64   20.13
  -4   3 -10  605.43   21.53
  -4   3 -11  437.13   17.50
  -4   3 -12   62.57    5.17
  -4   4  12    1.68    1.45
  -4   4  11  266.95   12.95
  -4   4  11  234.69   10.19
   4   4 -10  330.24   15.24
  -4   4  10  321.73   16.51
   4   4  -9  466.58   19.52
  -4   4   9  440.66   19.74
  -4   4   9  419.57   20.72
  -4   4   9  421.23   15.80
   4   4  -8   26.43    4.79
   4   4  -8   29.30    4.84
  -4   4   8   24.55    5.37
  -4   4   8   30.16    4.95
  -4   4   8   40.96    5.97
  -4   4   8   23.60    4.06
  -4   4   7    2.37    2.33
  -4   4   7    1.77    2.25
   4   4  -7    0.58    1.29
   4   4  -6  139.48   10.51
   4   4  -6  139.52   10.51
  -4   4   6  116.50   10.12
  -4   4   6  141.33   10.89
  -4   4   6  143.44    9.77
   4   4  -5 1041.40   31.65
  -4   4   5  964.58   31.32
  -4   4   5  951.79   31.93
  -4   4   5  925.40   31.81
   4   4  -5  920.37   30.68
  -4   4   5  948.78   29.57
   4   4  -4 1370.32   37.65
   4   4  -4 1295.37   37.86
  -4   4   4 1283.47   36.74
  -4   4   4 1330.00   35.29
  -4   4   4 1292.54   38.46
  -4   4   4 1274.02   41.64
   4   4  -3  916.86   27.48
  -4   4   3  827.21   25.52
   4   4  -3  825.15   25.03
  -4   4   3  864.79   29.23
   4   4  -3  830.57   27.75
  -4   4   3  879.00   30.24
  -4   4   3  836.92   29.22
  -4   4   2  349.23   15.27
   4   4  -2  340.12   15.51
   4   4  -2  291.95   13.21
  -4   4   2  301.80   15.79
  -4   4   2  307.57   13.86
  -4   4   2  305.05   15.01
  -4   4   2  326.39   16.28
   4   4  -1    0.39    1.97
   4   4  -1    0.33    1.80
   4   4  -1    2.18    1.92
   4   4  -1    0.32    1.45
  -4   4   1    1.13    2.07
  -4   4   1    1.59    1.45
  -4   4   1    0.44    1.46
  -4   4   1   -0.54    1.47
   4   4  -1    0.48    1.74
   4   4   0  233.26   11.29
   4   4   0  244.96   12.52
  -4   4   0  225.46   13.82
   4   4   0  239.16   10.67
   4   4   0  238.66   11.14
  -4   4   0  255.03   13.15
  -4   4  -1  900.09   29.04
   4   4   1  856.94   25.77
   4   4   1  889.99   27.44
  -4   4  -1  888.53   30.85
   4   4   1  820.92   25.89
   4   4   1  922.20   25.93
   4   4   2  691.82   22.51
   4   4   2  669.66   22.61
  -4   4  -2  698.02   25.52
   4   4   2  676.86   23.36
  -4   4  -2  608.02   25.33
   4   4   2  673.18   22.15
  -4   4  -3  964.64   31.59
  -4   4  -3  915.31   32.66
   4   4   3  996.65   29.81
   4   4   3 1006.36   30.94
   4   4   3  989.85   29.59
  -4   4  -3  908.41   32.07
   4   4   3  948.44   29.04
  -4   4  -4   -0.76    2.06
  -4   4  -4    2.91    2.22
  -4   4  -4    5.09    2.49
   4   4   4    4.28    2.40
  -4   4  -5   35.64    6.68
   4   4   5   28.18    4.79
  -4   4  -5   35.23    4.99
   4   4   5   27.80    4.66
  -4   4  -6  189.40   12.48
   4   4   6  164.98   11.02
  -4   4  -7  873.91   29.31
   4   4   7  916.42   28.58
   4   4   8  250.19   13.32
  -4   4  -8  222.23   13.11
  -4   4  -8  208.08   13.50
   4   4   9  122.78    8.82
  -4   4  -9  116.73    8.77
  -4   4 -10   15.88    3.30
   4   4  10   10.22    2.16
  -4   4 -11   28.60    3.58
  -4   5  10    6.14    2.15
  -4   5  10    2.22    1.49
  -4   5   9    1.00    1.48
  -4   5   8  415.23   15.47
  -4   5   7  150.52   13.03
  -4   5   7  178.65   11.39
  -4   5   7  168.23   11.35
  -4   5   6  556.92   20.72
  -4   5   6  559.26   22.65
  -4   5   5   18.67    5.14
  -4   5   5   22.93    4.28
   4   5  -5   17.01    3.87
  -4   5   5   19.96    4.49
   4   5  -4   33.89    5.23
  -4   5   4   39.41    5.17
  -4   5   4   33.13    5.96
  -4   5   4   44.09    5.76
  -4   5   4   32.03    5.40
  -4   5   4   36.14    5.57
  -4   5   3   36.73    5.92
  -4   5   3   43.37    5.87
  -4   5   3   51.23    6.70
   4   5  -3   51.93    6.23
  -4   5   3   45.74    6.32
   4   5  -3   44.57    6.05
  -4   5   3   57.07    6.02
  -4   5   3   56.44    6.93
  -4   5   2  433.82   21.12
   4   5  -2  509.21   18.70
  -4   5   2  507.71   20.90
  -4   5   2  504.37   19.42
   4   5  -2  505.63   20.37
  -4   5   2  489.27   19.95
  -4   5   2  461.03   20.26
   4   5  -1  127.19    8.96
   4   5  -1  146.19    8.71
   4   5  -1  144.46   10.18
  -4   5   1  134.08    9.55
   4   5  -1  131.52    8.37
  -4   5   1  140.36   11.51
  -4   5   1  129.15   10.77
   4   5   0  615.83   22.10
  -4   5   0  606.36   26.02
  -4   5   0  528.69   21.00
   4   5   0  593.07   20.90
   4   5   0  627.72   20.89
   4   5   0  633.98   23.15
  -4   5   0  634.29   24.03
  -4   5   0  592.52   24.05
  -4   5   0  599.39   22.50
   4   5   1    5.36    2.36
  -4   5  -1    5.37    2.44
  -4   5  -1    4.96    2.92
   4   5   1    5.83    2.62
   4   5   1    3.43    2.11
  -4   5  -1    7.37    2.93
   4   5   1    4.62    2.66
  -4   5  -1    2.95    1.95
   4   5   1    4.49    2.02
   4   5   2   75.35    7.28
   4   5   2   84.80    8.06
   4   5   2   85.05    7.45
  -4   5  -2   87.32    8.67
  -4   5  -2   68.25    8.04
   4   5   2   76.94    6.82
  -4   5  -2   67.01    7.78
  -4   5  -3    3.60    2.38
  -4   5  -3    3.18    2.43
   4   5   3    6.85    2.86
   4   5   3    7.26    2.79
  -4   5  -3    5.39    2.72
   4   5   4  860.68   27.37
  -4   5  -4  763.85   31.37
  -4   5  -4  781.53   25.89
  -4   5  -4  782.03   28.76
   4   5   4  782.62   26.05
  -4   5  -5  144.47   10.84
   4   5   5  129.20    9.52
  -4   5  -5  112.21   10.66
  -4   5  -6  269.18   14.86
   4   5   6  312.29   14.70
  -4   5  -6  296.09   16.90
  -4   5  -7   -0.57    2.10
   4   5   8   50.30    5.23
   4   5   8   48.64    4.84
  -4   5  -8   40.51    5.20
  -4   5  -9   26.39    3.72
   4   5   9   25.19    2.94
  -4   5 -10  235.36    9.16
  -4   6   8    3.32    1.42
  -4   6   8    4.10    1.21
  -4   6   7    5.41    1.74
  -4   6   6    1.26    1.80
  -4   6   5  360.38   14.55
   4   6  -5  340.90   14.09
   4   6  -4   19.46    3.62
  -4   6   4   16.19    3.27
  -4   6   3  767.01   24.91
   4   6  -3  782.96   24.80
  -4   6   3  746.82   26.73
  -4   6   2   11.62    3.01
  -4   6   2    8.86    3.17
  -4   6   2    6.98    2.65
   4   6  -2    8.22    2.83
   4   6  -1    7.02    2.69
  -4   6   1    8.24    2.63
   4   6   0   -0.45    2.27
  -4   6   0    0.42    1.90
   4   6   0    1.87    1.75
   4   6   1  577.67   19.20
   4   6   1  572.84   19.95
  -4   6  -1  553.23   22.95
   4   6   1  594.81   21.57
  -4   6  -1  512.92   19.97
   4   6   2   23.03    4.00
   4   6   2   26.22    4.01
  -4   6  -2   31.79    5.56
  -4   6  -2   27.03    4.43
   4   6   3  679.67   22.78
   4   6   3  703.41   22.30
   4   6   4   23.64    3.97
   4   6   5   11.54    2.45
   4   6   6   19.06    3.06
   4   6   7  229.60    9.19
  -4   7   3   -1.23    1.58
  -4   7   2  114.66    6.76
  -4   7   1    4.63    1.84
  -4   7   0  162.56    8.56
  -4   7  -1    1.46    1.44
  -5   0  15    0.36    1.20
  -5   0  14   44.49    5.98
  -5   0  13   -0.68    2.38
   5   0 -13    3.60    2.81
   5   0 -12  797.78   30.42
  -5   0  12  845.99   32.37
  -5   0  11   -0.77    2.42
   5   0 -11   -0.70    2.45
   5   0 -10  431.78   20.84
  -5   0  10  403.20   20.93
  -5   0   9   -0.66    2.41
  -5   0   9   -1.26    1.97
   5   0  -9   -0.61    1.78
  -5   0   8  744.37   27.17
  -5   0   8  750.18   26.70
   5   0  -8  713.53   25.99
  -5   0   7    0.99    1.64
  -5   0   7    1.43    1.67
   5   0  -7    0.46    1.70
  -5   0   6 4767.79   98.96
   5   0  -6 4574.61   98.03
  -5   0   5    1.34    1.43
  -5   0   4  935.53   25.11
  -5   0   3    1.46    1.17
  -5   0   2 3896.23   78.70
   5   0  -1   -0.23    1.27
   5   0   0 6934.74  134.28
   5   0   1    2.42    1.21
  -5   0  -1    0.93    0.89
   5   0   2  316.29   11.89
  -5   0  -2  358.73   11.62
  -5   0  -3    0.58    1.06
   5   0   3    0.30    1.04
  -5   0  -4 4502.72   93.21
   5   0   4 4463.28   93.77
  -5   0  -5    0.38    1.32
   5   0   5    0.43    1.43
  -5   0  -6 1260.23   34.79
  -5   0  -6 1231.81   35.39
   5   0   6 1164.26   35.48
   5   0   6 1182.66   36.57
  -5   0  -7    3.56    2.38
   5   0   7   -0.65    2.60
  -5   0  -7    0.55    1.72
   5   0   7   -0.60    1.63
   5   0   8    5.21    3.07
  -5   0  -8    9.23    3.05
  -5   0  -8    5.02    2.59
   5   0   8    8.27    3.31
   5   0   9    0.81    2.84
  -5   0  -9   -1.25    2.39
  -5   0  -9    0.69    1.71
   5   0   9   -0.75    2.20
  -5   0 -10 1355.70   41.70
  -5   0 -10 1215.47   41.08
   5   0  10 1262.81   42.20
  -5   0 -11   -0.66    3.17
  -5   0 -12  282.87   15.28
  -5   0 -13    0.43    1.55
  -5   0 -14   55.24    4.53
  -5  -1  15  349.90   13.48
  -5   1  15  390.47   14.05
  -5  -1  14   60.20    6.60
  -5   1  14   66.76    6.77
   5   1 -13  269.06   14.95
   5  -1 -13  254.75   14.61
  -5   1  13  278.48   15.88
  -5  -1  13  261.69   15.63
  -5  -1  12   16.01    4.61
  -5   1  12    8.00    3.59
   5   1 -12    9.71    3.43
   5  -1 -12    9.84    3.69
   5  -1 -11  552.73   24.54
   5   1 -11  570.95   24.55
  -5  -1  11  562.57   25.59
  -5   1  11  563.99   25.50
   5   1 -10   94.97    7.29
   5  -1 -10  121.41   10.75
   5   1 -10  109.70   10.21
  -5  -1  10  120.42   10.96
  -5   1  10  117.25   10.76
  -5  -1   9 2142.15   57.95
  -5   1   9 2198.76   58.03
   5   1  -9 2024.10   50.39
  -5  -1   9 2246.66   57.69
  -5   1   9 2156.57   57.10
   5   1  -9 2208.36   57.00
  -5   1   9 2048.42   51.56
   5  -1  -9 2206.87   57.39
   5   1  -8   43.50    4.81
  -5   1   8   40.02    5.80
  -5   1   8   38.83    5.62
  -5  -1   8   33.97    5.22
   5   1  -8   43.76    4.41
  -5  -1   8   40.75    5.82
   5  -1  -8   36.92    5.51
   5   1  -8   38.19    5.45
  -5   1   8   39.50    4.80
   5   1  -7  463.23   18.59
  -5  -1   7  432.09   18.59
  -5   1   7  440.42   18.70
   5   1  -7  425.05   15.85
   5  -1  -7  467.60   18.84
  -5  -1   7  463.33   18.80
  -5   1   7  473.97   18.86
   5   1  -7  420.45   14.58
  -5  -1   6   66.85    6.17
  -5   1   6   63.32    6.08
   5   1  -6   62.21    5.96
   5   1  -6   65.86    4.56
   5  -1  -6   72.35    6.39
  -5   1   5  687.00   21.50
  -5  -1   5  692.29   21.50
   5   1  -5  699.23   17.81
  -5  -1   4  178.63    8.87
  -5   1   4  176.37    8.83
   5   1  -4  183.62    6.38
   5   1  -3 6690.79  127.77
  -5   1   3 6967.94  132.89
  -5  -1   3 6859.66  132.79
  -5   1   2   49.67    3.96
  -5  -1   2   52.14    4.07
   5   1  -2   43.04    2.41
  -5  -1   1  763.62   20.17
  -5   1   1  783.48   16.93
  -5   1   1  777.98   20.24
   5  -1  -1  794.65   20.85
   5   1  -1  777.09   20.71
  -5   1   0   22.93    2.03
   5  -1   0   19.29    2.57
   5   1   0   25.59    2.82
   5  -1   1 7200.98  136.87
   5   1   1 7151.26  136.77
  -5  -1  -1 6951.09  134.25
  -5   1  -1 6984.38  137.00
   5  -1   2 1311.01   31.88
  -5   1  -2 1354.54   32.05
   5   1   2 1292.87   31.62
   5   1   3 8114.61  159.60
  -5   1  -3 8245.46  159.58
  -5  -1  -3 8113.29  159.61
   5  -1   3 8209.54  159.95
  -5   1  -4  737.58   22.35
  -5  -1  -4  721.18   22.17
   5  -1   4  728.73   22.77
   5   1   4  737.60   22.69
  -5   1  -5   39.70    4.79
  -5  -1  -5   39.23    4.68
   5  -1   5   31.31    4.46
   5   1   5   41.77    5.07
  -5  -1  -6   83.74    6.88
   5   1   6   69.70    5.98
  -5   1  -6   69.53    6.74
   5  -1   6   74.62    7.42
   5   1   6   83.00    7.63
   5  -1   6   84.56    8.19
   5   1   6   75.80    7.71
  -5  -1  -6   85.38    7.48
  -5   1  -7 2278.09   56.69
  -5  -1  -7 2163.03   53.66
   5  -1   7 2200.90   57.86
   5   1   7 2156.94   57.02
  -5   1  -7 2228.50   56.48
   5  -1   7 2152.12   58.59
   5   1   7 2102.54   58.13
  -5  -1  -7 2230.37   56.49
   5  -1   8   11.29    3.99
   5   1   8   11.76    4.06
  -5   1  -8   19.21    4.38
  -5   1  -8   17.94    4.16
  -5  -1  -8   14.43    3.65
  -5  -1  -8   14.81    4.03
   5  -1   8   13.89    4.06
   5   1   8   20.98    4.61
  -5  -1  -9  532.62   23.81
  -5   1  -9  541.26   23.83
  -5   1  -9  574.07   24.51
   5  -1   9  567.09   25.21
   5   1   9  526.39   24.25
  -5  -1 -10    5.96    3.27
  -5   1 -10    4.89    2.98
  -5  -1 -10    7.65    3.43
   5  -1  10    6.81    3.34
   5   1  10    5.18    2.94
  -5   1 -10    5.99    3.28
  -5   1 -11    9.31    3.56
  -5  -1 -11   13.57    4.03
  -5   1 -12   31.67    4.99
  -5  -1 -12   30.94    4.89
  -5   1 -13  607.34   20.43
  -5  -1 -13  608.33   20.36
  -5  -2  14  102.83    6.68
  -5   2  13   64.93    5.55
  -5  -2  13   54.35    6.18
  -5   2  13   71.12    6.97
  -5  -2  12  444.90   20.15
  -5   2  12  424.94   19.61
   5   2 -11  210.40   11.55
   5   2 -11  223.15   13.72
   5  -2 -11  220.10   13.58
  -5   2  11  221.56   12.30
  -5  -2  11  212.85   14.14
  -5   2  11  200.40   13.65
   5   2 -10  329.97   15.39
   5   2 -10  337.70   17.40
   5  -2 -10  329.38   17.15
  -5   2  10  341.88   16.44
  -5  -2  10  331.79   18.08
  -5   2  10  314.12   17.35
   5   2  -9  258.56   13.59
   5   2  -9  274.95   15.18
   5  -2  -9  268.16   15.04
  -5   2   9  251.63   14.20
  -5  -2   9  277.27   15.70
  -5   2   9  259.44   15.15
  -5  -2   8  584.08   23.32
  -5   2   8  563.37   22.80
   5   2  -8  623.16   22.18
  -5  -2   8  572.65   22.67
  -5   2   8  575.73   22.52
   5   2  -8  590.00   20.29
   5   2  -8  595.31   22.94
   5  -2  -8  605.55   22.94
  -5   2   8  590.91   22.91
  -5   2   8  579.83   20.81
  -5  -2   7 1289.65   36.97
  -5   2   7 1301.12   36.86
   5   2  -7 1266.00   35.36
  -5  -2   7 1300.61   36.62
  -5   2   7 1282.91   36.14
   5   2  -7 1255.50   33.33
   5   2  -7 1308.67   36.31
   5  -2  -7 1208.56   35.64
  -5   2   7 1266.89   35.25
   5   2  -6 4047.47   87.45
  -5  -2   6 4196.13   88.43
  -5   2   6 4112.83   87.85
   5  -2  -6 4065.87   87.78
   5   2  -6 4058.62   87.63
   5   2  -6 4016.21   84.69
  -5   2   6 4143.13   88.11
   5   2  -5 2044.56   48.60
  -5  -2   5 2033.12   48.59
  -5   2   5 2064.36   48.40
   5   2  -5 2111.52   46.41
   5   2  -4  219.55   10.27
  -5  -2   4  214.46    9.89
  -5   2   4  216.68    9.82
   5   2  -4  221.58    9.13
   5   2  -3  444.14   13.62
  -5   2   3  433.61   14.16
  -5  -2   3  428.96   14.17
   5   2  -2 2502.01   52.19
  -5   2   2 2516.51   51.26
  -5  -2   2 2495.98   52.78
  -5   2   2 2470.16   52.57
   5  -2  -2 2523.15   53.50
   5   2  -2 2430.70   53.01
   5   2  -1  641.38   17.52
  -5   2   1  647.38   17.59
  -5  -2   1  646.86   17.65
  -5   2   1  698.80   17.73
   5  -2  -1  631.49   17.60
   5   2  -1  620.47   17.45
  -5   2   0 5904.94  112.49
  -5   2   0 6094.02  113.18
  -5  -2   0 5809.65  112.35
  -5   2   0 5938.76  114.43
  -5   2  -1  433.04   14.94
  -5   2  -1  423.57   14.27
  -5   2  -2    6.95    1.72
  -5  -2  -2    8.42    1.88
   5  -2   2    5.91    1.61
  -5   2  -2    7.64    1.94
   5   2   2    7.07    1.66
  -5   2  -3  112.96    6.81
  -5   2  -3  107.49    7.87
   5  -2   3  120.21    7.15
  -5  -2  -3  118.49    6.97
   5   2   3  107.93    6.76
  -5   2  -4 1330.35   35.39
  -5  -2  -4 1346.78   34.25
  -5   2  -4 1367.88   34.37
   5   2   4 1284.63   34.31
   5  -2   4 1342.49   34.63
  -5   2  -5  816.85   26.11
   5   2   5  798.87   24.67
  -5   2  -5  816.11   25.01
  -5  -2  -5  768.69   24.67
   5   2   5  802.20   25.41
   5  -2   5  803.26   25.39
  -5   2  -6 1946.25   49.53
   5   2   6 1868.86   46.92
   5  -2   6 1833.03   48.36
   5   2   6 1867.03   48.48
  -5   2  -6 1892.69   47.98
  -5  -2  -6 1863.47   47.89
   5   2   7  174.60   11.62
   5  -2   7  144.54   10.71
  -5   2  -7  149.99   10.61
  -5  -2  -7  158.12   10.86
  -5   2  -7  180.33   12.10
   5   2   7  152.75   10.01
   5   2   8  362.76   16.38
  -5   2  -8  389.55   19.01
  -5   2  -8  352.47   16.41
  -5  -2  -8  329.35   17.02
   5  -2   8  360.98   18.24
   5   2   8  344.99   17.99
  -5   2  -8  330.87   17.08
  -5  -2  -9   98.14    9.12
  -5   2  -9   97.34    8.06
  -5   2  -9  105.34    9.30
  -5  -2  -9  109.25    9.44
  -5   2  -9   97.52    9.17
   5  -2   9   98.02    9.47
   5   2   9   96.54    9.39
  -5   2 -10 1648.78   41.62
  -5   2 -10 1662.13   45.72
  -5  -2 -10 1635.94   45.50
  -5   2 -11  276.04   14.10
  -5  -2 -11  256.79   13.53
  -5  -2 -12  174.54    9.66
  -5   2 -12  192.52    9.57
  -5   3  13  158.26    7.94
  -5   3  12   22.71    3.95
   5   3 -11   62.12    6.27
   5   3 -10  142.83   10.11
  -5   3  10  141.34   10.65
   5   3  -9  966.39   31.28
  -5   3   9  950.01   30.33
  -5   3   9  969.84   32.71
   5   3  -8  605.61   23.28
  -5   3   8  596.15   23.02
   5   3  -8  566.65   21.31
  -5   3   8  638.33   24.99
   5   3  -7  682.22   24.56
  -5   3   7  640.83   24.24
   5   3  -7  612.48   22.09
  -5   3   7  640.24   21.38
   5   3  -6  194.95   11.82
  -5   3   6  203.88   10.66
  -5   3   6  227.28   12.11
  -5   3   6  221.22   13.08
   5   3  -6  202.57   11.21
  -5   3   5  245.68   10.98
   5   3  -5  281.83   12.88
  -5   3   5  264.29   12.17
  -5   3   5  287.79   13.87
   5   3  -5  246.34   11.39
  -5   3   5  267.21   14.10
   5   3  -4  632.29   21.54
  -5   3   4  572.57   17.71
   5   3  -4  613.66   20.28
  -5   3   4  655.69   22.47
   5   3  -3 1552.75   38.09
   5   3  -3 1596.93   39.21
  -5   3   3 1528.21   40.39
   5   3  -2 1058.98   28.20
  -5   3   2 1051.02   27.38
  -5   3   2  978.72   27.29
  -5   3   1    4.73    1.77
   5   3  -1    4.95    1.75
  -5   3   1    5.59    1.85
  -5   3   0  311.70   12.95
  -5   3   0  298.98   12.33
  -5   3  -1 2225.11   52.32
  -5   3  -2  812.01   25.45
   5   3   2  778.14   23.64
   5   3   2  775.72   23.42
   5   3   2  789.98   23.33
  -5   3  -3 1871.78   47.82
   5   3   3 1795.97   43.85
  -5   3  -3 1717.17   43.13
   5   3   3 1803.48   43.86
  -5   3  -3 1745.59   40.67
   5   3   4  244.66   12.47
  -5   3  -4  261.38   15.42
  -5   3  -4  263.01   12.81
   5   3   4  270.73   13.05
   5   3   4  257.36   11.16
  -5   3  -4  253.64   11.18
  -5   3  -5    4.30    2.18
  -5   3  -5    9.46    3.69
   5   3   5   10.97    3.27
  -5   3  -6   56.09    6.51
   5   3   6   58.94    6.39
  -5   3  -6   70.01    9.43
  -5   3  -7  932.05   31.01
  -5   3  -7  975.05   31.61
   5   3   7  995.45   30.64
   5   3   8  714.90   24.92
  -5   3  -8  679.99   25.39
  -5   3  -8  643.24   31.39
  -5   3  -9  393.87   17.55
  -5   3 -10   33.76    4.56
  -5   3 -11   40.33    4.88
  -5   3 -12   43.27    4.09
  -5   4  12  134.00    7.39
  -5   4  11  248.94   12.68
  -5   4  11  249.18   10.03
  -5   4  10  153.74   11.14
  -5   4  10  155.64   10.42
   5   4  -9   29.27    4.96
  -5   4   9   23.50    3.47
  -5   4   9   25.76    5.45
  -5   4   9   32.06    5.17
   5   4  -8   41.42    5.89
  -5   4   8   50.51    6.35
  -5   4   8   36.61    5.80
  -5   4   7  375.85   16.12
   5   4  -7  333.17   16.01
  -5   4   7  353.91   17.67
   5   4  -6  502.24   20.85
  -5   4   6  488.48   19.13
   5   4  -6  456.04   19.33
  -5   4   6  488.06   21.46
  -5   4   6  460.12   21.28
   5   4  -5  376.17   17.01
   5   4  -5  384.62   17.71
  -5   4   5  381.19   16.68
  -5   4   5  368.55   17.67
  -5   4   5  411.54   19.26
  -5   4   4    5.76    2.43
   5   4  -4    9.42    3.00
   5   4  -4    8.70    2.77
  -5   4   4    7.03    2.42
   5   4  -3   84.30    7.45
   5   4  -3   79.79    6.72
  -5   4   3   83.55    6.67
  -5   4   3   92.28    8.91
  -5   4   3   93.88    8.71
  -5   4   2  828.41   29.01
   5   4  -2  783.23   25.52
   5   4  -2  804.74   25.25
  -5   4   2  813.37   27.19
  -5   4   2  763.41   28.37
  -5   4   2  822.54   24.99
   5   4  -2  838.93   27.05
  -5   4   1 1225.47   33.72
   5   4  -1 1230.49   33.36
   5   4  -1 1125.19   30.46
   5   4  -1 1115.28   32.74
  -5   4   0  903.46   28.37
   5   4   0  847.13   25.79
   5   4   0  884.74   27.51
  -5   4   0  894.50   32.17
   5   4   0  917.18   25.63
   5   4   0  912.01   25.18
   5   4   0  901.84   27.65
  -5   4  -1  564.65   21.89
   5   4   1  575.47   20.22
   5   4   1  585.40   21.15
   5   4   1  586.84   19.76
   5   4   1  588.40   19.66
  -5   4  -1  551.02   24.86
  -5   4  -2   15.69    3.77
   5   4   2   16.45    3.77
   5   4   2   21.11    4.18
   5   4   2   11.49    2.84
  -5   4  -2   16.14    4.44
  -5   4  -3  175.14   12.39
   5   4   3  172.23   10.81
   5   4   3  154.47   10.03
  -5   4  -4  572.43   25.76
  -5   4  -4  634.00   24.76
  -5   4  -4  601.18   25.22
   5   4   4  600.27   22.45
   5   4   5  762.29   26.62
  -5   4  -5  754.53   27.03
   5   4   5  758.22   26.30
  -5   4  -5  717.05   30.86
  -5   4  -6  319.43   16.74
  -5   4  -6  299.33   19.63
  -5   4  -7  111.72    9.48
   5   4   7  120.38    9.41
  -5   4  -8  126.79    9.64
   5   4   8  118.03    8.97
  -5   4  -9   95.87    7.52
   5   4   9   93.34    6.44
  -5   4 -10  373.12   15.11
  -5   4 -11  196.15    8.87
  -5   5  10  270.10   12.08
  -5   5  10  274.74   10.22
  -5   5   9   85.19    5.24
  -5   5   8  228.07   10.63
  -5   5   8  233.07   15.07
  -5   5   8  249.23   13.08
  -5   5   7   53.42    6.21
  -5   5   7   40.99    7.18
  -5   5   7   58.43    6.88
  -5   5   6   22.39    4.04
   5   5  -6   20.11    3.66
  -5   5   6   11.57    4.61
  -5   5   6   19.18    4.37
  -5   5   6   29.38    4.99
   5   5  -5   15.89    3.55
  -5   5   5   13.82    4.67
  -5   5   5   14.55    3.36
  -5   5   5   13.77    3.97
   5   5  -4  662.13   24.28
  -5   5   4  670.05   23.65
  -5   5   4  672.98   22.28
   5   5  -4  598.21   22.39
  -5   5   4  595.76   26.63
  -5   5   4  639.13   26.05
  -5   5   4  666.69   26.31
  -5   5   3  167.63   11.05
  -5   5   3  161.42    9.76
   5   5  -3  144.66   10.02
  -5   5   3  158.68   11.89
  -5   5   3  155.91   11.46
  -5   5   3  144.26   11.77
  -5   5   3  146.95   11.51
   5   5  -2  337.57   14.86
   5   5  -2  317.24   15.11
  -5   5   2  299.08   15.65
  -5   5   2  327.12   14.54
  -5   5   2  292.59   14.55
  -5   5   2  340.23   18.42
  -5   5   2  302.31   16.64
  -5   5   1   44.49    6.03
   5   5  -1   46.34    5.88
  -5   5   1   48.20    5.76
   5   5  -1   50.76    5.13
  -5   5   1   64.72    8.16
  -5   5   1   59.31    7.73
   5   5  -1   51.83    5.94
  -5   5   0  133.21   10.03
  -5   5   0  123.96    9.83
   5   5   0  132.01    9.53
   5   5   0  135.09    8.79
   5   5   0  134.08    9.73
  -5   5   0  121.53    9.09
  -5   5   0  138.90   12.28
  -5   5   0  142.91   11.74
  -5   5  -1   51.44    7.74
  -5   5  -1   52.45    6.35
  -5   5  -1   48.97    6.66
   5   5   1   60.79    6.81
   5   5   1   53.67    5.90
   5   5   1   62.94    6.59
   5   5   1   54.71    5.30
  -5   5  -1   51.11    6.76
  -5   5  -2 1021.17   35.41
   5   5   2 1086.77   32.81
   5   5   2 1068.25   31.76
  -5   5  -2  977.87   36.57
  -5   5  -2 1048.81   34.32
   5   5   2 1055.57   30.36
  -5   5  -3  188.42   13.43
  -5   5  -3  188.07   13.43
  -5   5  -3  212.74   14.33
   5   5   3  205.71   12.06
   5   5   3  192.09   11.13
   5   5   4  120.57    9.46
  -5   5  -4  119.78   10.50
   5   5   4  117.81    9.21
  -5   5  -4  110.98    9.07
   5   5   4  132.91    9.38
  -5   5  -5   82.01    8.30
   5   5   5   89.03    7.65
   5   5   5   72.99    7.20
  -5   5  -5   72.68    8.57
  -5   5  -6  218.81   12.93
   5   5   6  218.59   11.88
   5   5   6  211.83   11.65
  -5   5  -6  232.39   14.54
   5   5   7   39.45    4.62
   5   5   7   36.68    4.66
  -5   5  -7   41.84    5.72
   5   5   8  439.21   15.07
  -5   5  -8  463.79   17.69
   5   5   9    7.38    1.57
  -5   5  -9    6.35    1.86
  -5   6   8    2.82    1.13
  -5   6   8    3.99    1.09
  -5   6   7  273.56   10.11
  -5   6   6    9.68    2.43
  -5   6   5  264.75   11.76
  -5   6   4    5.56    2.24
  -5   6   4   10.17    3.12
  -5   6   3   44.08    5.24
   5   6  -3   41.36    4.85
  -5   6   3   38.68    5.57
  -5   6   2   22.58    3.46
   5   6  -2   17.45    3.46
  -5   6   2   12.98    3.36
  -5   6   2   18.63    4.00
   5   6  -1  506.69   18.58
  -5   6   1  473.85   16.91
  -5   6   1  483.74   19.61
   5   6   0   25.08    3.78
   5   6   0   25.66    4.42
  -5   6   0   27.26    3.92
  -5   6  -1  135.01    8.59
   5   6   1  131.13    8.64
  -5   6  -2    9.60    2.90
   5   6   2   12.69    3.10
   5   6   3   66.53    6.14
  -5   6  -3   67.67    6.34
  -5   6  -4    6.33    2.51
   5   6   5  402.75   14.22
  -5   6  -5  292.48   13.18
   5   6   6    7.19    1.89
  -5   6  -6   11.99    2.46
   5   6   7   18.69    2.26
  -5   6  -7   17.96    2.33
  -5   7   3    0.62    1.00
  -5   7   2   58.88    4.55
  -5   7   2   96.55    5.54
  -5   7   0   35.44    3.68
  -5   7  -1    8.23    1.91
  -6   0  15    0.33    1.10
  -6   0  14  647.66   23.84
  -6   0  13   -0.66    2.61
   6   0 -12   72.51    8.40
  -6   0  12   85.08    9.52
  -6   0  11    0.77    2.26
   6   0 -11   -0.71    3.02
  -6   0  10  851.18   31.97
  -6   0  10  755.13   30.08
   6   0 -10  813.85   30.82
   6   0  -9   -0.64    1.87
  -6   0   9   -0.69    2.62
  -6   0   9   -0.66    2.52
  -6   0   8 2427.28   62.56
  -6   0   8 2428.26   61.92
   6   0  -8 2481.87   62.04
  -6   0   7    0.53    2.50
  -6   0   7    0.52    1.61
   6   0  -7    0.45    1.58
   6   0  -7    0.50    1.57
  -6   0   6    3.08    2.00
   6   0  -6    4.37    2.10
  -6   0   5   -0.37    1.53
  -6   0   4 1595.73   38.95
  -6   0   3    2.90    1.43
   6   0  -2 1995.23   45.86
  -6   0   2 1997.11   44.84
   6   0  -1    0.55    1.29
   6   0   0  337.22   12.37
   6   0   1    1.33    1.17
  -6   0  -1    1.38    1.11
   6   0   2 2338.46   52.45
  -6   0  -2 2350.47   51.06
  -6   0  -3    3.46    1.79
   6   0   3    0.34    1.52
  -6   0  -4  701.03   22.18
  -6   0  -4  678.25   22.47
   6   0   4  677.42   22.50
  -6   0  -5   -0.45    1.23
  -6   0  -5   -1.28    1.77
   6   0   5   -1.43    2.10
  -6   0  -6  985.75   30.68
  -6   0  -6 1001.45   31.44
   6   0   6  947.73   31.59
  -6   0  -7    1.80    1.62
   6   0   7   -1.28    1.99
  -6   0  -7    0.55    2.10
  -6   0  -8 2809.75   68.65
   6   0   8 2715.89   70.58
  -6   0  -8 2703.84   69.83
  -6   0  -9    2.57    2.24
  -6   0  -9    2.14    2.35
   6   0   9   -0.76    2.37
  -6   0 -10  660.28   26.92
   6   0  10  626.26   27.23
  -6   0 -11   -0.63    2.40
  -6   0 -12  393.85   17.73
  -6   0 -13    0.73    1.70
  -6  -1  15   32.82    3.54
  -6   1  15   32.55    3.59
  -6  -1  14    1.38    1.96
  -6   1  14    4.15    2.10
  -6  -1  13  264.52   15.35
  -6   1  13  264.94   15.30
  -6  -1  12   68.88    8.47
  -6   1  12   56.69    7.58
   6   1 -11 1332.25   41.76
   6  -1 -11 1306.83   42.03
  -6  -1  11 1311.92   43.10
  -6   1  11 1322.04   43.03
  -6  -1  10   16.77    4.70
  -6   1  10   17.49    4.48
   6   1 -10   16.89    4.29
   6  -1 -10   17.26    4.76
  -6  -1   9   10.90    4.05
  -6   1   9    6.80    3.52
  -6  -1   9   11.14    3.69
  -6   1   9    9.81    3.61
  -6   1   9    7.67    2.64
   6   1  -9    7.59    3.20
   6  -1  -9    9.07    3.35
  -6  -1   8   42.69    6.15
  -6   1   8   48.09    6.42
   6   1  -8   49.24    5.15
  -6  -1   8   46.63    6.16
  -6   1   8   47.72    6.29
   6   1  -8   38.26    5.93
   6  -1  -8   54.42    6.76
  -6  -1   7 1349.98   39.00
  -6   1   7 1349.69   38.96
   6   1  -7 1256.10   34.15
  -6  -1   7 1339.79   38.48
  -6   1   7 1389.18   38.84
   6   1  -7 1300.59   38.31
   6   1  -7 1322.42   37.97
   6  -1  -7 1348.96   38.59
   6   1  -6  356.65   14.03
  -6   1   6  389.13   16.49
  -6  -1   6  384.77   16.44
   6   1  -6  370.79   16.03
   6  -1  -6  366.49   16.12
  -6  -1   5 5148.93  104.92
  -6   1   5 5140.18  104.93
   6   1  -5 4980.36   96.20
  -6  -1   4   17.87    2.91
  -6   1   4   15.88    2.88
   6   1  -4   12.50    1.24
  -6  -1   3  235.99   10.36
  -6   1   3  237.71   10.42
  -6   1   2  829.70   22.76
   6  -1  -2  833.48   23.40
   6   1  -2  828.40   23.31
  -6  -1   2  802.82   22.56
  -6  -1   1 4748.54   97.31
  -6   1   1 4825.69   97.45
  -6   1   1 4859.45   91.42
   6  -1  -1 4948.27   98.05
   6   1  -1 4849.44   97.95
  -6   1   0  201.15    6.95
   6  -1   0  202.45    9.12
   6   1   0  209.74    9.28
   6  -1   1 2732.90   59.75
   6   1   1 2842.81   60.02
  -6   1  -1 2893.31   60.30
  -6  -1  -1 2751.91   57.24
   6  -1   2  543.13   17.61
   6   1   2  533.59   17.41
  -6   1  -2  562.58   17.74
  -6  -1  -2  511.25   14.95
  -6   1  -3   34.27    4.13
  -6  -1  -3   37.88    4.32
   6  -1   3   43.01    4.63
   6   1   3   37.84    4.35
  -6   1  -4  640.88   21.27
  -6  -1  -4  619.48   21.00
   6   1   4  621.90   21.24
   6  -1   4  603.12   21.22
  -6   1  -5 3645.21   81.00
  -6  -1  -5 3700.71   81.18
  -6  -1  -5 3597.33   78.87
   6  -1   5 3635.46   81.81
   6   1   5 3597.92   81.21
  -6   1  -6   10.36    3.13
   6  -1   6    4.52    2.25
  -6  -1  -6   10.84    3.07
   6   1   6    7.18    2.86
  -6   1  -6    9.49    3.08
  -6  -1  -6    5.76    2.40
  -6   1  -7 1964.89   52.13
  -6  -1  -7 1842.12   48.97
   6  -1   7 1903.11   53.09
   6   1   7 1885.37   52.40
  -6   1  -7 1975.46   52.31
  -6  -1  -7 1932.37   52.29
  -6   1  -8   35.20    5.92
  -6  -1  -8   46.95    6.74
  -6  -1  -8   32.32    5.05
  -6   1  -8   37.98    5.95
   6  -1   8   45.05    6.91
   6   1   8   34.14    5.89
  -6   1  -9   87.96    9.17
  -6  -1  -9   88.92    9.38
  -6   1  -9   83.91    9.03
   6  -1   9   91.01    9.79
   6   1   9   77.77    9.03
  -6   1 -10  228.73   14.43
  -6  -1 -10  208.50   13.78
   6  -1  10  191.69   14.02
   6   1  10  180.86   13.59
  -6   1 -11  996.74   32.65
  -6  -1 -11  982.56   32.60
  -6   1 -12   20.54    4.10
  -6  -1 -12   14.83    3.73
  -6   1 -13   92.77    6.46
  -6  -1 -13   94.33    6.52
  -6  -2  14  433.91   14.66
  -6   2  13  132.84    8.19
  -6  -2  13  138.79    9.36
  -6  -2  12   46.09    6.25
  -6   2  12   48.10    6.24
  -6  -2  11   11.67    3.51
  -6   2  11   20.34    4.55
  -6   2  11   22.24    3.90
   6   2 -10  661.90   23.05
  -6   2  10  621.94   23.77
  -6  -2  10  637.35   26.20
  -6   2  10  662.15   26.25
  -6  -2   9  633.91   25.54
  -6   2   9  602.84   24.65
   6   2  -9  621.81   22.69
  -6   2   9  614.61   23.87
  -6  -2   8 1795.89   48.30
  -6   2   8 1668.15   47.22
   6   2  -8 1682.64   44.71
  -6  -2   8 1709.14   47.06
  -6   2   8 1690.85   46.60
  -6   2   8 1708.77   44.10
  -6  -2   7  276.13   14.66
  -6   2   7  255.53   13.98
   6   2  -7  274.89   13.61
  -6  -2   7  251.51   13.83
  -6   2   7  273.65   14.15
  -6   2   7  290.53   13.96
  -6  -2   6   22.11    3.89
  -6   2   6   21.10    3.80
   6   2  -6   20.31    3.55
  -6  -2   6   14.48    3.29
  -6   2   6   22.50    3.87
   6   2  -6   14.45    2.38
   6   2  -5   93.81    5.68
   6   2  -5  103.22    7.42
  -6  -2   5  106.73    7.70
  -6   2   5   99.86    7.33
   6   2  -5  100.26    8.27
  -6   2   4  373.48   14.13
   6   2  -4  343.37   14.02
  -6  -2   4  367.66   14.19
   6   2  -4  361.26   11.90
  -6   2   3  342.98   13.09
   6   2  -3  373.98   11.68
  -6  -2   3  359.58   13.45
   6  -2  -3  359.29   14.00
   6   2  -3  357.67   13.80
   6   2  -2 2403.76   50.02
  -6   2   2 2418.55   48.87
  -6  -2   2 2352.13   52.04
  -6   2   2 2339.57   51.85
   6  -2  -2 2426.12   52.91
   6   2  -2 2337.65   52.34
  -6   2   1   10.80    1.77
  -6  -2   1    5.69    1.69
   6  -2  -1    5.04    1.56
   6   2  -1   10.34    2.18
  -6   2   0  230.93    9.09
  -6  -2   0  219.64    9.48
  -6   2   0  228.08    9.63
  -6   2   0  224.54   10.40
  -6   2  -1  175.09    8.46
  -6   2  -1  162.01    9.01
  -6   2  -2 3911.28   80.42
  -6  -2  -2 3772.30   80.04
  -6   2  -2 3943.97   81.27
   6  -2   2 3819.11   80.02
   6   2   2 3783.87   79.89
  -6   2  -2 3846.72   82.16
  -6   2  -3  788.19   24.11
  -6  -2  -3  760.46   22.88
  -6   2  -3  784.12   24.72
  -6   2  -3  780.87   23.13
   6  -2   3  745.91   22.90
   6   2   3  772.55   23.14
  -6   2  -4  683.79   22.89
  -6   2  -4  629.79   21.45
  -6  -2  -4  666.35   21.85
   6  -2   4  631.19   21.70
   6   2   4  686.50   22.32
  -6   2  -5   31.21    4.49
  -6  -2  -5   30.32    4.43
  -6   2  -5   33.00    4.96
   6   2   5   34.55    4.78
   6  -2   5   39.08    5.04
   6   2   5   40.48    5.12
  -6   2  -6  256.12   14.26
   6   2   6  233.19   12.61
   6   2   6  236.96   13.50
  -6   2  -6  248.24   13.55
  -6  -2  -6  237.49   13.24
   6  -2   6  230.96   13.38
  -6   2  -7  825.52   28.89
  -6  -2  -7  831.34   28.97
  -6   2  -7  849.56   30.12
   6   2   7  880.07   28.16
   6  -2   7  791.72   28.93
   6   2   7  865.55   29.79
  -6   2  -8 1518.15   44.40
  -6   2  -8 1635.35   43.22
  -6  -2  -8 1475.39   44.04
  -6   2  -8 1624.25   46.69
   6  -2   8 1497.42   44.96
   6   2   8 1522.56   45.08
  -6   2  -9  275.53   13.75
  -6   2  -9  270.04   15.51
  -6  -2  -9  251.54   14.98
  -6  -2  -9  291.20   15.47
   6  -2   9  262.46   15.71
   6   2   9  261.63   15.60
  -6   2  -9  287.86   15.45
  -6   2 -10  251.47   13.93
  -6  -2 -10  242.00   13.65
  -6  -2 -11    8.77    2.74
  -6  -2 -12  132.26    7.66
  -6   2 -12  124.61    7.17
  -6   3  13   79.69    5.55
  -6   3  12  223.86   11.79
  -6   3  11  264.94   13.52
  -6   3  10  239.64   13.88
  -6   3   9   32.43    4.89
   6   3  -9   33.18    5.21
  -6   3   9   33.34    5.52
   6   3  -8  137.74   10.31
  -6   3   8  149.05   10.69
  -6   3   8  140.63   11.21
   6   3  -7 2068.51   53.14
  -6   3   7 2110.21   53.98
  -6   3   7 2000.62   48.37
   6   3  -6  672.91   24.33
  -6   3   6  625.55   21.02
  -6   3   6  736.55   24.27
  -6   3   6  695.82   25.50
   6   3  -6  655.65   21.56
   6   3  -5 1334.04   34.79
  -6   3   5 1288.38   34.20
  -6   3   5 1317.45   34.93
  -6   3   5 1416.52   38.28
  -6   3   5 1384.62   39.25
   6   3  -4   79.10    7.00
  -6   3   4   81.56    5.93
  -6   3   4   81.27    7.41
   6   3  -4   83.46    6.28
   6   3  -4   72.43    5.53
  -6   3   3   34.75    3.59
  -6   3   3   40.91    5.32
   6   3  -3   47.10    4.94
   6   3  -3   39.19    4.23
  -6   3   2  431.68   14.55
  -6   3   2  398.81   13.15
   6   3  -2  405.25   15.52
   6   3  -2  415.13   15.23
  -6   3   2  385.75   15.49
   6   3  -1 1454.08   37.25
  -6   3   1 1397.04   37.33
   6   3   0 1965.62   48.28
  -6   3   0 2053.99   49.21
  -6   3  -1  751.31   23.26
   6   3   1  713.69   22.22
  -6   3  -1  717.10   20.04
   6   3   1  732.22   23.02
   6   3   1  743.83   21.99
  -6   3  -1  676.10   19.56
  -6   3  -1  744.95   23.37
  -6   3  -2   42.70    4.80
  -6   3  -2   39.88    3.86
  -6   3  -2   49.59    5.48
  -6   3  -2   48.65    4.43
   6   3   2   42.66    4.77
   6   3   2   48.05    5.18
  -6   3  -3    9.31    2.97
   6   3   3   10.12    2.91
   6   3   3   11.79    3.01
  -6   3  -3    8.37    2.58
  -6   3  -3   12.91    2.53
  -6   3  -4  399.49   19.55
  -6   3  -4  428.44   17.73
   6   3   4  440.79   17.80
  -6   3  -5 1647.60   44.89
  -6   3  -5 1677.89   49.90
  -6   3  -6  605.28   27.95
  -6   3  -6  611.24   23.82
   6   3   6  651.75   23.70
  -6   3  -7  628.93   24.15
   6   3   7  653.00   23.47
  -6   3  -8   44.36    7.47
   6   3   8   46.09    4.93
  -6   3  -8   46.95    6.09
  -6   3  -9  199.58   11.72
  -6   3 -10  288.98   12.77
  -6   3 -11  387.74   15.05
  -6   3 -12  109.09    5.79
  -6   4  12   55.54    4.62
  -6   4  11   47.47    5.40
  -6   4  11   43.91    3.76
  -6   4  10  168.01   11.75
  -6   4  10  187.76   11.25
  -6   4   9  363.22   16.32
  -6   4   9  390.32   18.02
  -6   4   8  251.45   14.07
  -6   4   8  232.57   14.48
  -6   4   7  304.63   14.02
  -6   4   7  286.45   15.74
  -6   4   6   21.62    3.96
  -6   4   6   16.13    3.67
  -6   4   6   14.19    3.86
  -6   4   6   18.16    4.36
   6   4  -5   76.82    6.92
  -6   4   5   87.44    7.49
  -6   4   5   66.85    7.49
  -6   4   5   80.63    8.45
   6   4  -4  432.22   17.85
  -6   4   4  453.47   18.57
   6   4  -4  447.28   17.44
  -6   4   4  457.29   20.14
   6   4  -3 1527.24   39.92
   6   4  -3 1466.36   38.82
   6   4  -3 1440.03   38.22
  -6   4   3 1391.70   42.43
  -6   4   3 1370.03   42.85
   6   4  -2  232.90   12.37
   6   4  -2  237.56   12.06
  -6   4   2  207.86   13.83
  -6   4   2  235.90   13.16
  -6   4   1  332.52   14.53
   6   4  -1  294.38   14.19
   6   4  -1  323.65   13.25
   6   4  -1  283.06   13.55
  -6   4   0   79.84    7.08
   6   4   0   67.32    6.11
   6   4   0   61.71    6.23
  -6   4   0   62.15    8.23
   6   4   0   79.81    7.24
   6   4   0   71.14    5.73
  -6   4  -1  569.07   21.42
   6   4   1  523.82   20.13
   6   4   1  555.88   19.13
   6   4   1  522.29   19.56
  -6   4  -2  711.08   25.93
   6   4   2  710.44   24.40
   6   4   2  738.06   23.94
   6   4   2  725.56   25.13
  -6   4  -3  642.64   25.64
   6   4   3  708.96   24.63
   6   4   3  704.86   24.09
  -6   4  -4  349.54   18.60
   6   4   4  354.05   16.80
   6   4   4  336.18   16.07
  -6   4  -5   41.60    6.83
  -6   4  -5   44.25    6.42
   6   4   5   54.29    6.49
  -6   4  -6   55.40    7.85
  -6   4  -6   40.98    6.18
   6   4   7  376.50   15.97
   6   4   7  392.98   17.29
  -6   4  -7  388.16   18.03
  -6   4  -8  206.38   11.94
   6   4   8  207.25   10.41
   6   4   9  227.54    9.45
  -6   4  -9  258.06   12.14
  -6   4 -10   34.67    4.09
  -6   4 -11   17.04    2.36
  -6   5  10   88.59    5.09
  -6   5   9   14.44    3.49
  -6   5   8   94.73    6.28
  -6   5   8  113.25   10.18
  -6   5   8   95.42    7.89
  -6   5   7   45.46    7.53
  -6   5   7   57.49    6.30
  -6   5   7   62.86    6.84
  -6   5   6  960.06   27.62
  -6   5   6  959.43   30.99
  -6   5   6  948.61   31.33
  -6   5   5  144.30    9.60
   6   5  -5  157.13    9.28
  -6   5   5  121.32   12.00
  -6   5   5  154.17   11.66
   6   5  -4  198.48   10.82
  -6   5   4  181.67   12.46
  -6   5   4  156.33   12.58
  -6   5   4  188.74   13.35
  -6   5   4  191.01   11.42
  -6   5   4  173.40   12.90
  -6   5   3   -2.56    2.26
   6   5  -3    1.72    2.07
  -6   5   3   -0.65    2.27
  -6   5   3    1.11    1.93
  -6   5   3    0.72    2.09
  -6   5   3    0.70    2.19
   6   5  -2  266.29   13.30
  -6   5   2  252.96   14.16
  -6   5   2  263.28   12.38
   6   5  -2  288.94   13.70
  -6   5   2  286.49   17.57
  -6   5   2  270.06   16.38
   6   5  -1  133.55    9.43
   6   5  -1  126.40    9.15
  -6   5   1  131.09    8.74
  -6   5   1  152.91   12.75
  -6   5   1  134.77   12.15
  -6   5   1  113.61   10.13
  -6   5   0  883.52   32.21
   6   5   0 1062.88   31.08
   6   5   0 1017.68   30.69
  -6   5   0  977.21   29.23
  -6   5   0 1027.35   37.92
  -6   5   0  864.36   34.41
   6   5   1   43.17    4.63
  -6   5  -1   36.34    5.20
   6   5   1   43.77    5.35
  -6   5  -1   28.74    5.54
   6   5   1   52.76    6.39
   6   5   1   57.89    6.44
  -6   5  -1   38.55    7.24
  -6   5  -1   47.97    6.91
  -6   5  -2  177.51   13.58
   6   5   2  182.99   10.10
   6   5   3    5.51    2.53
  -6   5  -3    3.52    3.11
  -6   5  -3    2.25    2.74
   6   5   3    2.94    2.02
  -6   5  -4  326.74   17.75
   6   5   4  319.26   15.37
   6   5   4  340.55   15.09
  -6   5  -5  188.66   12.52
   6   5   5  184.52   10.97
   6   5   5  196.77   11.06
  -6   5  -6  489.39   19.98
   6   5   6  514.91   18.64
   6   5   7   93.59    6.61
  -6   5  -7   86.70    7.62
   6   5   8   60.05    4.45
  -6   5  -8   68.91    5.81
  -6   5  -9    1.79    1.21
  -6   6   8    3.29    1.15
  -6   6   7  108.40    5.55
  -6   6   6    3.17    1.72
  -6   6   5   91.60    6.24
  -6   6   4    0.34    1.39
  -6   6   4   -1.49    2.12
  -6   6   3  523.81   18.55
  -6   6   3  506.31   21.16
  -6   6   2   17.42    3.49
  -6   6   2   13.19    3.59
  -6   6   1   16.91    3.65
  -6   6   1   17.35    2.82
  -6   6   0    4.52    3.03
  -6   6   0    3.46    1.62
   6   6   1  212.30   10.80
  -6   6  -1  198.39    9.58
   6   6   2    3.32    2.07
  -6   6  -2    3.73    1.94
  -6   6  -3  560.04   18.00
  -6   6  -4    0.86    1.35
   6   6   5   10.62    2.25
  -6   6  -5    5.92    1.72
   6   6   6    1.03    0.99
  -6   6  -6    2.37    1.14
  -6   7   1    0.19    0.92
  -7   0  15   -0.59    1.17
  -7   0  14    0.48    1.89
  -7   0  13    0.63    2.67
  -7   0  12  834.10   31.79
  -7   0  11    0.77    2.80
  -7   0  10 1174.49   39.95
  -7   0  10 1140.15   38.96
   7   0 -10 1161.68   38.88
  -7   0   9   -0.71    2.83
  -7   0   9   -0.69    2.16
   7   0  -9   -2.68    3.30
  -7   0   8   99.17    9.44
  -7   0   8  104.05    9.46
   7   0  -8  113.69    9.29
   7   0  -8  115.30    9.88
  -7   0   7   -0.56    1.85
   7   0  -7    1.46    1.78
   7   0  -7   -0.54    2.54
  -7   0   6 5427.31  114.92
  -7   0   5    1.27    1.61
  -7   0   4 3620.18   78.28
  -7   0   3    0.34    1.20
   7   0  -3   -0.38    1.58
  -7   0   2 2202.80   50.18
   7   0  -2 2197.18   51.13
   7   0  -1   -2.60    1.90
   7   0   0 6379.90  127.57
   7   0   1    9.95    2.24
  -7   0  -1    5.05    1.70
   7   0   2 2081.40   49.51
  -7   0  -2 2156.77   48.51
  -7   0  -3    0.41    1.74
  -7   0  -3    0.38    1.53
   7   0   3   -0.40    1.66
  -7   0  -4 1649.93   42.26
   7   0   4 1632.66   42.97
  -7   0  -4 1588.25   42.59
  -7   0  -5   -0.51    1.69
  -7   0  -5   -0.97    1.77
   7   0   5    0.53    1.75
  -7   0  -6 3209.59   75.28
  -7   0  -6 3230.28   76.30
   7   0   6 3184.02   76.93
  -7   0  -7    1.95    2.02
   7   0   7    0.68    1.84
  -7   0  -7    0.59    1.96
  -7   0  -8 1351.19   41.34
   7   0   8 1361.06   43.57
  -7   0  -8 1338.11   42.57
  -7   0  -9    0.65    2.26
   7   0   9    0.76    2.37
  -7   0  -9   -0.72    2.52
  -7   0 -10  876.83   31.96
  -7   0 -11   -2.32    2.48
  -7   0 -12  400.12   16.93
  -7   0 -13    0.29    1.37
  -7  -1  15  111.38    6.12
  -7   1  15  124.55    6.48
  -7  -1  14   49.98    5.45
  -7   1  14   45.97    5.31
  -7  -1  13  504.88   21.38
  -7   1  13  490.91   21.12
  -7  -1  12    6.15    3.20
  -7   1  12    5.47    3.20
  -7  -1  11    2.21    2.81
  -7   1  11    2.21    3.04
  -7  -1  10   96.58   10.01
  -7   1  10   84.78    9.29
  -7  -1  10   80.24    8.93
  -7   1  10   85.95    9.21
  -7  -1   9 1568.57   46.75
  -7   1   9 1479.32   46.05
  -7  -1   9 1527.02   45.68
  -7   1   9 1529.57   45.72
   7   1  -9 1531.26   45.31
  -7   1   9 1461.88   40.29
  -7  -1   8  270.74   15.77
  -7   1   8  227.41   14.67
  -7  -1   8  245.24   14.84
  -7   1   8  260.07   15.16
  -7  -1   7 1419.19   42.04
  -7   1   7 1453.40   42.42
  -7  -1   7 1477.80   42.06
  -7   1   7 1489.52   42.12
   7   1  -7 1424.89   41.82
  -7  -1   6   67.26    6.70
  -7   1   6   61.37    6.41
   7   1  -6   62.85    6.59
  -7  -1   5  405.18   16.26
  -7   1   5  338.55   15.17
  -7  -1   4  414.74   16.20
  -7   1   4  436.84   16.58
  -7  -1   3 6707.81  134.78
  -7   1   3 6820.76  134.92
   7  -1  -3 6830.09  136.82
   7   1  -3 6603.99  136.13
  -7  -1   2   31.32    3.77
  -7   1   2   23.39    3.40
   7  -1  -2   29.48    3.95
   7   1  -2   30.66    4.03
  -7   1   1 2442.66   55.20
  -7  -1   1 2510.16   55.43
   7  -1  -1 2475.87   55.56
   7   1  -1 2482.26   55.58
  -7   1   0   64.01    3.52
   7  -1   0   57.01    5.13
   7   1   0   60.98    5.34
  -7   1  -1 1104.38   29.16
  -7  -1  -1 1043.01   26.33
   7  -1   2  767.25   23.35
   7   1   2  748.96   23.11
  -7   1  -2  801.58   23.79
  -7  -1  -2  741.33   20.51
  -7   1  -3 3346.89   73.66
  -7  -1  -3 3303.93   73.58
   7  -1   3 3329.83   73.67
   7   1   3 3264.75   73.23
  -7  -1  -4  193.17   10.53
  -7   1  -4  181.75   11.13
  -7  -1  -4  187.53   11.04
   7  -1   4  199.63   11.66
   7   1   4  197.60   11.45
  -7  -1  -5  430.43   18.69
  -7  -1  -5  445.97   17.81
  -7   1  -5  453.14   19.22
   7  -1   5  451.42   19.55
   7   1   5  417.08   18.64
  -7   1  -6    5.15    2.68
  -7  -1  -6    5.12    2.59
   7  -1   6    9.17    3.09
   7   1   6    6.56    2.79
  -7   1  -6    7.51    2.92
  -7  -1  -6    8.30    2.75
  -7   1  -7 1001.61   34.09
  -7  -1  -7  974.20   31.67
  -7   1  -7 1015.70   34.36
  -7  -1  -7 1045.81   34.63
   7  -1   7 1017.86   35.11
   7   1   7 1005.28   34.55
  -7   1  -8   70.48    8.23
  -7  -1  -8   76.92    8.52
  -7   1  -8   88.58    9.19
  -7  -1  -8   62.89    7.06
   7  -1   8   67.35    8.21
   7   1   8   69.20    8.16
  -7   1  -9  830.07   31.54
  -7  -1  -9  917.77   32.68
  -7   1  -9  873.24   32.22
   7  -1   9  852.73   32.67
   7   1   9  849.19   32.27
  -7   1 -10   77.37    8.33
  -7  -1 -10   78.12    8.30
  -7   1 -11   89.39    8.23
  -7  -1 -11  102.04    8.73
  -7   1 -12    6.04    2.43
  -7  -1 -12    7.59    2.57
  -7   1 -13  312.75   11.44
  -7  -1 -13  314.55   11.43
  -7  -2  14   -0.45    1.20
  -7  -2  13    6.52    2.20
  -7   2  13    5.14    2.07
  -7  -2  12  312.42   15.91
  -7   2  12  355.09   16.73
  -7   2  11  144.42    9.56
  -7  -2  11  133.23   10.80
  -7   2  11  147.17   11.23
  -7   2  10 1130.30   34.43
  -7  -2  10 1173.45   37.59
  -7   2  10 1073.26   36.22
  -7  -2   9   96.76    9.37
  -7   2   9   92.21    9.02
  -7  -2   9   86.33    8.64
  -7   2   9   94.99    8.94
  -7   2   9   81.22    8.15
  -7  -2   8    3.08    2.72
  -7   2   8    6.02    2.82
  -7  -2   8    0.59    1.47
  -7   2   8    7.56    2.79
  -7   2   8    3.24    2.17
  -7  -2   7  175.59   11.87
  -7   2   7  183.75   12.02
  -7  -2   7  193.93   12.22
  -7   2   7  183.08   11.70
  -7   2   7  191.67   11.45
  -7  -2   6 2032.04   52.30
  -7   2   6 2081.72   52.34
  -7  -2   6 2110.45   52.48
  -7   2   6 2021.29   51.62
  -7  -2   5  545.91   19.87
  -7   2   5  524.18   19.28
   7   2  -5  503.94   21.10
   7   2  -4  836.17   21.00
  -7  -2   4  867.83   25.92
  -7   2   4  887.34   25.91
   7   2  -4  875.47   27.99
   7  -2  -4  881.45   27.06
   7   2  -4  869.41   26.69
  -7  -2   3    0.69    1.15
  -7   2   3    0.34    0.84
   7   2  -3   -1.85    1.35
  -7   2   2 1057.45   28.27
  -7  -2   2 1016.28   28.10
   7  -2  -2 1057.56   28.82
   7   2  -2 1079.07   28.66
  -7   2   1  369.19   11.06
  -7  -2   1  347.65   13.47
  -7   2   1  337.64   13.26
   7  -2  -1  346.76   13.64
   7   2  -1  327.54   13.15
  -7   2   0 5099.63   98.33
  -7  -2   0 4721.38  100.57
  -7   2   0 4931.67  100.98
  -7   2   0 4998.23  102.97
  -7   2  -1  980.59   25.44
  -7   2  -1 1000.32   28.53
  -7   2  -2  576.94   20.07
  -7   2  -2  589.91   19.71
  -7  -2  -2  570.86   19.46
  -7   2  -2  592.87   19.33
   7   2   2  561.07   18.81
  -7   2  -2  623.55   21.23
  -7   2  -3    1.26    1.39
   7   2   3    0.33    1.27
  -7   2  -3    5.11    2.03
  -7  -2  -3    1.94    1.28
   7   2   3    1.51    1.66
  -7   2  -3   -0.44    1.52
   7  -2   3   -1.18    1.44
   7   2   3   -0.39    1.42
  -7   2  -4  448.05   18.62
  -7   2  -4  457.71   18.96
   7   2   4  437.70   16.10
  -7   2  -4  462.52   18.24
  -7  -2  -4  433.12   17.67
   7  -2   4  445.10   17.96
   7   2   4  439.30   17.82
   7   2   5  439.07   16.27
  -7   2  -5  451.48   19.73
  -7   2  -5  451.42   18.84
  -7  -2  -5  454.64   18.83
   7  -2   5  464.30   19.37
   7   2   5  471.30   19.44
  -7   2  -6 1354.00   39.71
  -7   2  -6 1284.40   38.19
  -7  -2  -6 1277.61   38.16
   7  -2   6 1264.63   38.52
   7   2   6 1288.26   38.64
  -7   2  -7  172.98   12.00
  -7  -2  -7  161.40   11.62
  -7   2  -7  178.37   12.69
   7  -2   7  171.34   12.23
   7   2   7  157.72   11.68
  -7   2  -8   68.48    6.97
  -7   2  -8   70.07    7.76
  -7  -2  -8   73.16    7.90
  -7   2  -8   72.82    8.22
  -7   2  -8   61.10    8.13
   7  -2   8   67.75    7.73
   7   2   8   72.07    8.00
  -7   2  -9    7.72    3.33
  -7   2  -9    4.40    2.11
  -7   2  -9    3.96    2.65
  -7  -2  -9    6.71    3.14
  -7   2 -10  330.46   15.73
  -7  -2 -10  327.26   15.56
  -7  -2 -11   69.98    6.18
  -7  -2 -12  327.93   11.65
  -7   2 -12  341.59   11.49
  -7   3  13  259.71   10.30
  -7   3  12   13.34    3.10
  -7   3  11    7.48    2.57
  -7   3  10  132.38   10.00
  -7   3   9  838.63   27.48
  -7   3   9  827.72   29.71
  -7   3   8  785.05   27.46
  -7   3   8  788.43   29.28
  -7   3   7  334.23   15.12
  -7   3   7  369.99   17.77
  -7   3   6    7.18    2.53
  -7   3   6    2.31    2.20
  -7   3   5   51.90    5.23
  -7   3   5   51.04    6.02
   7   3  -4  298.68   12.03
  -7   3   4  277.05   12.40
  -7   3   4  299.39   14.99
  -7   3   3 1470.15   35.41
   7   3  -3 1359.10   40.69
   7   3  -3 1390.77   34.86
  -7   3   2 1626.77   38.15
   7   3  -2 1662.35   41.26
  -7   3   2 1674.08   42.21
  -7   3   1  916.66   25.23
  -7   3   1  931.03   28.81
  -7   3   0   69.76    5.29
  -7   3   0   69.33    5.66
  -7   3   0   58.19    4.79
   7   3   0   65.24    6.06
   7   3   0   63.22    5.45
  -7   3   0   61.72    6.16
  -7   3  -1  333.93   14.54
   7   3   1  339.00   14.79
  -7   3  -1  355.78   13.35
   7   3   1  363.87   14.30
  -7   3  -1  367.85   14.78
  -7   3  -1  349.20   15.56
  -7   3  -1  347.90   13.14
  -7   3  -2  774.99   24.79
  -7   3  -2  746.98   24.53
   7   3   2  779.97   24.64
  -7   3  -2  735.22   22.17
  -7   3  -2  773.46   22.79
   7   3   2  744.80   23.85
  -7   3  -3 1649.63   44.59
  -7   3  -3 1687.78   44.00
   7   3   3 1639.21   43.01
   7   3   3 1711.79   43.49
  -7   3  -4  880.36   30.03
   7   3   4  807.46   26.40
  -7   3  -4  858.52   28.22
   7   3   4  855.47   27.72
  -7   3  -5   14.21    3.57
  -7   3  -5   15.55    4.02
   7   3   5   15.49    3.39
  -7   3  -6    1.74    2.21
  -7   3  -6    1.48    1.83
   7   3   6    1.72    1.71
   7   3   6    0.53    2.09
  -7   3  -7  963.76   31.83
  -7   3  -7  887.89   34.22
   7   3   7  956.29   27.75
  -7   3  -7  979.22   32.22
  -7   3  -8  318.20   15.90
  -7   3  -9  416.72   17.02
  -7   3 -10  138.88    7.95
  -7   3 -11   48.34    4.56
  -7   4  12  118.43    6.49
  -7   4  11  337.97   14.41
  -7   4  10  278.46   14.99
  -7   4  10  301.16   14.06
  -7   4   9  147.85    9.64
  -7   4   9  150.75   10.61
  -7   4   8  102.57    8.78
  -7   4   8  125.57   10.26
  -7   4   7  187.82   10.29
  -7   4   7  190.15   12.60
  -7   4   6  298.23   13.78
  -7   4   6  296.80   16.36
  -7   4   6  328.25   15.96
  -7   4   5  830.40   26.33
  -7   4   5  798.19   28.20
  -7   4   5  818.70   30.01
  -7   4   4  196.92   11.53
   7   4  -4  180.11    9.88
  -7   4   4  189.36   12.68
  -7   4   4  188.71   13.31
   7   4  -3   30.10    4.17
  -7   4   3   39.61    6.13
   7   4  -2  103.59    8.34
   7   4  -2  102.80    7.57
  -7   4   2  115.84   10.47
  -7   4   2   86.73    7.88
   7   4  -1  794.60   24.57
  -7   4   1  732.06   30.11
   7   4  -1  779.65   25.95
   7   4   0  589.92   20.93
  -7   4  -1  629.72   22.17
   7   4   1  583.57   22.06
   7   4   1  557.09   19.75
  -7   4  -2   55.72    6.41
   7   4   2   57.09    6.45
   7   4   2   57.75    6.00
  -7   4  -3   13.63    3.49
   7   4   3   12.72    3.37
   7   4   3   12.63    3.47
  -7   4  -4   76.21    8.16
   7   4   4   93.56    8.19
   7   4   4  106.76    8.54
  -7   4  -5  597.65   25.32
   7   4   5  641.23   23.19
  -7   4  -6  209.88   13.22
   7   4   6  216.12   11.85
  -7   4  -7  596.40   22.79
   7   4   7  599.88   20.21
   7   4   8    4.61    1.68
  -7   4  -8    2.63    1.99
  -7   4  -9   12.34    2.71
  -7   5  10   68.17    5.18
  -7   5  10   62.37    3.83
  -7   5   9   26.15    4.20
  -7   5   8  352.59   12.45
  -7   5   8  338.51   17.27
  -7   5   8  388.73   15.31
  -7   5   8  356.90   15.44
  -7   5   7   85.19    7.41
  -7   5   7   87.82    7.82
  -7   5   6   91.57    6.84
  -7   5   6   94.13    8.30
  -7   5   6  107.67    9.23
  -7   5   5    7.74    2.70
  -7   5   5    5.13    3.13
  -7   5   5    7.72    3.01
  -7   5   4  381.07   16.35
  -7   5   4  381.12   18.49
  -7   5   4  365.16   19.31
  -7   5   4  389.35   20.00
  -7   5   3  347.07   16.09
   7   5  -3  361.12   14.71
  -7   5   3  372.79   18.97
  -7   5   3  344.07   19.40
  -7   5   3  332.84   18.98
   7   5  -2  586.91   20.30
  -7   5   2  604.73   26.10
  -7   5   2  597.38   27.05
   7   5  -1   98.62    8.08
   7   5  -1   98.36    7.73
  -7   5   1   77.24    9.71
   7   5   0   73.82    7.07
  -7   5   0   60.63    5.76
  -7   5   0   79.24   10.21
  -7   5   0   49.72    7.77
  -7   5  -1   13.84    4.32
  -7   5  -1    8.05    2.51
  -7   5  -1   10.55    4.49
  -7   5  -1    5.42    2.96
  -7   5  -2  367.48   20.11
  -7   5  -2  307.53   20.24
  -7   5  -3  197.14   13.84
   7   5   3  179.34   11.10
  -7   5  -4  295.22   16.55
   7   5   4  319.57   14.78
   7   5   5    6.12    2.58
  -7   5  -5    2.70    2.45
   7   5   6    0.69    1.52
   7   5   7   26.54    3.25
   7   5   8  324.80    9.96
  -7   6   7   99.43    4.72
  -7   6   6    8.59    1.92
  -7   6   5  356.39   12.46
  -7   6   5  344.90   14.74
  -7   6   4   43.03    4.25
  -7   6   4   40.36    5.22
  -7   6   3    8.27    2.31
  -7   6   3    7.86    2.71
  -7   6   2    1.10    1.62
  -7   6   2   -0.55    1.91
  -7   6   1  370.71   15.55
  -7   6   0   19.43    3.79
  -7   6  -1  337.09   15.64
  -7   6  -2   -0.21    1.12
   7   6   2    0.67    1.61
  -7   6  -3    1.61    1.19
  -7   6  -4   -0.18    0.82
   7   6   4    3.84    1.65
   7   6   5  299.07   10.70
  -8   0  15    0.24    1.01
  -8   0  14  684.86   23.08
  -8   0  13    2.33    2.31
  -8   0  12  407.97   20.57
  -8   0  11    3.01    3.11
  -8   0  10   94.72   10.06
  -8   0  10   98.04   10.12
  -8   0   9   -0.74    2.45
  -8   0   9    0.72    1.95
  -8   0   8 2537.36   65.71
  -8   0   8 2487.70   65.36
   8   0  -8 2524.63   63.02
  -8   0   7    1.22    2.13
   8   0  -7   -0.53    1.64
  -8   0   6  929.15   30.34
   8   0  -6  943.53   29.35
  -8   0   5    0.48    2.04
  -8   0   4 1088.08   31.23
   8   0  -4 1039.99   32.20
  -8   0   3    2.44    1.73
   8   0  -3    0.87    1.87
  -8   0   2 5724.27  116.59
   8   0  -2 5615.21  117.17
  -8   0   1    2.63    1.94
   8   0  -1    0.38    1.98
   8   0   0 4733.61   99.24
  -8   0  -1    0.39    1.28
  -8   0  -1    1.36    1.40
  -8   0  -2 3166.35   70.60
   8   0   2 3149.78   70.63
  -8   0  -2 3145.23   69.06
  -8   0  -3    0.95    1.49
  -8   0  -3   -0.45    1.56
   8   0   3   -0.46    1.68
  -8   0  -4 3799.59   85.08
  -8   0  -4 3802.76   85.78
   8   0   4 3836.22   86.23
  -8   0  -5   -0.54    1.89
   8   0   5   -0.59    2.34
  -8   0  -6  352.16   17.39
  -8   0  -6  320.89   17.26
   8   0   6  308.48   17.22
  -8   0  -7    2.07    2.41
   8   0   7   -0.72    1.94
  -8   0  -7   -0.63    2.30
  -8   0  -8  760.46   29.16
   8   0   8  781.26   30.84
  -8   0  -8  780.14   30.59
  -8   0  -9    3.18    2.62
   8   0   9    1.49    2.32
  -8   0 -10  844.46   30.33
  -8   0 -11    1.03    2.35
  -8   0 -12   16.48    3.02
  -8  -1  14    5.21    2.09
  -8   1  14    6.36    2.26
  -8  -1  13   23.80    4.82
  -8   1  13   20.67    4.23
  -8  -1  12  116.24   10.39
  -8   1  12  115.41   10.20
  -8  -1  11 1310.69   42.56
  -8   1  11 1374.61   43.30
  -8  -1  10   37.83    6.58
  -8   1  10   43.03    6.88
  -8  -1  10   36.14    6.11
  -8   1  10   44.10    6.71
  -8  -1   9  683.79   28.42
  -8   1   9  708.36   28.63
  -8  -1   9  701.04   28.24
  -8   1   9  695.24   28.08
  -8  -1   8   25.15    5.10
  -8   1   8   23.78    5.10
  -8  -1   8   27.23    5.25
  -8   1   8   24.56    4.98
   8   1  -8   19.40    4.53
  -8  -1   7   91.38    8.81
  -8   1   7   84.67    8.44
   8  -1  -7   85.57    7.43
  -8  -1   6   25.67    4.55
  -8   1   6   21.37    4.10
   8   1  -6   25.26    4.57
  -8  -1   5 3204.62   73.52
  -8   1   5 3297.34   73.92
   8   1  -5 3126.73   73.15
  -8  -1   4    3.92    1.98
  -8   1   4    3.48    1.86
   8  -1  -4    2.96    2.03
   8   1  -4    4.85    2.27
  -8  -1   3  620.67   21.04
  -8   1   3  624.59   21.10
   8  -1  -3  596.40   21.67
   8   1  -3  597.80   21.53
  -8  -1   2    5.05    2.06
  -8   1   2    6.58    2.26
   8  -1  -2    6.97    2.31
   8   1  -2    6.51    2.29
  -8  -1   1 1029.10   29.21
  -8   1   1 1023.69   29.26
   8  -1  -1 1029.40   29.52
   8   1  -1 1051.08   29.65
  -8  -1   0  201.55    9.26
  -8   1   0  216.89   11.04
  -8   1  -1 1802.56   38.87
  -8   1  -1 1818.18   44.47
  -8  -1  -1 1762.95   41.31
  -8  -1  -1 1723.26   43.21
  -8   1  -1 1753.99   44.26
  -8  -1  -2  181.96   10.16
  -8   1  -2  188.00   10.77
  -8   1  -2  180.65   10.44
  -8  -1  -2  173.40    8.65
  -8  -1  -3  202.77   11.17
  -8   1  -3  223.00   12.36
  -8  -1  -3  203.08   11.76
   8  -1   3  198.31   11.64
   8   1   3  223.53   12.14
  -8  -1  -4   84.94    7.31
  -8   1  -4   78.88    7.58
  -8  -1  -4   75.94    7.34
   8  -1   4   78.48    7.59
   8   1   4   74.37    7.37
  -8   1  -5 2006.78   54.51
  -8  -1  -5 2134.36   53.15
  -8   1  -5 2166.47   55.66
  -8  -1  -5 2061.06   54.94
   8  -1   5 2191.14   56.43
   8   1   5 2100.81   55.43
  -8  -1  -6   38.30    5.42
   8  -1   6   38.37    6.01
   8   1   6   38.72    5.95
  -8   1  -6   38.19    6.02
  -8   1  -6   43.10    6.35
  -8  -1  -6   32.94    5.61
  -8   1  -7 2296.79   60.47
  -8  -1  -7 2246.34   57.44
  -8   1  -7 2248.62   60.60
  -8  -1  -7 2231.38   60.44
   8  -1   7 2321.37   61.91
   8   1   7 2228.86   60.72
  -8   1  -8  106.60   10.19
  -8  -1  -8  103.92   10.05
  -8   1  -8  104.44   10.08
  -8  -1  -8  115.80    9.55
   8  -1   8  108.34   10.51
   8   1   8  121.48   11.00
  -8   1  -9   18.60    4.70
  -8   1 -10   30.95    5.42
  -8  -1 -10   33.64    5.49
  -8   1 -11  953.08   29.44
  -8  -1 -11  938.21   29.31
  -8   1 -12    6.53    2.19
  -8  -1 -12    7.13    2.29
  -8  -2  13   93.32    6.81
  -8  -2  12  136.62    9.77
  -8   2  12  141.07    9.87
  -8  -2  11   24.31    4.82
  -8   2  11   25.80    5.03
  -8   2  11   23.46    3.89
  -8   2  10  254.01   13.86
  -8  -2  10  247.58   15.08
  -8   2  10  264.24   15.36
  -8  -2   9  187.84   13.12
  -8   2   9  189.15   13.08
  -8  -2   9  187.46   12.92
  -8   2   9  175.98   12.50
  -8   2   9  196.17   12.68
  -8  -2   8 1881.64   51.75
  -8   2   8 1852.09   51.31
  -8  -2   8 1896.17   51.60
  -8   2   8 1794.00   50.74
  -8   2   8 1883.11   47.88
  -8  -2   7  211.07   13.36
  -8   2   7  187.22   12.54
  -8  -2   7  222.46   13.50
  -8   2   7  202.79   12.87
  -8   2   7  209.75   12.29
  -8  -2   6  250.05   13.80
  -8   2   6  242.27   13.52
   8   2  -6  234.68   13.96
   8  -2  -6  212.99   13.50
  -8  -2   5    0.95    1.48
  -8   2   5    0.47    1.46
  -8   2   5    3.32    1.71
   8   2  -5   -0.58    2.11
   8  -2  -5    1.06    1.85
  -8  -2   4  281.01   13.52
  -8   2   4  280.88   13.39
   8  -2  -4  290.06   12.72
   8   2  -4  284.37   14.83
   8  -2  -4  273.17   14.03
   8   2  -4  295.56   14.31
  -8  -2   3  772.38   24.38
  -8   2   3  785.67   24.36
   8   2  -3  721.61   25.55
   8  -2  -3  800.18   25.34
   8   2  -3  767.12   24.70
  -8  -2   2 2332.28   54.34
  -8   2   2 2278.98   54.02
   8  -2  -2 2386.16   55.07
   8   2  -2 2325.19   54.40
   8   2  -1  822.63   24.59
  -8  -2   1  825.34   25.26
  -8   2   1  871.32   25.60
   8  -2  -1  890.96   25.75
  -8   2   1  823.52   25.65
   8   2   0  538.92   18.60
  -8  -2   0  562.67   19.50
  -8   2   0  595.82   19.87
  -8   2   0  620.94   21.44
  -8   2   0  540.00   19.71
  -8   2  -1  162.63    9.99
  -8   2  -1  185.91    8.61
  -8   2  -1  182.98   10.93
   8   2   2 1298.16   34.98
  -8   2  -2 1407.59   38.09
  -8   2  -2 1374.06   37.32
  -8  -2  -2 1342.04   36.90
  -8   2  -2 1466.11   35.68
  -8   2  -3  228.77   12.77
   8   2   3  209.35   10.72
  -8   2  -3  234.84   11.86
  -8   2  -3  237.18   12.52
  -8  -2  -3  208.17   11.76
  -8   2  -4 3210.68   74.22
  -8   2  -4 3120.91   72.47
   8   2   4 3062.19   68.63
  -8   2  -4 3165.49   72.99
  -8  -2  -4 3056.75   72.35
   8  -2   4 3110.63   72.60
   8   2   4 3215.85   72.85
  -8   2  -5   27.05    4.76
  -8  -2  -5   31.57    5.03
   8  -2   5   23.03    4.43
   8   2   5   31.22    4.94
  -8   2  -5   37.88    5.60
  -8   2  -5   31.98    5.07
  -8   2  -6   42.68    6.18
  -8   2  -6   49.89    6.73
  -8   2  -6   48.07    6.39
  -8  -2  -6   50.00    6.50
   8   2   6   54.07    6.64
   8  -2   6   36.81    5.66
  -8   2  -7  188.47   13.48
  -8   2  -7  217.05   14.23
   8  -2   7  202.90   13.32
   8   2   7  192.34   13.02
  -8   2  -7  206.46   13.45
  -8  -2  -7  202.03   13.14
  -8   2  -8  695.37   24.54
  -8   2  -8  709.79   28.17
  -8   2  -8  746.41   28.15
   8  -2   8  694.06   26.74
   8   2   8  680.09   26.55
  -8   2  -9  144.78    9.03
  -8   2  -9  150.87   10.64
  -8  -2  -9  140.34   10.23
  -8   2  -9  157.01   11.63
  -8  -2 -10  368.29   15.78
  -8  -2 -11   88.26    6.24
  -8   3  13    5.41    1.54
  -8   3  12  109.85    7.65
  -8   3  11  159.88    9.59
  -8   3  10  528.69   18.24
  -8   3  10  534.48   21.15
  -8   3   9  108.99    8.53
  -8   3   9  135.58   10.53
  -8   3   8   22.23    4.41
  -8   3   7   61.98    6.13
  -8   3   7   58.42    6.99
  -8   3   6  463.40   18.85
  -8   3   6  447.03   20.33
  -8   3   5  839.52   28.21
  -8   3   4  658.97   24.56
   8   3  -3  424.57   20.46
  -8   3   2    8.41    2.19
   8   3  -2    3.78    2.20
  -8   3   2    7.42    2.56
  -8   3   1  756.81   22.79
   8  -3  -1  910.32   25.91
  -8   3   1  809.89   26.76
   8   3  -1  861.00   25.77
  -8   3   0  455.36   17.94
  -8   3   0  450.21   16.31
   8   3   0  460.93   18.05
  -8   3   0  470.48   19.32
   8   3   1  855.91   26.71
  -8   3  -1  803.36   26.43
  -8   3  -1  861.29   28.17
  -8   3  -2  387.24   15.99
  -8   3  -2  360.89   16.49
   8   3   2  370.45   16.15
  -8   3  -3   93.57    7.86
  -8   3  -3  110.77    8.94
   8   3   3   85.98    7.50
  -8   3  -4  157.84   10.93
   8   3   4  144.18    9.55
  -8   3  -4  135.92   10.22
  -8   3  -5  569.02   23.66
   8   3   5  592.22   21.10
  -8   3  -5  616.77   23.84
   8   3   6  519.51   18.59
  -8   3  -6  499.32   21.39
  -8   3  -7  463.12   20.05
   8   3   7  446.61   16.18
  -8   3  -7  442.44   19.84
  -8   3  -8  163.21   10.68
  -8   3  -9    1.52    1.78
  -8   3 -10   38.12    3.61
  -8   3 -11  218.15    9.01
  -8   4  12   37.87    3.36
  -8   4  11   18.97    3.21
  -8   4  10   93.22    7.33
  -8   4   9  402.07   16.12
  -8   4   9  383.48   17.21
  -8   4   8  210.04   12.35
  -8   4   8  235.29   13.82
  -8   4   7  412.85   18.95
  -8   4   6  100.35    7.31
  -8   4   6   97.34    8.40
  -8   4   6   97.92    9.16
  -8   4   5   28.75    4.32
  -8   4   5   27.64    4.77
  -8   4   4  145.09   11.13
  -8   4   4  136.53    9.43
  -8   4   4  151.93   11.93
  -8   4   3 1109.91   36.87
   8   4  -2  405.31   15.39
  -8   4   2  404.36   20.64
  -8   4   2  375.58   17.65
   8   4  -1  687.23   22.43
  -8   4   1  693.73   29.36
   8   4   0  171.14   11.29
   8  -4   0  208.38   11.32
   8   4   1   19.68    4.07
   8   4   2  917.31   29.56
   8   4   3  820.86   27.51
   8   4   4  653.53   23.44
  -8   4  -5  780.80   28.81
   8   4   5  815.03   26.18
  -8   4  -6   55.21    6.68
   8   4   6   59.12    5.82
  -8   4  -7   91.70    7.84
   8   4   7   78.67    6.03
  -8   4  -8  108.37    7.74
  -8   4  -9  240.77   10.17
  -8   4  -9  243.84   11.08
  -8   5  10  184.17    7.89
  -8   5   9   73.03    6.05
  -8   5   8    4.97    1.42
  -8   5   8    1.43    1.82
  -8   5   8    3.71    1.82
  -8   5   8    5.38    2.12
  -8   5   7    1.74    2.48
  -8   5   7    2.12    1.87
  -8   5   7    1.40    1.85
  -8   5   6  611.92   18.41
  -8   5   6  587.22   21.77
  -8   5   6  571.26   22.37
  -8   5   5  140.99    8.53
  -8   5   5  132.25   10.75
  -8   5   4  367.91   15.31
  -8   5   4  368.41   17.63
  -8   5   4  336.52   18.29
  -8   5   4  386.93   19.61
  -8   5   3   65.07    6.39
  -8   5   3   76.97    8.18
  -8   5   3   61.20    8.13
  -8   5   3   59.80    7.99
  -8   5   2    3.86    2.44
  -8   5   2   10.87    3.91
  -8   5   2    6.55    3.83
  -8   5   1    7.03    3.88
  -8   5   0  607.90   29.18
  -8   5   0  479.68   25.90
  -8   5  -1   61.91    8.25
  -8   5  -1   52.80    9.04
  -8   5  -1   54.59    7.92
  -8   5  -2  278.60   16.98
   8   5   2  316.82   14.60
   8   5   3   14.21    3.60
  -8   5  -3   13.37    3.91
  -8   5  -3   12.17    4.03
  -8   5  -4  137.60   10.62
   8   5   4  130.92    8.76
  -8   5  -5   64.85    6.69
   8   5   5   68.46    5.97
   8   5   6  393.45   13.96
  -8   5  -7  134.64    7.66
   8  -5   8  147.91    6.39
  -8   6   6   14.42    2.02
  -8   6   5    1.01    1.28
  -8   6   4   -1.41    1.29
  -8   6   4   -1.62    1.67
  -8   6   3  425.04   14.16
  -8   6   3  353.76   16.21
  -8   6   2   23.35    3.31
  -8   6   1  227.54   10.82
  -8   6   0   17.90    3.29
  -8   6  -1   15.23    3.29
  -8   6  -2    4.15    2.04
  -8   6  -5  109.71    5.76
  -9   0  14  161.46    9.37
  -9   0  13   -0.53    2.10
  -9   0  12  169.51   12.46
  -9   0  11    1.46    3.32
  -9   0  10 1068.69   37.72
  -9   0  10 1007.79   36.45
  -9   0   9   -3.81    3.85
  -9   0   9   -0.75    2.47
  -9   0   8  169.87   13.11
  -9   0   8  142.33   11.89
   9   0  -8  152.15   11.36
  -9   0   7   -0.66    2.42
   9   0  -7    0.57    1.98
  -9   0   6 3993.06   90.27
   9   0  -6 3876.72   88.20
  -9   0   5    0.54    1.88
   9   0  -5   -0.60    1.62
  -9   0   4 3751.57   82.58
   9   0  -4 3520.37   80.31
   9   0  -4 3708.17   83.82
  -9   0   3    0.94    1.72
   9   0  -3    0.41    1.42
   9   0  -3    1.50    1.83
  -9   0   2   52.73    5.80
   9   0  -2   56.56    6.09
  -9   0   1    0.89    1.83
   9   0  -1    0.90    1.80
  -9   0   0 1945.86   46.31
  -9   0   0 1825.04   47.10
   9   0   1   -0.39    1.42
  -9   0  -1    1.20    1.40
  -9   0  -2 2340.54   56.69
  -9   0  -2 2420.17   55.27
  -9   0  -3   -0.55    1.92
  -9   0  -3    0.51    1.88
   9   0   3    0.52    1.72
  -9   0  -4  498.61   20.74
  -9   0  -4  470.21   20.78
   9   0   4  469.93   20.58
  -9   0  -5    0.64    2.12
  -9   0  -5   -1.80    2.19
   9   0   5   -0.64    1.86
  -9   0  -6 1111.45   37.48
  -9   0  -6 1162.62   36.97
   9   0   6 1114.44   37.75
  -9   0  -7    0.72    2.39
   9   0   7   -1.48    2.15
  -9   0  -7    1.31    2.16
  -9   0  -8 1220.02   39.12
   9   0   8 1197.73   33.87
   9   0   8 1236.68   40.90
  -9   0  -8 1298.29   41.49
  -9   0  -9    1.20    2.56
  -9   0 -10  248.55   14.18
  -9   0 -11   -0.44    1.67
  -9   0 -12  645.15   19.34
  -9  -1  14    9.74    2.28
  -9   1  14    8.87    2.37
  -9  -1  13  812.98   26.89
  -9   1  13  833.27   27.01
  -9  -1  12    6.02    3.51
  -9   1  12    8.44    3.52
  -9  -1  11  331.56   18.22
  -9   1  11  327.62   17.99
  -9  -1  10   13.98    4.22
  -9   1  10   11.78    3.98
  -9  -1  10    9.36    3.47
  -9   1  10   11.52    3.64
  -9  -1   9  741.25   29.76
  -9   1   9  730.04   29.57
  -9  -1   9  766.30   29.92
  -9   1   9  725.39   29.20
  -9  -1   8   61.13    7.94
  -9   1   8   81.70    9.06
  -9  -1   8   67.82    8.19
  -9   1   8   76.86    8.57
   9   1  -8   68.34    8.17
   9  -1  -8   72.87    7.34
  -9  -1   7 1791.58   50.52
  -9   1   7 1825.56   50.70
   9   1  -7 1767.53   50.19
   9  -1  -7 1741.78   46.70
  -9  -1   6   18.75    4.04
  -9   1   6   15.80    3.88
   9   1  -6   14.52    3.91
   9   1  -6   12.44    3.83
   9  -1  -6   16.09    4.44
  -9  -1   5   21.53    4.25
  -9   1   5   18.80    3.95
   9  -1  -5   21.27    3.85
   9   1  -5   16.93    3.80
   9  -1  -5   24.78    5.00
   9   1  -5   28.44    5.03
  -9  -1   4    0.50    1.55
  -9   1   4    0.50    1.90
   9  -1  -4    0.43    1.24
   9  -1  -4    1.10    2.10
   9   1  -4    1.62    2.15
  -9  -1   3 1934.02   49.10
  -9   1   3 2016.08   49.50
   9   1  -3 1807.12   47.82
   9  -1  -3 1934.22   47.42
   9  -1  -3 1975.55   50.55
   9   1  -3 1949.28   50.08
  -9  -1   2    7.32    2.62
  -9   1   2    9.59    2.89
   9   1  -2   10.11    2.67
   9  -1  -2    7.17    2.45
   9  -1  -2    4.67    2.37
   9   1  -2    6.49    2.61
  -9  -1   1 3751.46   82.60
  -9   1   1 3751.28   82.52
   9  -1  -1 3630.65   80.60
   9  -1  -1 3731.29   82.69
   9   1  -1 3817.87   82.91
   9  -1   0  109.03    7.92
  -9   1   0  119.13    8.49
  -9  -1   0  116.36    7.30
  -9  -1   0  119.16    8.47
  -9   1   0  117.91    8.65
   9   1   1    5.36    2.04
  -9  -1  -1    4.38    1.87
  -9   1  -1   13.33    3.11
  -9   1  -1   10.73    2.96
  -9  -1  -1   10.43    2.35
  -9  -1  -2  302.48   14.42
   9   1   2  284.49   13.55
  -9   1  -2  297.99   14.64
  -9  -1  -3 2884.63   67.27
  -9   1  -3 2965.48   69.58
  -9  -1  -3 2947.05   69.35
   9   1   3 2727.47   65.21
  -9  -1  -4   60.15    6.61
  -9   1  -4   69.47    7.48
  -9  -1  -4   68.60    7.34
   9   1   4   60.89    6.15
   9  -1   4   62.13    7.11
   9   1   4   62.62    7.06
  -9   1  -5 2504.62   64.12
  -9  -1  -5 2487.60   62.02
  -9   1  -5 2526.85   64.55
  -9  -1  -5 2479.75   64.17
   9  -1   5 2551.89   64.87
   9   1   5 2488.28   63.79
   9  -1   6   -0.69    2.40
   9   1   6    2.68    2.56
  -9   1  -6    8.00    3.52
  -9  -1  -6    1.13    2.07
  -9   1  -6    6.70    3.13
  -9  -1  -6    7.33    3.45
  -9   1  -7  111.54   10.30
  -9  -1  -7   93.67    8.67
  -9   1  -7   90.68    9.53
  -9  -1  -7   99.32    9.82
   9  -1   7   94.15    9.67
   9   1   7   89.64    9.40
  -9   1  -8   32.51    5.71
  -9  -1  -8   26.31    4.75
   9  -1   8   38.58    6.37
   9   1   8   26.45    5.23
  -9   1  -9  650.96   25.77
  -9   1 -10   41.02    5.62
  -9  -1 -10   35.59    5.23
  -9   1 -11  389.18   15.84
  -9  -1 -11  418.97   16.26
  -9   1 -12    0.94    1.16
  -9  -1 -12    2.79    1.33
  -9  -2  13    1.18    1.35
  -9  -2  12  104.90    8.08
  -9   2  11   99.94    7.28
  -9  -2  11   96.25    8.57
  -9   2  11   99.86    8.70
  -9  -2  10  663.62   25.96
  -9   2  10  656.83   25.69
  -9   2  10  663.83   23.83
  -9  -2   9   63.00    7.70
  -9   2   9   59.04    7.37
  -9  -2   9   55.97    7.00
  -9   2   9   48.98    6.67
   9   2  -9   46.00    6.99
   9  -2  -9   36.16    6.27
  -9  -2   8  115.08   10.13
  -9   2   8  110.36    9.95
  -9  -2   8   99.77    9.38
  -9   2   8  107.79    9.69
   9  -2  -8  114.53   10.62
   9   2  -8  104.11   10.10
  -9   2   8  126.59    9.14
  -9  -2   7    7.48    3.30
  -9   2   7    6.15    2.80
  -9  -2   7    6.74    2.95
  -9   2   7    5.43    3.19
  -9   2   7    5.69    2.49
   9  -2  -7    8.04    3.47
   9   2  -7    7.29    3.35
  -9  -2   6  843.14   29.09
  -9   2   6  806.77   28.43
   9  -2  -6  818.46   29.58
   9   2  -6  814.53   29.38
  -9  -2   5  702.83   25.30
  -9   2   5  727.58   25.44
   9  -2  -5  737.01   23.93
  -9   2   5  700.49   23.68
   9   2  -5  710.48   27.17
   9  -2  -5  681.96   25.91
   9   2  -5  720.76   26.25
  -9  -2   4 2415.38   59.25
  -9   2   4 2454.63   59.34
   9  -2  -4 2551.63   58.01
   9   2  -4 2386.92   61.59
   9  -2  -4 2508.04   60.96
   9   2  -4 2371.83   59.69
  -9  -2   3  134.78    9.45
  -9   2   3  157.39   10.02
   9  -2  -3  153.55    9.53
   9   2  -3  148.79   10.78
   9  -2  -3  144.00    9.91
   9   2  -3  150.06   10.02
  -9  -2   2   21.11    3.74
  -9   2   2   18.46    3.65
   9  -2  -2   24.79    3.95
  -9   2   2   23.73    4.12
   9   2  -2   17.31    3.70
   9  -2  -2   24.51    4.16
   9   2  -2   23.26    3.90
  -9  -2   1  310.19   14.52
  -9   2   1  328.68   14.88
   9  -2  -1  328.34   14.76
  -9   2   1  321.30   15.54
  -9   2   1  303.46   14.68
  -9   2   0 1472.66   40.34
   9   2   0 1468.22   38.19
  -9  -2   0 1454.66   39.34
  -9   2   0 1537.07   39.99
   9   2   0 1351.34   40.72
  -9   2   0 1583.65   42.00
  -9  -2   0 1481.13   38.56
  -9  -2  -1  737.17   23.63
  -9   2  -1  765.30   25.94
   9   2   1  755.92   23.60
   9   2   1  716.27   26.24
   9   2   2  888.76   26.65
  -9   2  -2  892.81   29.51
  -9   2  -2  928.39   29.38
  -9  -2  -2  885.46   28.70
  -9   2  -3  135.00   10.30
   9   2   3  124.54    8.41
  -9   2  -3  138.14    9.96
  -9  -2  -3  131.70    9.66
  -9   2  -4   10.57    3.00
   9   2   4    8.30    2.50
  -9   2  -4   14.53    3.65
  -9  -2  -4    9.90    3.10
  -9   2  -4    4.80    2.48
  -9   2  -5   34.79    5.14
  -9   2  -5   18.73    4.35
  -9  -2  -5   19.58    4.28
  -9   2  -5   31.73    5.53
  -9   2  -6  937.64   31.40
  -9   2  -6  955.49   32.92
  -9   2  -6  908.37   31.62
  -9  -2  -6  866.25   30.94
  -9   2  -7  278.72   15.96
  -9   2  -7  303.29   16.99
   9  -2   7  295.17   16.21
   9   2   7  296.34   16.25
  -9   2  -8  633.76   22.34
  -9   2  -8  610.81   25.08
  -9   2  -9   65.01    5.54
  -9   2  -9   75.03    7.07
  -9  -2  -9   77.85    7.17
  -9  -2 -10   43.62    4.87
  -9   3  13  183.10    7.41
  -9   3  12   67.09    5.66
  -9   3  11  151.38    8.89
  -9   3  10    2.87    2.30
  -9   3   9  154.72    9.75
  -9   3   9  151.67   10.94
  -9   3   8  359.37   16.86
  -9   3   7  545.99   22.45
  -9   3   6  215.63   12.19
  -9   3   6  196.03   12.97
  -9   3   5   79.05    7.65
  -9   3   4   79.41    7.92
   9   3  -4   83.16    9.22
   9   3  -3  823.84   31.85
  -9   3   3  883.14   29.59
  -9   3   2  925.67   29.56
   9  -3  -2 1106.64   30.36
   9   3  -2  822.14   32.81
  -9   3   2  996.10   31.95
  -9   3   1  731.98   25.10
   9   3  -1  784.86   25.58
   9  -3  -1  837.48   25.85
  -9   3   1  783.62   27.51
  -9   3   0   62.65    6.62
   9   3   0   74.25    7.11
  -9   3   0   64.52    7.11
   9   3   1   11.10    3.11
  -9   3  -1   10.22    3.19
  -9   3  -1    9.03    2.92
  -9   3  -2  248.76   13.93
   9   3   2  272.58   13.67
   9   3   3  273.34   13.63
  -9   3  -3  265.47   14.72
   9   3   4 1047.89   30.91
  -9   3  -4 1033.72   33.45
   9   3   5  147.89    9.44
  -9   3  -5  132.54   10.38
   9   3   6  168.60    9.59
  -9   3  -6  191.73   12.50
  -9   3  -7   32.49    5.23
  -9   3  -7   42.82    5.72
  -9   3  -8  113.46    8.33
  -9   3  -9  300.87   12.21
  -9   4  10  174.24    9.44
  -9   4   9  234.48   11.24
  -9   4   9  225.39   12.22
  -9   4   8   97.68    8.01
  -9   4   8  100.17    8.70
  -9   4   7   59.65    6.72
  -9   4   7   63.21    7.38
  -9   4   6  379.53   16.77
  -9   4   6  362.27   18.08
  -9   4   5  720.38   22.62
  -9   4   5  691.37   25.64
  -9   4   5  750.24   28.20
  -9   4   4  460.85   17.75
  -9   4   4  435.72   20.27
  -9   4   4  438.15   21.34
  -9   4   3  606.75   25.32
  -9   4   2   61.94    8.19
  -9   4   2   48.20    6.18
  -9   4   1   78.51    9.56
   9   4   0  389.62   17.74
   9  -4   0  423.92   17.24
   9  -4   1  767.93   25.72
   9   4   1  708.07   25.44
   9   4   2  141.24   10.08
   9   4   3  265.87   13.89
   9   4   4   12.35    3.39
  -9   4  -5  321.13   16.67
   9   4   5  349.00   14.85
  -9   4  -6  228.58   12.89
   9   4   6  225.81   10.84
  -9   4  -7  455.26   17.80
  -9   4  -8  159.42    8.60
  -9   4  -9   12.38    2.23
  -9   5   9    8.58    1.86
  -9   5   8  372.93   13.57
  -9   5   7   79.66    6.54
  -9   5   7   67.61    6.40
  -9   5   6  234.98   12.47
  -9   5   6  229.88   12.90
  -9   5   5    8.33    2.13
  -9   5   5    9.12    3.02
  -9   5   5    7.51    2.85
  -9   5   4   91.53    6.72
  -9   5   4   91.90    8.14
  -9   5   4   98.80    9.44
  -9   5   3   53.13    5.46
  -9   5   3   49.76    6.53
  -9   5   3   44.87    6.71
  -9   5   2  552.99   20.12
  -9   5   2  578.18   24.70
  -9   5   2  522.55   25.04
  -9   5   1   82.76    9.87
  -9   5   0  352.42   20.50
  -9   5   0  239.22   16.84
  -9   5  -1   17.87    4.93
  -9   5  -1   11.37    4.32
  -9   5  -1    9.53    4.13
  -9   5  -2  166.43   12.54
  -9   5  -2  128.75   12.25
  -9   5  -3  153.06   11.36
   9  -5   3  168.28    8.78
  -9   5  -3  137.50   11.49
   9   5   3  179.96   10.20
  -9   5  -4  535.14   21.00
   9   5   4  573.75   19.00
   9  -5   4  526.87   17.50
  -9   5  -5   18.41    3.42
   9  -5   5   18.17    2.84
   9  -5   6   63.21    4.65
  -9   5  -7    3.83    1.29
   9  -5   7    6.28    1.40
  -9   6   5  225.57    9.64
  -9   6   4   38.15    3.03
  -9   6   4   39.60    4.29
  -9   6   3  121.68    6.06
  -9   6   3  106.15    7.49
  -9   6   2    0.24    1.14
  -9   6   1   60.28    4.72
  -9   6   0   15.04    2.71
  -9   6  -1  288.13   11.51
  -9   6  -2    0.27    1.20
  -9   6  -3   57.00    4.39
  -9   6  -4    1.09    0.82
 -10   0  14  413.74   14.74
 -10   0  13    0.47    1.92
 -10   0  12  807.16   28.96
 -10   0  11   -0.69    3.06
 -10   0  10  113.21   10.96
 -10   0  10  120.27   11.00
 -10   0   9   -0.77    3.07
 -10   0   9   -0.76    2.65
 -10   0   8 1835.60   53.24
 -10   0   8 1792.83   52.59
  10   0  -8 1840.02   50.87
 -10   0   7   -0.70    1.89
  10   0  -7    2.45    2.43
  10   0  -7    1.53    2.24
 -10   0   6 1314.42   40.75
  10   0  -6 1359.36   39.87
  10   0  -6 1304.96   42.03
 -10   0   5   -0.60    2.40
  10   0  -5   -1.95    2.38
 -10   0   4   45.56    6.08
  10   0  -4   56.63    6.31
  10   0  -4   51.36    6.63
 -10   0   3   -0.54    2.39
  10   0  -3    0.47    1.36
  10   0  -3   -0.56    1.75
 -10   0   2 1623.57   43.47
  10   0  -2 1568.74   43.02
 -10   0   1    0.52    1.98
  10   0  -1   -1.05    2.17
 -10   0   0 3111.40   69.75
 -10   0   0 3153.58   71.86
  10   0   1    0.45    1.40
 -10   0  -1   -0.53    1.74
 -10   0  -1    2.87    1.90
 -10   0  -2  906.96   29.77
  10   0   2  820.73   27.17
 -10   0  -2  873.80   27.81
 -10   0  -3    2.49    2.17
  10   0   3    0.49    1.61
 -10   0  -3    1.16    1.92
 -10   0  -4 3467.87   83.10
  10   0   4 3269.36   78.21
  10   0   5    2.06    1.97
 -10   0  -5    0.70    2.31
 -10   0  -5   -0.65    2.25
  10   0   5   -0.68    2.12
 -10   0  -6  533.30   23.44
  10   0   6  505.91   20.54
 -10   0  -6  551.90   24.50
  10   0   6  554.84   24.56
 -10   0  -7   -0.73    2.55
  10   0   7    0.46    1.53
  10   0   7   -0.73    2.12
 -10   0  -7    1.31    2.50
 -10   0  -8  842.30   30.20
 -10   0  -9    3.25    2.15
 -10   0 -10  814.14   26.95
 -10   0 -11    0.69    1.38
 -10  -1  14    2.43    1.20
 -10   1  14    0.99    1.02
 -10  -1  13   11.90    3.04
 -10   1  13    8.65    2.69
 -10  -1  12    9.82    3.41
 -10   1  12   13.08    3.61
 -10  -1  11  692.43   26.91
 -10   1  11  659.86   26.51
 -10  -1  10   37.19    6.35
 -10   1  10   42.14    6.53
 -10  -1   9 1035.86   36.25
 -10   1   9 1042.69   36.36
 -10  -1   9  981.02   35.25
 -10   1   9  978.75   35.29
  10   1  -9  942.04   35.99
  10  -1  -9  962.70   36.60
 -10  -1   8  141.03   12.10
 -10   1   8  158.51   12.80
 -10  -1   8  177.59   13.31
 -10   1   8  154.94   12.46
  10   1  -8  155.38   12.42
  10  -1  -8  156.87   11.09
  10  -1  -8  142.79   12.80
  10   1  -8  154.07   13.02
 -10  -1   7   59.14    7.64
 -10   1   7   63.91    7.86
  10  -1  -7   46.54    5.98
  10   1  -7   41.11    6.58
  10   1  -7   49.92    7.17
  10  -1  -7   36.66    6.53
 -10  -1   6   71.49    7.97
 -10   1   6   76.06    8.10
  10   1  -6  100.10    9.26
  10  -1  -6   85.11    9.17
  10   1  -6   76.26    8.50
 -10  -1   5 2159.54   57.54
 -10   1   5 2257.51   58.08
  10  -1  -5 2285.62   56.01
  10   1  -5 2136.14   56.97
  10  -1  -5 2315.67   60.13
  10   1  -5 2199.19   59.08
 -10  -1   4  102.14    8.85
 -10   1   4  106.81    9.10
  10  -1  -4   90.01    7.92
  10  -1  -4   88.68    8.76
  10   1  -4  108.19    9.44
 -10  -1   3 3445.51   77.64
 -10   1   3 3436.93   77.49
  10  -1  -3 3378.98   75.48
  10  -1  -3 3320.85   77.83
  10   1  -3 3339.93   77.70
 -10  -1   2    5.88    2.64
 -10   1   2    8.54    3.06
  10   1  -2    7.20    2.60
  10  -1  -2    8.32    2.60
  10  -1  -2    4.29    2.44
  10   1  -2    5.32    2.49
 -10  -1   1  197.21   12.13
 -10   1   1  196.61   11.99
  10   1  -1  165.26   10.56
  10  -1  -1  176.27   10.78
 -10   1   1  174.59   11.38
 -10  -1   0   51.76    6.27
 -10   1   0   51.44    6.21
  10   1   0   38.28    5.08
  10  -1   0   36.48    5.01
 -10   1   0   43.10    5.66
 -10  -1   0   48.01    5.04
 -10  -1   0   41.61    5.44
 -10   1   0   49.61    6.16
 -10   1  -1 3435.43   79.14
  10   1   1 3242.56   76.37
  10  -1   1 3181.24   76.45
 -10   1  -1 3693.25   80.00
 -10  -1  -1 3388.57   74.37
 -10  -1  -1 3572.35   78.46
 -10  -1  -2  167.48   11.10
  10   1   2  129.82    9.55
 -10   1  -2  156.55   10.89
 -10  -1  -3 1653.35   45.39
 -10   1  -3 1713.88   47.63
 -10  -1  -3 1711.61   47.63
  10   1   3 1598.74   43.78
 -10   1  -4   -1.93    2.12
 -10  -1  -4    1.28    2.12
  10   1   4    0.48    1.68
 -10  -1  -4    1.13    1.86
 -10   1  -5  124.04   10.65
 -10  -1  -5  112.45    9.55
  10   1   5   99.46    8.01
 -10   1  -5  112.31   10.30
 -10  -1  -5  119.36   10.72
 -10   1  -6   20.92    4.82
 -10  -1  -6   19.44    4.67
  10  -1   6   24.82    5.26
  10   1   6   20.06    4.78
 -10   1  -6   17.93    4.45
 -10  -1  -6   23.93    4.57
 -10   1  -7 1237.92   39.58
 -10  -1  -7 1172.86   36.36
  10  -1   7 1182.88   39.38
  10   1   7 1185.38   39.16
 -10   1  -8  133.46   10.98
 -10  -1  -8  133.07    9.78
 -10   1  -9  114.92    9.55
 -10   1 -10   -0.87    1.74
 -10  -1 -10    0.43    1.85
 -10   1 -11  158.43    8.30
 -10  -1 -11  160.85    8.33
 -10  -2  13   60.80    4.32
 -10  -2  12  333.33   14.11
 -10   2  11   68.14    5.60
 -10  -2  11   62.73    6.67
 -10   2  11   71.76    7.01
 -10  -2  10   12.07    3.53
 -10   2  10   10.88    3.52
 -10   2  10   10.64    2.85
 -10  -2   9   11.33    3.54
 -10   2   9   15.63    4.31
 -10  -2   8  453.28   21.34
 -10   2   8  475.64   21.63
 -10  -2   8  494.65   21.95
 -10   2   8  457.60   21.24
  10  -2  -8  444.58   21.73
  10   2  -8  506.32   22.86
 -10   2   8  501.49   19.33
 -10  -2   7  331.98   17.75
 -10   2   7  348.99   18.06
 -10  -2   7  313.28   17.23
 -10   2   7  356.71   18.08
  10  -2  -7  359.71   18.84
  10   2  -7  338.08   18.28
 -10   2   7  356.02   16.62
 -10  -2   6 1111.41   35.55
 -10   2   6 1110.49   35.48
  10  -2  -6 1065.53   35.86
  10   2  -6 1048.55   35.38
 -10  -2   5   25.95    4.73
 -10   2   5   30.28    5.05
  10  -2  -5   33.13    4.81
  10   2  -5   29.71    5.47
  10  -2  -5   28.65    5.14
  10   2  -5   26.77    4.89
 -10  -2   4   35.06    5.24
 -10   2   4   44.70    5.83
  10  -2  -4   44.83    5.46
  10   2  -4   49.76    6.66
  10  -2  -4   42.75    5.84
  10   2  -4   32.10    5.23
 -10  -2   3   56.85    6.47
 -10   2   3   71.83    7.16
  10  -2  -3   66.38    6.61
  10   2  -3   56.13    7.05
  10  -2  -3   53.28    6.41
  10   2  -3   66.84    6.96
 -10   2   3   61.82    6.72
 -10   2   2 1312.70   36.70
  10  -2  -2 1278.85   36.07
  10   2  -2 1223.43   38.05
 -10   2   2 1230.32   36.63
 -10  -2   1  438.51   18.94
 -10   2   1  464.55   19.43
  10  -2  -1  469.39   19.09
 -10   2   1  484.20   20.72
 -10  -2   1  479.63   18.90
 -10   2   1  437.02   19.38
 -10   2   0 1237.33   36.86
 -10  -2   0 1140.37   35.13
 -10   2   0 1236.40   36.06
  10   2   0 1217.27   37.90
  10  -2   0 1241.82   36.08
 -10  -2   0 1205.75   34.54
 -10  -2  -1   73.25    6.83
 -10   2  -1   72.80    7.56
 -10  -2  -1   68.28    7.05
 -10   2  -1   62.54    6.84
  10   2   1   49.06    6.58
 -10  -2  -2  213.35   11.80
 -10   2  -2  213.03   13.38
 -10   2  -2  215.66   13.11
 -10  -2  -2  215.93   12.96
 -10  -2  -3   46.74    5.45
 -10   2  -3   49.22    6.49
 -10   2  -3   53.97    6.66
 -10  -2  -3   36.49    5.42
 -10   2  -4 1686.57   47.35
 -10   2  -4 1627.29   46.23
 -10  -2  -4 1541.69   45.39
 -10   2  -5  281.61   16.37
 -10   2  -5  260.57   15.31
 -10  -2  -5  266.68   15.22
 -10   2  -6  104.16    9.93
 -10   2  -7    3.82    3.06
 -10   2  -8  203.37   10.93
 -10   2  -8  216.99   13.45
 -10  -2  -9   91.16    7.09
 -10  -2 -10  567.55   17.34
 -10   3  12   47.94    4.46
 -10   3  11  121.82    7.33
 -10   3  10  378.43   15.92
 -10   3   9  404.78   16.15
 -10   3   9  429.94   18.80
 -10   3   8   19.75    4.02
 -10   3   7   18.18    4.07
 -10   3   6  269.22   13.63
 -10   3   6  239.80   14.39
 -10   3   5  621.62   23.46
 -10   3   4 1246.77   37.16
  10   3  -4 1194.59   40.62
 -10   3   4 1117.95   36.64
 -10   3   3  632.86   23.66
  10  -3  -3  719.70   23.61
  10   3  -3  668.84   28.71
 -10   3   3  657.26   25.69
 -10   3   2   40.08    5.54
  10  -3  -2   50.57    5.79
  10   3  -2   41.17    6.98
 -10   3   2   52.29    6.77
 -10   3   1  295.87   15.37
  10  -3  -1  373.16   16.52
  10   3  -1  268.08   17.44
 -10   3   1  341.20   17.48
 -10   3   0  179.44   11.79
  10  -3   0  218.51   12.77
 -10   3   0  218.19   13.67
 -10   3  -1 1079.28   34.55
  10   3   1 1190.58   34.17
 -10   3  -2  923.20   31.00
  10   3   2  947.75   29.38
  10   3   3  895.56   27.84
 -10   3  -3  823.39   29.37
  10   3   4    4.33    2.24
 -10   3  -4    0.59    1.95
 -10   3  -5   31.83    5.25
  10   3   5   30.41    4.24
 -10   3  -6  138.81   10.50
 -10   3  -7  642.63   22.91
 -10   3  -7  638.94   23.38
 -10   3  -8  305.11   13.14
 -10   3  -9   88.64    5.24
 -10   3 -10   -0.21    0.85
  10  -3  10   -0.19    0.79
 -10   4  10   21.45    3.45
 -10   4  10   29.48    3.63
 -10   4   9  106.64    8.46
 -10   4   9  123.95    7.33
 -10   4   9  125.49    8.41
 -10   4   8  117.29    8.13
 -10   4   8  112.28    8.79
 -10   4   7  367.86   16.70
 -10   4   7  356.80   17.23
 -10   4   6  283.64   13.64
 -10   4   6  271.30   14.98
 -10   4   5  164.33   11.01
 -10   4   5  174.99   12.40
 -10   4   4    4.83    2.01
 -10   4   4    0.59    2.05
 -10   4   4    3.36    3.14
 -10   4   3  228.69   11.85
 -10   4   3  226.66   14.41
 -10   4   2   84.42    9.27
 -10   4   1  680.95   29.10
  10  -4   0  257.52   13.04
  10  -4   1    4.87    2.22
  10   4   2  113.42    8.91
  10  -4   2  121.29    9.33
  10   4   3  544.31   20.44
  10   4   4  418.22   16.68
 -10   4  -5  571.97   22.17
 -10   4  -6   86.80    7.38
 -10   4  -7    1.39    1.71
 -10   4  -8   86.51    5.44
  10  -4   8   98.85    6.27
 -10   4  -8   82.40    5.61
 -10   5   7    2.22    1.44
 -10   5   7    1.06    1.46
 -10   5   6  259.51   12.43
 -10   5   6  263.11   13.05
 -10   5   5   99.97    8.19
 -10   5   5  108.95    8.80
 -10   5   4  383.33   13.58
 -10   5   4  407.50   16.99
 -10   5   4  378.04   18.07
 -10   5   3  122.42    7.60
 -10   5   3  146.25   10.35
 -10   5   3  139.77   10.99
 -10   5   2   66.87    5.92
 -10   5   2   74.92    7.87
 -10   5   2   69.68    8.22
 -10   5   1   28.22    5.47
 -10   5   1   26.16    5.57
 -10   5   0  172.57   13.17
 -10   5  -1  212.26   14.81
 -10   5  -2  579.93   22.65
 -10   5  -2  493.97   22.73
 -10   5  -3   62.85    6.57
  10  -5   3   53.69    4.43
 -10   5  -3   51.72    6.26
 -10   5  -4   11.34    2.90
  10  -5   4    9.60    1.97
 -10   5  -5   13.15    2.66
  10  -5   5   12.25    2.05
  10  -5   6  125.79    5.63
 -10   6   4    3.11    1.27
 -10   6   2    7.14    1.35
 -10   6   1  218.75    8.08
 -10   6   0   18.54    2.27
 -10   6  -1   12.14    1.86
 -10   6  -2    2.49    0.95
 -11   0  14  345.37   11.76
 -11   0  13    1.18    1.56
 -11   0  12    6.34    2.61
 -11   0  11   -1.91    2.54
 -11   0  10  506.91   23.78
 -11   0   9   -0.76    3.03
 -11   0   9   -0.76    2.76
 -11   0   8  638.02   27.67
 -11   0   8  603.79   26.97
  11   0  -8  666.77   26.43
  11   0  -8  618.37   27.76
 -11   0   7   -0.74    2.57
  11   0  -7    0.64    2.13
  11   0  -7   -0.79    2.45
 -11   0   6  253.69   15.86
  11   0  -6  249.40   16.49
 -11   0   5    0.67    1.94
  11   0  -5   -2.82    2.45
 -11   0   4 2947.71   71.45
  11   0  -4 2821.75   68.89
  11   0  -4 2786.72   70.89
 -11   0   3   -1.22    2.43
  11   0  -3    0.53    2.11
  11   0  -3   -1.24    2.15
 -11   0   2  885.01   29.66
  11   0  -2  798.33   28.56
 -11   0   1   -0.60    2.28
 -11   0   1    0.58    2.12
 -11   0   1    1.53    2.03
 -11   0   0 1041.03   33.95
  11   0   0  973.98   31.34
 -11   0   0 1022.56   31.94
 -11   0   0 1040.70   33.37
  11   0   1    3.59    2.53
 -11   0  -1    0.60    1.97
 -11   0  -1    5.76    2.24
  11   0   2 2797.33   68.72
 -11   0  -2 2920.80   69.22
 -11   0  -3    0.69    1.85
  11   0   3    0.53    2.35
 -11   0  -3   -0.64    2.22
 -11   0  -4  343.10   18.05
 -11   0  -4  306.13   17.66
  11   0   4  315.33   15.91
  11   0   5   -0.53    1.75
 -11   0  -5   -0.74    2.43
 -11   0  -5   -0.67    2.23
 -11   0  -6  254.19   15.56
  11   0   6  243.48   13.22
 -11   0  -6  235.58   15.59
 -11   0  -7   -1.88    2.39
 -11   0  -8 1475.11   42.34
 -11   0  -9    0.46    1.60
 -11   0 -10    7.74    2.46
 -11   0 -11    0.96    1.12
 -11  -1  13  311.96   12.78
 -11   1  13  282.80   12.35
 -11  -1  12    2.38    2.16
 -11   1  12    1.90    1.96
 -11  -1  11  333.48   17.12
 -11   1  11  335.77   17.15
 -11   1  10   51.26    7.11
 -11  -1  10   43.17    6.71
 -11  -1   9  166.30   13.14
 -11   1   9  190.74   13.83
 -11  -1   9  167.04   12.96
 -11   1   9  168.30   13.00
 -11  -1   8   62.31    8.24
 -11   1   8   65.20    8.23
 -11  -1   8   76.54    8.91
 -11   1   8   67.60    8.36
  11   1  -8   79.98    8.95
  11  -1  -8   81.76    8.12
  11  -1  -8   70.95    9.10
  11   1  -8   73.04    9.20
 -11  -1   7 1779.00   52.02
 -11   1   7 1769.90   51.95
  11   1  -7 1836.90   51.60
  11  -1  -7 1798.02   48.80
  11  -1  -7 1825.03   53.69
  11   1  -7 1664.40   51.86
 -11  -1   6  159.99   12.37
 -11   1   6  169.71   12.73
  11   1  -6  173.49   12.56
  11  -1  -6  155.42   12.72
  11   1  -6  173.11   13.19
 -11  -1   5  606.62   25.22
 -11   1   5  632.79   25.75
  11  -1  -5  654.37   24.62
  11   1  -5  612.45   24.77
  11  -1  -5  622.53   26.31
  11   1  -5  632.95   26.18
 -11  -1   4    1.89    2.77
 -11   1   4    3.14    2.40
  11  -1  -4    5.41    2.46
  11  -1  -4    3.91    2.78
  11   1  -4    1.28    2.23
 -11  -1   3  163.47   11.79
 -11   1   3  163.30   11.76
  11   1  -3  180.09   11.95
  11  -1  -3  167.73   11.25
  11  -1  -3  180.44   12.53
  11   1  -3  172.59   12.21
 -11  -1   2   92.14    8.80
 -11   1   2   87.95    8.70
  11   1  -2   86.00    7.99
  11  -1  -2   89.67    8.22
  11  -1  -2   90.44    8.78
  11   1  -2   71.53    7.88
 -11   1   2   76.97    8.18
 -11  -1   1 2235.15   57.50
 -11   1   1 2219.57   57.38
  11   1  -1 2070.96   54.81
  11  -1  -1 2214.21   55.37
 -11   1   1 2203.71   56.52
 -11  -1   1 2128.37   52.74
 -11  -1   1 2176.96   56.17
 -11   1   1 2264.56   57.64
 -11  -1   0  129.70   10.29
 -11   1   0  126.27   10.30
  11   1   0  106.14    8.91
  11  -1   0  128.95    9.79
 -11   1   0  127.35   10.08
 -11  -1   0  100.49    7.94
 -11  -1   0  121.03    9.71
 -11   1   0  113.85    9.86
 -11  -1  -1   89.96    8.48
 -11  -1  -1  114.13    9.79
 -11   1  -1  103.44    9.42
  11   1   1   90.14    8.23
 -11   1  -1   90.71    8.54
 -11  -1  -1   85.57    7.12
 -11   1  -2    1.32    2.41
 -11  -1  -2    6.56    3.24
  11   1   2    4.23    2.26
 -11  -1  -2    4.06    2.71
 -11   1  -2    6.56    3.01
 -11  -1  -3  602.99   24.09
 -11   1  -3  569.11   24.76
 -11  -1  -3  591.99   25.04
  11   1   3  603.56   22.81
  11  -1   3  611.36   24.02
 -11   1  -4    7.61    3.05
  11   1   4    1.01    1.67
 -11  -1  -4    6.89    2.94
  11  -1   4    3.57    2.27
 -11  -1  -4    8.41    3.04
 -11   1  -4    4.80    3.02
 -11   1  -5 2161.37   57.11
 -11  -1  -5 1991.31   53.72
  11   1   5 1957.04   49.94
  11  -1   5 2002.80   53.80
 -11   1  -5 2037.44   56.71
 -11  -1  -5 2023.01   56.60
 -11   1  -6  210.76   14.38
 -11  -1  -6  203.13   12.88
  11  -1   6  221.97   13.46
 -11  -1  -7   36.31    5.29
 -11   1  -7   44.52    6.74
  11  -1   7   28.78    4.75
 -11   1  -8    3.47    2.55
 -11  -1  -8    6.23    2.35
  11  -1   8    5.45    2.17
 -11   1  -9  442.31   18.29
 -11   1 -10   41.02    4.49
 -11  -1 -10   45.04    4.66
 -11  -2  12    2.39    1.36
 -11  -2  11   33.17    4.61
 -11  -2  10  497.52   20.54
 -11   2  10  556.25   21.46
 -11   2  10  504.16   18.75
 -11  -2   9  125.98   10.26
 -11   2   9  117.56    9.87
 -11  -2   8  554.01   23.59
 -11   2   8  599.00   24.31
 -11   2   8  558.88   20.47
 -11  -2   7   19.98    4.56
 -11   2   7   12.86    3.83
 -11  -2   7   12.81    3.94
 -11   2   7   17.24    4.29
 -11   2   7   15.53    3.62
  11  -2  -7    7.40    3.49
  11   2  -7    7.99    3.53
 -11  -2   6   36.94    5.84
 -11   2   6   40.66    6.11
  11   2  -6   53.30    7.47
  11  -2  -6   37.34    6.09
  11   2  -6   39.94    6.23
 -11  -2   5   95.44    8.90
 -11   2   5  100.76    9.09
  11  -2  -5  117.04    9.15
  11   2  -5   99.78    9.67
  11  -2  -5   91.22    8.98
  11   2  -5   79.24    8.32
 -11  -2   4 1513.12   44.85
 -11   2   4 1571.63   45.29
  11   2  -4 1663.32   47.86
  11  -2  -4 1648.19   46.49
  11   2  -4 1575.62   45.58
 -11  -2   3   73.64    7.62
 -11   2   3   75.66    7.73
  11  -2  -3   89.39    8.11
  11   2  -3   83.83    8.88
  11  -2  -3   78.86    8.13
  11   2  -3   84.51    8.26
 -11   2   3   94.90    8.67
 -11  -2   2  257.19   14.54
 -11   2   2  278.90   15.08
  11  -2  -2  287.60   14.92
  11   2  -2  294.92   16.58
 -11   2   2  294.82   16.20
 -11   2   2  264.55   15.12
 -11  -2   1   15.40    3.78
 -11   2   1   19.56    4.12
  11  -2  -1   18.34    3.91
 -11  -2   1   13.51    3.50
 -11   2   1   17.29    4.32
 -11   2   0  126.71   10.23
 -11  -2   0   99.64    8.91
 -11   2   0   98.86    8.83
  11  -2   0  129.88    9.99
 -11  -2   0  104.38    8.69
 -11  -2  -1  410.56   17.99
 -11   2  -1  447.31   20.52
 -11   2  -1  440.50   20.19
 -11  -2  -1  424.84   19.68
 -11  -2  -1  400.00   19.02
 -11   2  -1  419.98   19.36
  11   2   1  468.97   20.99
  11  -2   1  469.76   20.31
 -11  -2  -2 1472.10   40.52
 -11   2  -2 1568.98   44.79
 -11   2  -2 1535.33   44.04
 -11  -2  -2 1400.46   42.43
 -11  -2  -2 1357.00   42.16
 -11   2  -2 1468.70   43.36
  11   2   2 1568.17   43.78
  11  -2   2 1536.07   43.62
 -11  -2  -3  317.58   15.22
 -11   2  -3  343.38   17.97
 -11   2  -3  346.08   17.66
 -11  -2  -3  301.75   16.47
 -11   2  -4  114.55   10.06
 -11  -2  -4  108.85    9.69
 -11   2  -5    6.63    3.19
 -11   2  -6  241.79   14.92
 -11   2  -7  336.03   17.17
 -11   2  -8  828.97   23.99
 -11   2  -8  845.08   28.30
 -11  -2  -9   51.83    4.76
  11  -2   9   48.81    4.65
 -11   3  12  142.36    6.93
 -11   3  11  248.16    9.65
 -11   3  10   12.76    2.79
 -11   3   9   62.79    5.38
 -11   3   9   75.05    7.03
 -11   3   8  222.10   11.97
 -11   3   7  497.84   20.58
 -11   3   6  472.88   18.53
 -11   3   6  489.77   21.07
 -11   3   5  300.67   15.03
 -11   3   5  246.01   14.84
 -11   3   4   12.75    3.62
  11   3  -4    9.34    3.85
 -11   3   4   16.39    4.00
 -11   3   3   90.47    8.28
  11  -3  -3   98.39    8.08
  11   3  -3  112.38   11.13
 -11   3   3   99.73    9.48
 -11   3   2  306.28   15.71
  11  -3  -2  351.15   16.28
  11   3  -2  324.56   19.30
 -11   3   2  311.18   17.39
 -11   3   1  757.38   27.57
  11   3  -1  780.25   31.75
 -11   3   1  812.85   30.09
 -11   3   0  459.27   20.14
 -11   3   0  429.74   20.66
 -11   3  -1  726.97   27.08
  11  -3   1  804.22   28.20
  11  -3   2    1.20    1.87
 -11   3  -2    0.59    1.71
 -11   3  -3   92.33    8.64
 -11   3  -4  684.69   25.55
 -11   3  -5  729.90   26.14
 -11   3  -6  120.73    9.20
 -11   3  -7   26.42    4.10
 -11   3  -7   28.24    4.12
 -11   3  -8    3.50    1.39
  11  -3   8    7.07    2.21
  11  -3   9  131.54    6.72
 -11   4  10   69.57    5.08
 -11   4  10   70.48    4.78
 -11   4   9  238.60   11.43
 -11   4   9  244.33    9.58
 -11   4   9  252.30   11.32
 -11   4   8  195.69    9.98
 -11   4   8  172.87   10.36
 -11   4   7    8.28    2.64
 -11   4   7    9.95    3.11
 -11   4   6   62.13    5.80
 -11   4   6   52.86    6.31
 -11   4   5  444.60   18.05
 -11   4   5  405.08   19.05
 -11   4   4  292.71   15.12
 -11   4   4  267.04   15.63
 -11   4   3  627.70   20.45
 -11   4   3  668.41   25.69
 -11   4   2  206.94   13.94
  11  -4  -1   20.55    3.57
 -11   4   1   22.66    5.36
  11  -4   0   86.05    7.33
  11  -4   1  608.04   21.91
  11  -4   2   91.74    7.81
  11  -4   3  428.09   17.93
  11  -4   4   64.26    6.47
 -11   4  -5    6.72    2.62
  11  -4   5   10.51    2.86
 -11   4  -6   98.67    7.16
  11  -4   6  108.47    7.41
 -11   4  -7  237.60    9.92
  11  -4   7  248.95   10.45
  11  -4   8  180.88    7.27
 -11   5   7   79.00    5.30
 -11   5   7   81.67    5.67
 -11   5   6  313.33   12.78
 -11   5   6  313.10   13.16
 -11   5   5   54.07    5.48
 -11   5   5   60.43    5.94
 -11   5   4    8.91    2.46
 -11   5   4    5.05    2.26
 -11   5   3   12.56    2.22
 -11   5   3   13.05    3.01
 -11   5   2  359.64   13.10
 -11   5   2  377.72   16.96
 -11   5   2  384.05   17.99
 -11   5   1   50.47    4.76
 -11   5   1   54.84    6.67
 -11   5   1   42.02    5.99
 -11   5   0  413.71   18.60
 -11   5  -1   13.19    3.69
 -11   5  -2    5.80    2.50
 -11   5  -3   57.99    5.48
 -11   5  -3   50.92    5.28
 -11   5  -4  239.28   10.13
  11  -5   4  167.52    6.86
 -11   5  -5   60.92    4.40
 -12   0  13    1.23    1.35
 -12   0  12  442.26   17.88
 -12   0  11   -0.57    2.34
 -12   0  10  369.11   19.15
 -12   0   9    1.46    3.01
 -12   0   8  368.58   20.41
 -12   0   8  357.51   20.02
  12   0  -8  422.11   20.18
 -12   0   7    0.76    2.21
  12   0  -7   -0.66    2.30
  12   0  -7   -0.79    2.31
 -12   0   6 1784.75   52.00
  12   0  -6 1813.41   50.59
  12   0  -6 1700.80   52.03
 -12   0   5   -0.72    2.09
  12   0  -5   -0.73    1.80
 -12   0   4  366.75   19.32
  12   0  -4  374.91   18.58
  12   0  -4  384.82   19.86
 -12   0   3   -0.67    2.78
  12   0  -3    0.59    1.83
  12   0  -3   -2.03    2.59
 -12   0   2 1645.93   48.01
 -12   0   2 1605.11   46.98
 -12   0   1   -0.67    2.78
 -12   0   1   -0.64    2.01
 -12   0   1    0.57    1.65
 -12   0   0 3515.00   83.91
  12   0   0 3335.58   80.46
 -12   0   0 3608.89   82.08
 -12   0   0 3444.69   82.96
 -12   0  -1    2.76    2.41
  12   0   1    0.57    1.98
 -12   0  -1    0.66    2.17
 -12   0  -1   -0.57    1.78
 -12   0  -2   44.74    6.70
 -12   0  -2   38.99    6.41
  12   0   2   36.48    5.49
 -12   0  -3   -0.73    1.79
  12   0   3   -1.14    1.88
 -12   0  -3    1.35    2.23
 -12   0  -4  808.08   30.22
 -12   0  -4  795.03   30.99
  12   0   4  761.72   27.33
  12   0   5   -0.52    1.90
 -12   0  -5    0.67    2.33
 -12   0  -6  644.59   25.59
  12   0   6  610.31   22.05
 -12   0  -7    0.57    1.97
 -12   0  -8    0.95    1.73
 -12   0  -9   -0.41    1.50
 -12   0 -10  323.58   12.19
 -12  -1  13  131.49    6.91
 -12   1  13  132.35    6.97
 -12  -1  12    0.79    1.44
 -12   1  12   -0.39    1.57
 -12  -1  11  102.97    8.66
 -12   1  11  110.88    8.89
 -12  -1  10   83.48    8.70
 -12   1  10   87.20    8.70
 -12  -1   9  892.13   32.69
 -12   1   9  922.52   33.14
 -12  -1   8   56.60    7.81
 -12   1   8   42.77    6.80
 -12  -1   8   52.93    7.43
 -12   1   8   46.34    7.11
  12   1  -8   52.03    7.30
  12  -1  -8   57.03    6.68
 -12  -1   7  389.64   20.62
 -12   1   7  404.50   21.04
  12   1  -7  410.75   20.84
  12  -1  -7  438.39   19.68
  12  -1  -7  379.79   20.80
  12   1  -7  396.12   20.92
 -12  -1   6    1.43    2.08
 -12   1   6    0.71    2.08
  12   1  -6    0.68    2.25
  12  -1  -6    0.60    1.99
  12  -1  -6    2.25    2.48
  12   1  -6    5.13    2.91
 -12  -1   5  568.06   24.82
 -12   1   5  542.23   24.21
  12  -1  -5  621.56   24.11
  12   1  -5  510.39   23.13
  12  -1  -5  571.53   25.20
  12   1  -5  525.41   24.00
 -12  -1   4   21.88    4.66
 -12   1   4   18.45    4.47
  12  -1  -4   26.51    4.96
  12  -1  -4   23.72    5.06
  12   1  -4   15.77    4.29
 -12  -1   3 2643.72   67.32
 -12   1   3 2582.20   66.89
  12  -1  -3 2636.15   65.21
  12  -1  -3 2633.06   67.55
  12   1  -3 2573.80   66.98
 -12  -1   2  195.22   13.58
 -12   1   2  215.03   14.10
  12   1  -2  201.39   13.11
  12  -1  -2  207.13   13.03
 -12   1   2  205.18   13.47
 -12  -1   2  176.82   11.23
 -12  -1   2  234.09   14.19
 -12   1   2  195.99   13.43
 -12  -1   1   21.35    4.73
 -12   1   1   26.16    5.19
  12   1  -1   26.71    4.89
  12  -1  -1   23.83    4.64
 -12  -1   1   28.48    5.03
 -12   1   1   25.87    5.09
 -12   1   1   19.80    4.36
 -12  -1   1   23.86    4.11
 -12  -1   0   27.93    5.26
 -12   1   0   27.50    5.20
  12   1   0   32.10    5.20
  12  -1   0   37.30    5.55
 -12  -1   0   25.27    4.88
 -12   1   0   31.20    5.44
 -12  -1   0   26.43    4.23
 -12  -1  -1 1381.78   40.91
 -12  -1  -1 1271.33   40.99
 -12   1  -1 1388.80   42.43
  12   1   1 1243.65   38.59
 -12   1  -1 1377.82   41.34
 -12   1  -2   37.47    6.17
 -12  -1  -2   32.40    5.84
 -12  -1  -2   33.93    5.84
 -12   1  -2   27.43    5.40
  12   1   2   31.85    5.08
  12  -1   2   40.14    5.79
 -12  -1  -2   27.35    5.16
 -12  -1  -3 1043.42   34.02
 -12   1  -3 1021.95   35.54
 -12  -1  -3  953.87   34.63
  12   1   3  969.85   31.62
  12  -1   3 1020.73   33.68
  12   1   4    6.44    2.62
  12  -1   4   10.79    3.50
 -12   1  -4   10.70    3.52
 -12  -1  -4    9.24    3.76
 -12   1  -4    9.13    3.55
 -12  -1  -4    6.72    3.02
  12  -1   5    2.30    2.53
 -12   1  -5    2.05    2.50
 -12  -1  -5    2.33    2.57
  12  -1   6   12.06    3.33
 -12   1  -6   11.59    4.14
 -12  -1  -6    9.02    3.16
 -12   1  -7  965.51   31.86
  12  -1   7  958.49   28.72
 -12  -1  -7  875.72   28.34
 -12   1  -8  126.88    9.29
 -12  -1  -8   94.87    6.98
 -12   1  -9  495.02   17.55
 -12  -1  -9  485.51   17.43
 -12  -2  11   71.95    5.89
 -12  -2  10  220.48   12.15
 -12   2  10  231.62   10.90
 -12  -2   9    3.20    2.35
 -12   2   9   -1.61    2.71
 -12  -2   8  165.66   11.88
 -12   2   8  190.25   12.58
 -12  -2   7  254.30   15.37
 -12   2   7  277.84   15.80
 -12   2   7  299.80   14.58
 -12  -2   6 1231.18   39.75
 -12   2   6 1285.04   40.40
  12   2  -6 1334.88   42.41
  12  -2  -6 1270.57   40.35
  12   2  -6 1291.63   40.30
 -12  -2   5  105.21    9.54
 -12   2   5  118.15   10.01
  12  -2  -5  130.37    9.85
 -12   2   5  117.51    8.77
  12   2  -5  121.75   11.00
  12  -2  -5  119.07   10.38
  12   2  -5   98.84    9.39
 -12   2   5  104.97    9.45
 -12  -2   4   29.51    5.11
 -12   2   4   31.54    5.23
  12  -2  -4   36.72    5.44
  12   2  -4   36.38    5.99
  12   2  -4   48.78    6.57
  12  -2  -4   32.10    5.61
 -12   2   4   39.95    6.06
 -12  -2   3    1.22    1.65
 -12   2   3    1.85    1.92
  12  -2  -3    1.12    1.95
 -12   2   3    3.13    2.39
  12   2  -3    0.68    1.98
 -12   2   3    5.48    2.62
 -12  -2   2  627.92   25.18
 -12   2   2  691.99   26.14
  12  -2  -2  707.77   26.04
  12   2  -2  661.18   26.99
 -12  -2   2  640.26   24.83
 -12   2   2  730.53   27.18
 -12   2   1 1094.51   35.78
 -12   2   1 1082.34   35.10
  12  -2  -1 1156.19   35.26
 -12  -2   1 1072.40   33.70
 -12  -2   0 2110.10   54.91
 -12   2   0 2260.99   58.66
 -12   2   0 2210.08   57.70
  12  -2   0 2305.37   57.51
 -12  -2  -1  301.71   15.26
 -12   2  -1  307.79   17.21
 -12   2  -1  323.55   17.39
 -12  -2  -1  284.30   16.20
 -12  -2  -1  265.49   15.66
 -12   2  -1  322.42   17.10
  12  -2   1  351.30   17.65
 -12   2  -1  331.54   17.97
 -12  -2  -2  417.52   18.02
 -12   2  -2  416.32   20.35
 -12   2  -2  448.13   20.59
 -12  -2  -2  373.63   18.86
 -12  -2  -2  373.76   18.90
 -12   2  -2  425.82   19.96
  12  -2   2  442.69   20.21
 -12  -2  -3    3.16    2.31
 -12   2  -3    2.54    2.10
  12  -2   3    1.86    1.93
 -12   2  -3    4.45    2.62
 -12  -2  -3    3.08    2.15
 -12   2  -3    2.01    2.45
 -12  -2  -3   -0.48    1.68
 -12   2  -4  976.65   34.11
 -12   2  -5  416.38   19.70
  12  -2   5  388.44   18.57
 -12   2  -6  502.50   21.83
  12  -2   6  557.89   21.63
 -12   2  -7   51.34    5.10
  12  -2   7   60.47    6.13
 -12   2  -7   53.89    6.27
 -12   2  -8   -0.41    1.50
  12  -2   8    0.66    1.32
 -12  -2  -8    1.58    1.67
 -12   3  10  119.28    7.10
 -12   3   9  355.17   15.02
 -12   3   8  150.95    9.06
 -12   3   7  339.62   15.75
 -12   3   6    3.29    2.26
 -12   3   5   25.31    4.28
  12  -3  -4  611.31   21.38
 -12   3   4  562.87   22.67
  12   3  -4  611.00   26.54
  12  -3  -3  722.47   24.89
  12   3  -3  749.71   30.29
 -12   3   2   74.57    7.50
  12  -3  -2   78.94    7.57
  12   3  -2   98.04   10.27
 -12   3   2   73.97    8.28
  12  -3  -1   24.21    4.45
  12   3  -1   21.03    4.88
 -12   3   1   24.19    4.47
 -12   3   1   13.24    3.81
  12  -3   0    6.11    3.07
 -12   3   0   11.21    3.33
 -12   3  -1  431.90   19.59
  12  -3   1  488.95   20.60
 -12   3  -2  620.30   24.22
  12  -3   2  678.87   25.41
 -12   3  -3  409.97   18.83
  12  -3   3  466.59   20.30
 -12   3  -4   53.71    6.37
  12  -3   4   69.21    7.38
 -12   3  -5   11.50    3.00
  12  -3   5   17.88    3.91
 -12   3  -6   37.85    4.81
  12  -3   6   27.54    4.31
 -12   3  -7  337.19   12.92
  12  -3   8  201.04    8.84
 -12   4   9   20.88    2.84
 -12   4   8   54.21    4.51
 -12   4   8   57.60    5.29
 -12   4   7  364.61   14.56
 -12   4   7  368.07   15.67
 -12   4   6  227.44   10.34
 -12   4   6  243.91   12.51
 -12   4   5  294.13   13.29
 -12   4   5  292.97   14.85
 -12   4   4   38.70    5.18
 -12   4   4   43.83    5.96
 -12   4   3   16.05    3.79
 -12   4   2  149.13   11.06
  12  -4  -1  434.88   16.24
 -12   4   1  423.99   20.21
  12  -4   0  563.55   19.52
 -12   4   0  491.65   22.59
  12  -4   1  118.54    8.28
  12  -4   2    3.77    2.17
  12  -4   3   21.97    3.67
  12  -4   4  225.09   11.22
 -12   4  -4  207.19   11.69
 -12   4  -5  431.32   16.25
  12  -4   5  463.74   16.24
 -12   4  -6  149.56    7.70
  12  -4   6  159.54    7.94
  12  -4   7   76.50    4.48
 -12   5   7   11.63    1.71
 -12   5   7   15.49    2.08
 -12   5   6    0.24    0.98
 -12   5   6    0.99    1.02
 -12   5   5    4.19    1.78
 -12   5   5    2.39    1.47
 -12   5   4  244.22   10.45
 -12   5   3   63.18    5.40
 -12   5   3   68.03    6.11
 -12   5   2  156.67    9.26
 -12   5   2  151.99    9.58
 -12   5   1    0.40    0.97
 -12   5   1    0.41    1.55
 -12   5   1    1.25    1.52
 -12   5   0   90.66    5.39
 -12   5  -1   49.68    5.19
 -12   5  -2  360.07   13.96
 -12   5  -3   21.52    2.78
 -13   0  12   49.52    5.00
 -13   0  11    0.48    1.90
 -13   0  10  348.84   17.63
 -13   0   9   -0.67    2.95
 -13   0   8  852.94   32.64
  13   0  -8  912.58   31.52
 -13   0   7   -3.04    2.65
  13   0  -7    0.65    2.15
 -13   0   6   58.69    7.86
  13   0  -6   69.42    8.14
  13   0  -6   66.87    8.37
 -13   0   5   -0.74    2.00
  13   0  -5    0.74    2.32
 -13   0   4  985.95   35.24
  13   0  -4  970.30   33.66
  13   0  -4  961.34   34.87
 -13   0   3   -1.45    3.19
  13   0  -3    1.89    2.08
 -13   0   3    0.70    2.46
 -13   0   2  561.66   24.99
 -13   0   2  558.79   23.44
 -13   0   2  625.75   25.99
 -13   0   1   -0.74    1.99
  13   0  -1   -0.61    2.02
 -13   0   1    0.69    2.41
 -13   0   1    2.47    2.04
 -13   0   0   77.29    8.69
 -13   0   0   59.81    7.76
  13   0   0   64.41    7.41
 -13   0   0   63.90    7.29
 -13   0  -1    0.73    1.80
  13   0   1    2.42    2.00
 -13   0  -1    2.77    2.95
 -13   0  -1   -0.58    1.44
 -13   0  -2 1773.11   50.12
 -13   0  -2 1715.82   51.22
 -13   0  -2 1646.27   50.45
  13   0   2 1668.76   47.26
 -13   0  -3   -0.74    2.46
 -13   0  -3    0.73    1.81
  13   0   3    1.15    1.91
 -13   0  -3    3.38    2.89
 -13   0  -4  768.33   29.33
  13   0   4  780.67   27.14
  13   0   5    0.48    1.50
 -13   0  -5    0.62    2.83
 -13   0  -6   20.63    4.32
 -13   0  -7   -1.42    1.89
 -13   0  -8  707.96   22.29
 -13   0  -9    0.29    1.48
 -13  -1  12   22.92    3.28
 -13   1  12   26.73    3.36
 -13  -1  11  493.25   18.84
 -13   1  11  519.81   19.31
 -13  -1  10   32.52    5.18
 -13   1  10   26.71    4.81
 -13  -1   9   63.64    7.81
 -13   1   9   74.22    8.02
 -13  -1   8   22.44    5.17
 -13   1   8   29.92    5.58
  13   1  -8   27.58    5.32
  13  -1  -8   35.33    5.23
  13   1  -7  728.07   28.41
  13  -1  -7  732.22   26.83
 -13  -1   6    1.44    2.96
 -13   1   6    3.59    3.16
  13   1  -6    4.06    2.98
  13  -1  -6    7.27    2.91
  13  -1  -6    6.63    3.15
  13   1  -6    6.48    3.07
 -13  -1   5  823.79   31.43
 -13   1   5  874.52   32.16
  13  -1  -5  862.71   32.36
  13   1  -5  803.95   31.23
 -13  -1   4   29.25    5.60
 -13   1   4   29.28    5.55
  13  -1  -4   37.19    5.87
 -13   1   4   43.31    6.76
  13  -1  -4   36.25    6.17
  13   1  -4   37.73    6.21
 -13  -1   3  167.96   12.83
 -13   1   3  179.01   13.24
  13  -1  -3  174.66   12.25
 -13   1   3  189.72   13.49
 -13  -1   3  150.73   10.73
 -13   1   3  180.65   13.34
 -13  -1   2   31.99    5.81
 -13   1   2   27.26    5.47
  13   1  -2   30.81    5.25
  13  -1  -2   22.80    4.68
 -13  -1   2   29.75    5.38
 -13   1   2   21.17    5.00
 -13   1   2   20.98    4.62
 -13  -1   1  962.52   34.89
 -13   1   1 1019.83   35.69
  13   1  -1  944.81   32.87
  13  -1  -1 1075.92   34.46
 -13   1   1  978.62   34.66
 -13  -1   1 1009.73   34.31
 -13   1   1 1049.88   35.71
 -13  -1   0  262.87   15.60
 -13  -1   0  254.42   16.06
 -13   1   0  270.96   16.57
  13   1   0  247.92   14.68
  13  -1   0  272.10   15.56
 -13   1   0  259.81   15.76
 -13  -1  -1  928.16   31.95
 -13   1  -1  919.04   33.62
 -13  -1  -1  909.40   33.45
 -13  -1  -1  821.68   31.78
 -13   1  -1  884.83   32.86
  13   1   1  886.09   30.35
 -13   1  -1  862.31   31.38
 -13  -1  -2   15.69    4.17
 -13   1  -2   18.15    4.32
 -13   1  -2   15.15    4.22
 -13  -1  -2   12.93    3.72
  13   1   2   12.88    3.45
  13  -1   2   11.07    3.53
 -13  -1  -2   13.84    4.05
 -13  -1  -3   11.42    3.94
 -13   1  -3   11.66    3.68
  13   1   3   10.88    3.03
  13  -1   3    7.83    2.98
 -13  -1  -3    8.57    3.17
 -13   1  -3    6.26    3.34
 -13   1  -4  138.44   11.49
 -13  -1  -4  142.44   10.70
  13  -1   4  126.38   10.06
 -13   1  -5 1512.42   44.16
 -13  -1  -5 1420.52   40.99
  13  -1   5 1478.57   41.43
 -13   1  -6   66.39    7.34
 -13  -1  -6   60.05    6.20
  13  -1   6   73.07    6.76
 -13   1  -7  387.65   17.07
 -13  -1  -7  365.05   14.59
 -13   1  -8    3.04    1.78
 -13   1  -9   57.59    4.46
 -13  -1  -9   60.45    4.52
 -13  -2  11    3.14    1.43
 -13   2  10  173.69    8.10
 -13  -2  10  194.56   10.07
 -13  -2   9  215.94   11.99
 -13   2   9  216.97   12.15
 -13   2   9  218.67   11.15
 -13  -2   8  540.86   21.67
 -13   2   8  572.22   22.13
 -13  -2   7  173.76   11.93
 -13   2   7  185.42   12.28
  13  -2  -7  172.11   10.19
 -13   2   7  168.06   10.21
 -13   2   7  161.22   10.82
  13   2  -6  109.02   10.15
  13  -2  -6  100.69    8.43
 -13   2   6  103.56    8.91
 -13   2   5    7.13    3.07
  13   2  -5    2.73    2.50
 -13  -2   4  803.01   30.19
 -13   2   4  897.17   31.48
  13  -2  -4 1027.79   31.87
  13   2  -4  964.29   33.32
 -13   2   4  884.36   32.63
 -13   2   4  921.24   31.74
 -13  -2   3  280.55   16.01
 -13   2   3  262.05   15.68
  13  -2  -3  318.35   16.30
  13   2  -3  331.33   17.79
 -13  -2   3  304.71   16.13
 -13   2   3  302.07   16.57
 -13   2   2  943.92   32.40
 -13   2   2  864.02   30.98
  13  -2  -2  937.55   31.36
  13   2  -2  958.91   33.14
 -13  -2   2  896.08   30.42
 -13  -2   1  101.13    8.89
 -13   2   1  103.37    9.64
 -13  -2   1   89.16    8.75
 -13   2   1   88.87    8.87
  13  -2  -1  129.21   10.35
  13   2  -1  110.31   10.07
 -13  -2   0   38.29    5.54
 -13   2   0   44.96    6.49
 -13  -2   0   38.38    6.03
 -13  -2   0   43.03    6.25
 -13   2   0   42.81    6.23
  13  -2   0   52.58    6.67
  13   2   0   38.60    6.05
 -13   2   0   43.11    6.51
 -13   2   0   52.70    7.01
 -13  -2  -1  106.04    8.67
 -13   2  -1  110.25    9.99
 -13  -2  -1   83.30    8.58
 -13   2  -1  100.60    9.50
  13  -2   1  108.72    9.53
 -13   2  -2 1229.47   38.38
  13  -2   2 1200.23   36.93
 -13   2  -3  192.17   13.08
 -13  -2  -3  161.49   10.12
  13  -2   3  187.33   12.50
 -13   2  -4  395.46   19.00
  13  -2   5   20.35    4.10
 -13   2  -5   21.88    4.48
 -13   2  -6   25.24    4.31
  13  -2   6   20.46    3.86
 -13   2  -7   49.12    4.11
  13  -2   7   60.46    5.38
 -13   2  -7   55.73    5.70
 -13   3  11  215.21    7.96
 -13   3  10   34.90    3.10
 -13   3   9   30.01    3.79
 -13   3   8   16.03    2.70
 -13   3   7  161.63    9.68
 -13   3   6  409.01   17.60
 -13   3   5  471.85   18.05
  13  -3  -4   55.02    5.70
 -13   3   4   61.57    6.57
  13  -3  -3    3.21    1.89
  13   3  -3    6.06    2.68
  13  -3  -2  149.70   10.21
  13  -3  -1  547.66   21.59
  13  -3   0  380.67   17.75
 -13   3  -1  583.12   22.64
  13  -3   1  656.50   24.09
 -13   3  -2   38.23    5.30
  13  -3   2   52.18    6.26
  13  -3   3   16.91    3.97
  13  -3   4  186.51   11.39
  13  -3   5  576.03   20.57
 -13   3  -6  195.37    9.50
 -13   4   9  136.88    6.01
 -13   4   8  100.11    5.10
 -13   4   8  122.47    6.77
 -13   4   7   84.06    5.72
 -13   4   7   84.51    6.42
 -13   4   6    4.27    2.00
 -13   4   5   77.47    5.87
 -13   4   5   88.05    7.25
 -13   4   4   97.60    7.23
 -13   4   4   95.01    7.96
 -13   4   3  401.61   16.74
 -13   4   2  451.67   18.70
  13  -4  -1   72.28    5.56
 -13   4   1   64.08    6.86
  13  -4   0    0.33    1.17
 -13   4   0    0.53    2.02
  13  -4   1  126.86    7.95
  13  -4   2  179.29    9.50
 -13   4  -2  157.46   10.46
  13  -4   3  337.61   13.15
 -13   4  -3  289.67   13.62
 -13   4  -4  178.32    9.34
  13  -4   4  195.43    9.15
 -13   4  -4  187.25    9.38
 -13   4  -5   26.98    3.16
  13  -4   5   28.32    3.06
 -13   5   5   52.95    3.86
 -13   5   3    6.38    1.55
 -13   5   3    7.59    1.96
 -13   5   2  112.48    6.51
 -13   5   2  104.82    6.49
 -13   5   1    7.43    1.97
 -13   5   1    4.78    1.61
 -13   5  -1   36.31    3.56
 -13   5  -2   73.20    4.43
 -14   0  12  177.63    8.20
 -14   0  11    1.51    1.38
 -14   0  10  695.69   24.52
 -14   0   9   -0.58    2.65
 -14   0   8   39.40    6.14
  14   0  -8   41.01    5.82
  14   0  -7    1.83    1.90
  14   0  -6 1182.19   37.94
 -14   0   5    0.73    1.98
  14   0  -5   -0.65    2.37
 -14   0   4  440.22   22.10
 -14   0   4  438.40   20.69
  14   0  -3    0.65    2.02
 -14   0   3    0.71    2.60
 -14   0   3    0.63    1.55
 -14   0   2  119.72   10.90
 -14   0   2  106.50    9.61
 -14   0   2  104.88   10.26
  14   0  -1   -0.63    2.07
 -14   0   1   -0.70    2.32
 -14   0   1   -0.62    1.66
 -14   0   0  830.36   31.29
 -14   0   0  856.28   32.47
  14   0   0  844.63   30.24
 -14   0   0  848.68   29.64
 -14   0  -1   -0.74    1.83
  14   0   1    0.60    2.10
 -14   0  -1    2.75    2.39
 -14   0  -2  798.01   30.12
  14   0   2  829.32   28.86
  14   0   3   -2.70    2.15
 -14   0  -3    1.28    2.35
 -14   0  -4  292.60   16.24
  14   0   4  310.57   14.93
 -14   0  -5   -0.54    2.05
 -14   0  -6 1142.93   33.24
 -14   0  -7   -0.36    1.25
 -14  -1  11    4.81    1.94
 -14   1  11    2.60    1.82
 -14  -1  10   22.11    3.97
 -14   1  10   26.60    4.19
 -14  -1   9  410.34   18.55
 -14   1   9  443.69   19.14
 -14  -1   8   36.32    5.90
 -14   1   8   41.25    6.14
  14  -1  -8   43.68    5.40
  14   1  -8   38.20    5.84
  14   1  -7  503.41   22.20
  14  -1  -7  512.59   20.82
  14   1  -6   10.31    3.70
  14  -1  -6   13.29    3.72
 -14   1   5   71.75    8.40
 -14  -1   4  236.32   15.47
 -14   1   4  262.90   16.36
  14  -1  -4  284.59   15.98
 -14  -1   4  248.35   15.61
 -14   1   4  277.29   16.54
 -14  -1   3 1819.86   53.62
 -14   1   3 1897.78   54.37
  14  -1  -3 2032.89   53.23
 -14   1   3 1885.94   53.69
 -14  -1   3 1865.58   52.99
 -14   1   3 1982.01   54.78
 -14  -1   2  339.49   18.75
 -14   1   2  335.13   18.74
  14  -1  -2  357.69   18.11
 -14   1   2  336.87   18.44
 -14  -1   2  319.25   17.74
 -14   1   2  345.48   18.88
 -14  -1   1  850.25   31.09
 -14  -1   1  892.18   32.77
 -14   1   1  894.04   33.01
  14   1  -1  883.79   30.99
  14  -1  -1  892.62   31.43
 -14   1   1  875.42   31.88
 -14  -1   0   26.79    5.32
 -14   1   0   27.90    5.63
  14   1   0   25.15    4.79
  14  -1   0   36.01    5.75
 -14  -1   0   27.73    5.30
 -14  -1  -1  125.20   10.43
 -14   1  -1  134.57   11.65
  14   1   1  141.01   10.55
 -14  -1  -2   42.89    6.10
  14   1   2   37.99    5.26
  14  -1   2   45.86    6.24
 -14   1  -3  810.08   30.27
 -14  -1  -3  803.40   28.51
  14  -1   3  868.68   29.26
 -14   1  -4   68.70    7.74
 -14  -1  -4   69.54    7.10
  14  -1   4   60.59    6.74
 -14   1  -5  297.91   15.47
 -14  -1  -5  249.52   12.87
  14  -1   5  277.65   13.61
 -14   1  -6    1.40    2.05
 -14  -1  -6    0.70    1.27
  14  -1   6    0.36    1.32
 -14   1  -7  131.85    8.37
 -14   1  -8   14.41    2.41
 -14  -1  -8   15.78    2.44
 -14  -2  10  239.51    9.79
 -14  -2   9   35.92    4.33
 -14   2   9   39.40    4.09
 -14  -2   8   17.96    3.50
 -14   2   8   18.31    3.67
 -14  -2   7   56.26    6.38
 -14   2   7   71.98    7.18
  14  -2  -7   66.70    5.91
 -14   2   7   70.08    5.94
 -14  -2   6  591.76   23.57
 -14   2   6  646.73   24.46
  14   2  -6  679.52   25.86
  14  -2  -6  706.50   23.17
 -14   2   6  608.31   23.10
  14   2  -5   80.69    8.49
 -14  -2   5   80.11    7.97
 -14   2   5   77.43    7.82
  14  -2  -4  385.99   17.86
  14   2  -4  413.83   19.68
 -14  -2   4  351.19   17.33
 -14   2   4  378.25   18.22
  14  -2  -3   29.45    4.97
 -14  -2   3   30.17    4.96
  14   2  -3   34.85    5.83
 -14   2   3   36.01    5.82
 -14  -2   2   58.34    6.78
 -14   2   2   54.63    7.04
  14  -2  -2   61.02    7.02
  14   2  -2   59.39    7.31
 -14  -2   1  250.47   13.97
 -14   2   1  289.04   16.18
  14  -2  -1  294.16   15.75
  14   2  -1  279.20   15.57
 -14  -2   0  950.99   30.90
 -14   2   0 1060.90   34.65
  14  -2   0 1066.86   34.05
  14   2   0 1039.42   33.11
 -14  -2  -1   69.97    6.80
 -14   2  -1   81.02    8.36
  14  -2   1   76.34    7.95
 -14   2  -2  177.08   12.20
  14  -2   2  176.72   11.84
 -14   2  -3   10.96    3.55
 -14   2  -4  340.11   16.40
 -14   2  -5  219.53   12.26
  14  -2   5  244.89   12.39
  14  -2   6  469.64   16.27
 -14   2  -6  464.37   17.14
  14  -2   7  136.87    6.87
 -14   2  -7  145.07    7.82
 -14   3   9  218.12    8.82
 -14   3   8  148.92    8.39
 -14   3   7  318.83   12.60
 -14   3   6   50.01    5.36
 -14   3   5   14.22    2.75
 -14   3   4  307.47   13.94
  14  -3  -3  915.35   27.07
 -14   3   3  817.29   27.34
  14  -3  -2  328.09   15.01
  14  -3  -1  398.54   17.14
  14  -3   0   73.11    6.98
  14  -3   1   99.58    8.23
  14  -3   2  435.05   17.96
  14  -3   3  367.27   15.84
  14  -3   4  201.70   10.74
 -14   3  -5  114.91    7.02
  14  -3   5  139.94    8.00
 -14   4   7   71.98    4.20
 -14   4   7   71.28    4.97
 -14   4   6   96.04    5.95
 -14   4   5  182.29    7.65
 -14   4   5  247.13   10.71
 -14   4   4   85.49    5.84
 -14   4   4   90.72    6.87
 -14   4   3   63.67    5.44
 -14   4   3   66.66    6.15
 -14   4   2   11.21    2.71
 -14   4   1  181.29   10.14
  14  -4   0   77.28    5.21
 -14   4   0   92.29    7.13
  14  -4   1  226.42    9.48
 -14   4  -1  218.55   11.03
  14  -4   2   30.70    3.31
  14  -4   3    5.99    1.57
 -14   4  -3    5.44    1.67
  14  -4   4   51.34    3.57
 -15   0  11   -0.52    1.32
 -15   0  10   56.53    5.48
 -15   0  10   54.16    5.27
 -15   0   9   -1.90    2.10
 -15   0   8  501.55   21.19
  15   0  -8  502.87   19.80
 -15   0   7   -0.62    2.27
  15   0  -7   -0.54    2.25
  15   0  -6 1086.55   34.74
 -15   0   6 1071.44   35.76
 -15   0   5   -0.66    2.52
  15   0  -5   -1.21    2.50
 -15   0   4   24.31    5.07
 -15   0   3    1.36    2.59
 -15   0   2  748.78   28.82
  15   0  -1   -0.60    2.40
 -15   0   1   -0.67    2.67
 -15   0   0  339.51   18.17
  15   0   0  338.16   17.09
  15   0   1    2.23    2.38
 -15   0  -1   -0.63    2.31
 -15   0  -2  569.14   23.36
  15   0   2  538.08   21.44
  15   0   3   -0.47    1.78
 -15   0  -3    2.80    2.31
 -15   0  -4 1068.19   32.66
 -15   0  -5    0.42    1.68
 -15   0  -6   47.30    4.77
 -15  -1  10   61.76    5.27
 -15   1  10   51.25    4.89
 -15  -1   9  283.89   13.54
 -15   1   9  281.27   13.55
 -15   1   9  321.00   13.66
 -15  -1   8   15.09    3.61
 -15   1   8   13.67    3.45
 -15   1   8   19.68    3.91
  15  -1  -8   15.37    3.11
 -15  -1   7  163.32   11.56
 -15   1   7  172.30   11.93
  15   1  -7  160.59   11.21
  15  -1  -7  176.97   10.78
 -15   1   7  174.26   11.44
  15   1  -6   41.60    6.02
 -15  -1   6   32.85    5.29
 -15   1   6   25.53    4.89
  15  -1  -6   32.06    5.00
  15  -1  -5  744.74   26.64
 -15  -1   5  736.14   27.54
 -15   1   5  723.29   27.60
  15   1  -4  135.07   10.76
 -15  -1   4  143.95   11.22
 -15   1   4  138.82   11.35
 -15   1   3  459.21   21.46
  15  -1  -3  459.83   20.55
  15   1  -3  472.03   21.17
 -15  -1   3  435.32   20.39
 -15  -1   2   52.11    6.83
 -15   1   2   55.11    7.28
  15  -1  -2   46.76    6.39
 -15  -1   1  441.71   20.32
  15  -1  -1  438.70   19.97
 -15  -1   0    1.18    1.84
 -15  -1  -1  994.81   32.42
  15   1   1 1019.96   31.58
  15  -1   2    6.40    2.94
 -15  -1  -2    9.97    3.12
 -15   1  -3  208.37   12.89
 -15  -1  -3  195.00   11.58
  15  -1   3  211.30   12.15
  15  -1   4    2.13    1.88
 -15   1  -4    1.01    2.22
 -15  -1  -4    1.21    1.54
 -15   1  -5  442.90   17.66
 -15  -1  -5  434.80   15.66
 -15   1  -6   44.50    4.72
 -15   1  -7  362.60   12.31
 -15  -2   9   82.27    5.61
 -15  -2   9   60.60    4.50
 -15  -2   8  349.75   13.83
 -15  -2   8  380.85   14.66
 -15  -2   7  101.11    7.58
 -15  -2   7  107.54    7.86
 -15   2   6  293.20   14.07
  15  -2  -6  278.31   12.46
 -15   2   6  263.78   11.93
 -15  -2   6  264.38   13.25
  15   2  -5   -0.54    2.16
 -15  -2   5    0.48    1.48
  15  -2  -5   -0.44    1.66
 -15   2   5    0.48    1.90
 -15   2   4  198.49   12.06
  15   2  -4  197.20   12.51
 -15  -2   4  180.01   11.24
 -15  -2   3  195.33   11.71
 -15   2   3  191.48   12.25
  15  -2  -3  236.83   13.06
  15   2  -3  198.32   12.58
 -15   2   2  782.74   27.90
  15  -2  -2  867.03   28.10
  15   2  -2  854.57   28.40
 -15  -2   1   99.74    7.94
 -15   2   1  107.35    9.19
  15  -2  -1  112.33    9.23
  15   2  -1  112.33    8.96
 -15  -2   0  213.25   11.53
 -15   2   0  256.21   14.31
  15  -2   0  259.52   14.01
  15  -2   1   21.45    4.23
 -15   2  -1   19.73    4.15
 -15  -2  -1   16.34    3.12
 -15   2  -2  491.94   20.43
  15  -2   2  519.71   20.27
 -15   2  -3  175.96   10.99
 -15   2  -4  529.47   19.40
  15  -2   5   79.58    5.89
 -15   2  -5   68.63    5.85
  15  -2   6   55.78    4.10
 -15   2  -6   51.53    4.36
 -15   3   8    3.92    1.34
 -15   3   7   20.42    2.35
 -15   3   6  161.75    8.36
 -15   3   5  351.21   14.34
 -15   3   4  144.98    7.97
 -15   3   3  112.15    7.70
  15  -3  -2   19.17    3.21
 -15   3   2   14.14    3.12
  15  -3  -1  107.41    7.78
  15  -3   0  234.27   11.78
  15  -3   1  550.11   19.35
  15  -3   2  194.04   10.26
  15  -3   3   30.83    3.88
  15  -3   4    6.03    1.79
  15  -3   5  274.77    9.74
 -15   4   6   62.98    4.14
 -15   4   5    0.63    0.89
 -15   4   4   32.76    3.47
 -15   4   3  148.44    6.92
 -15   4   3  167.96    8.35
 -15   4   2  238.15    9.77
 -15   4   1  212.64    9.34
 -15   4   1  194.96    9.29
 -15   4   0    5.85    1.64
 -15   4   0    5.69    1.61
 -15   4  -1    7.23    1.61
 -15   4  -1    6.85    1.77
 -15   4  -1    6.55    1.53
 -16   0  10  214.52    9.13
 -16   0   9    0.35    1.16
 -16   0   8   34.47    4.71
 -16   0   7    0.51    2.16
  16   0  -7    0.44    1.70
  16   0  -6  340.71   15.78
 -16   0   6  287.62   15.20
 -16   0   5    0.57    2.26
  16   0  -5    1.05    1.93
  16   0  -4 1314.97   38.40
 -16   0   4 1250.06   38.64
 -16   0   3    0.60    2.29
 -16   0   2   51.03    6.75
  16   0  -1    1.62    1.88
 -16   0   1    1.18    2.25
 -16   0   0  536.82   22.20
  16   0   0  567.89   21.93
  16   0   1    0.48    1.91
 -16   0  -1    2.67    2.57
 -16   0  -2  894.99   28.82
  16   0   2  871.82   27.11
 -16   0  -3    0.89    1.54
 -16   0  -4    1.12    1.48
 -16   0  -5    1.73    1.27
 -16  -1   9   93.83    6.29
 -16   1   9   95.59    6.42
 -16  -1   9  100.92    6.47
 -16  -1   8    2.28    1.87
 -16   1   8    2.69    1.75
 -16  -1   8    3.33    1.82
 -16   1   8    2.84    1.66
 -16  -1   7  441.60   18.08
 -16   1   7  465.00   18.60
  16   1  -7  510.93   18.93
  16  -1  -7  482.98   17.30
 -16  -1   7  421.12   17.48
 -16   1   7  475.49   18.31
 -16  -1   6    0.48    1.76
  16   1  -6    2.44    2.08
  16  -1  -6    0.43    1.62
 -16   1   6    1.47    1.95
  16  -1  -5  103.53    8.26
 -16  -1   5  102.71    8.57
 -16   1   5  107.97    9.00
 -16   1   4   93.22    8.58
  16   1  -4  108.55    8.88
 -16  -1   4   99.23    8.59
 -16  -1   3  415.26   18.52
 -16   1   3  426.64   19.36
  16   1  -3  413.80   18.49
  16  -1  -2   34.19    5.44
  16   1  -2   32.88    5.08
 -16  -1   2   34.87    5.39
 -16   1   2   32.24    5.40
 -16  -1   1  807.68   27.45
  16  -1  -1  819.84   27.89
  16   1  -1  807.58   27.05
 -16  -1   0    5.42    2.37
 -16  -1  -1    4.14    2.21
  16  -1   2   12.20    2.97
 -16   1  -2   10.45    3.34
 -16  -1  -2   14.04    3.13
 -16   1  -3  463.96   18.28
 -16  -1  -3  446.52   16.35
  16  -1   3  476.53   17.40
 -16   1  -4   56.65    5.50
  16  -1   4   62.16    5.22
 -16  -1  -4   57.07    4.64
 -16   1  -5  409.37   14.50
 -16  -2   7   24.70    3.11
 -16  -2   7   31.25    3.65
 -16  -2   6  403.96   15.41
 -16  -2   6  418.41   15.41
 -16  -2   5  136.02    8.44
 -16  -2   5  131.11    8.51
  16   2  -5  150.98    9.59
  16  -2  -5  159.64    8.83
  16   2  -4  517.47   19.37
  16  -2  -4  508.35   18.25
 -16  -2   3  133.83    8.48
 -16   2   3  149.72    9.65
 -16   2   3  131.75    7.95
  16   2  -3  145.93    9.64
 -16  -2   2   48.94    5.02
 -16   2   2   47.26    5.55
  16  -2  -2   59.40    6.01
 -16  -2   1   44.36    4.65
 -16   2   1   62.72    6.36
  16  -2  -1   49.43    5.73
 -16   2   0  195.51   11.50
  16  -2   0  246.05   12.42
 -16   2  -1  122.07    8.63
  16  -2   1  125.99    8.65
 -16   2  -2  537.32   19.30
  16  -2   2  545.61   19.06
 -16   2  -3   47.88    4.81
 -16   2  -4    6.80    1.85
  16  -2   4    4.51    1.58
  16  -2   5   55.67    3.78
 -16   3   7  185.63    7.40
 -16   3   5   26.43    3.09
 -16   3   4   32.07    3.80
 -16   3   3  114.74    6.32
  16  -3  -3  120.25    6.25
 -16   3   2   99.37    6.40
  16  -3  -1  218.53    9.80
 -16   3   1  206.86    9.94
  16  -3   0  105.37    6.58
 -16   3   0   98.45    6.79
  16  -3   1    8.59    1.99
 -16   3  -1   10.53    2.44
  16  -3   2   78.60    5.27
 -16   3  -2   63.42    4.93
  16  -3   3  145.50    6.70
 -17   0   9   -0.41    0.82
 -17   0   8  287.32   11.71
 -17   0   7    0.37    1.53
  17   0  -7    0.32    1.22
 -17   0   7    0.35    1.35
 -17   0   6 1119.24   31.56
 -17   0   6 1061.27   31.63
  17   0  -6 1136.45   31.17
  17   0  -5   -1.26    1.79
 -17   0   5   -0.45    1.64
  17   0  -4    1.77    1.95
 -17   0   4   -0.47    1.88
 -17   0   3    1.94    2.27
 -17   0   2  733.56   25.21
 -17   0   1    0.47    1.86
 -17   0   0  708.60   23.87
 -17   0  -1    1.24    1.71
 -17   0  -2   46.37    4.95
 -17   0  -3    0.30    1.05
 -17  -1   8    0.95    0.94
 -17   1   8    0.49    0.93
 -17   1   7   27.99    3.47
 -17  -1   7   23.17    3.35
 -17   1   7   18.87    3.14
 -17  -1   7   23.25    3.27
 -17  -1   6    9.32    2.64
 -17   1   6    7.98    2.34
  17  -1  -6   11.76    2.46
 -17  -1   6   11.64    2.67
 -17   1   6   10.21    2.64
 -17  -1   5  234.43   11.76
 -17   1   5  250.51   12.41
  17  -1  -5  260.74   12.01
  17   1  -4   26.03    4.09
  17  -1  -4   26.35    4.01
 -17  -1   4   25.48    3.87
 -17   1   4   22.16    3.96
 -17  -1   3  562.11   20.39
 -17   1   3  602.29   21.68
  17   1  -3  604.06   20.97
  17  -1  -3  576.78   20.60
  17   1  -2   12.30    2.94
 -17  -1   2    9.50    2.58
 -17   1   2   13.46    3.32
  17  -1  -1   20.41    3.69
  17   1  -1   18.42    3.38
 -17  -1   1   21.69    3.73
 -17  -1   0    3.68    1.86
 -17  -1  -1  657.38   20.51
  17  -1   1  687.70   21.77
 -17   1  -2  105.16    7.30
 -17  -1  -2   91.58    5.97
  17  -1   2   97.63    6.70
 -17   1  -3  458.19   15.62
  17  -1   3  444.04   14.55
 -17  -2   5   18.14    2.46
  17  -2  -5   21.57    2.64
 -17  -2   4   -0.27    1.26
  17  -2  -4    1.40    1.15
 -17  -2   4    1.61    1.05
  17  -2  -3   13.15    2.66
 -17   2   2  448.39   14.25
 -17   2   1   59.55    5.43
  17  -2  -1   65.11    5.56
 -17   2   0  340.35   13.54
  17  -2   0  367.98   14.07
  17  -2   1   21.21    3.13
 -17   2  -1   21.31    3.10
 -17   2  -2   41.30    3.90
  17  -2   2   47.92    4.21
 -17   3   3  144.87    6.70
 -18   0   7    0.65    0.82
 -18   0   6   28.94    3.41
 -18   0   6   25.79    3.16
  18   0  -6   27.65    3.10
 -18   0   5   -1.30    1.47
  18   0  -5   -0.29    1.12
 -18   0   5    2.14    1.39
 -18   0   4  472.68   16.71
  18   0  -4  499.15   16.81
 -18   0   3   -0.34    1.36
 -18   0   2  102.23    7.08
  18   0  -2  117.37    7.36
  18   0  -1    0.92    1.18
 -18   0   1    0.66    1.26
  18   0   0   24.14    3.15
 -18   0   0   15.81    2.73
 -18   0  -1    0.79    1.16
 -18  -1   6   19.76    2.47
 -18   1   6   20.54    2.58
 -18  -1   5  235.64    9.99
 -18   1   5  252.75   10.45
 -18  -1   5  237.65    9.65
 -18   1   5  263.44   10.49
  18  -1  -5  253.48    9.91
  18   1  -4    5.69    1.83
  18  -1  -4    2.19    1.32
 -18  -1   4    3.41    1.47
 -18   1   4    1.49    1.36
 -18  -1   3   43.72    4.12
 -18   1   3   50.35    4.72
  18   1  -3   46.78    4.43
  18  -1  -3   55.98    4.81
  18   1  -2    2.74    1.45
  18  -1  -2    3.62    1.53
 -18  -1   2    1.06    1.05
 -18   1   2    3.55    1.71
 -18  -1   1  544.99   16.83
  18  -1  -1  640.61   18.76
  18  -2  -2  137.24    6.41
  18  -2  -1    1.00    0.85
  18  -2   0   61.87    4.02
   0   0   0    0.00    0.00


TITL 062041-yzf-2-125-1-DJ-a_auto in P2(1)/c
REM P2(1)/c (#14 in standard setting)
CELL 1.54184  15.031881   5.872026  12.495062  90.0000  98.6888  90.0000
ZERR    5.00   0.000169   0.000064   0.000148   0.0000   0.0011   0.0000
LATT  1
SYMM -x, y+1/2,-z+1/2
SFAC C H N O
UNIT 55.00 50.00 5.00 5.00
TREF
HKLF 4
END
_computing_structure_solution     'SHELXT 2014/5 (Sheldrick, 2014)'
_computing_structure_solution     'SHELXT 2014/5 (Sheldrick, 2014)'
;
_shelx_hkl_checksum                83009
_olex2_submission_special_instructions  'No special instructions were received'
_oxdiff_exptl_absorpt_empirical_details
;
Empirical correction (ABSPACK) includes:
- Absorption correction using spherical harmonics
- Frame scaling
;
_oxdiff_exptl_absorpt_empirical_full_max  1.766
_oxdiff_exptl_absorpt_empirical_full_min  0.730
