# Supplementary material for: Preparation of a benziodazole-type iodine(III) compound and its application as a nitrating reagent for synthesis of furazans via a copper-catalyzed cascade process
Source: Commun Chem. 2024 Jul 9;7:155. doi: 10.1038/s42004-024-01238-8 (PMC11233585; doi:10.1038/s42004-024-01238-8)
Supplement: Supplementary file 8 — Supplementary Data 5 [file 42004_2024_1238_MOESM8_ESM.cif]

data_exp_962_auto
_audit_creation_date              2023-02-06
_audit_creation_method
;
Olex2 1.2-ac3
(compiled 2017.08.10 svn.r3458 for OlexSys, GUI svn.r5381)
;
_shelx_SHELXL_version_number      '2018/1'
_publ_contact_author_address      ?
_publ_contact_author_email        ?
_publ_contact_author_id_orcid     ?
_publ_contact_author_name         ''
_publ_contact_author_phone        ?
_publ_section_references
;
Dolomanov, O.V., Bourhis, L.J., Gildea, R.J, Howard, J.A.K. & Puschmann, H.
 (2009), J. Appl. Cryst. 42, 339-341.

Sheldrick, G.M. (2015). Acta Cryst. A71, 3-8.

Sheldrick, G.M. (2015). Acta Cryst. C71, 3-8.
;
_chemical_name_common             ?
_chemical_name_systematic         ?
_chemical_formula_moiety          'C14 H10 N2 O3'
_chemical_formula_sum             'C14 H10 N2 O3'
_chemical_formula_weight          254.24
_chemical_melting_point           ?
loop_
  _atom_type_symbol
  _atom_type_description
  _atom_type_scat_dispersion_real
  _atom_type_scat_dispersion_imag
  _atom_type_scat_source
 'C' 'C' 0.0181 0.0091 'International Tables Vol C Tables 4.2.6.8 and 6.1.1.4'
 'H' 'H' 0.0000 0.0000 'International Tables Vol C Tables 4.2.6.8 and 6.1.1.4'
 'N' 'N' 0.0311 0.0180 'International Tables Vol C Tables 4.2.6.8 and 6.1.1.4'
 'O' 'O' 0.0492 0.0322 'International Tables Vol C Tables 4.2.6.8 and 6.1.1.4'

_shelx_space_group_comment
;
The symmetry employed for this shelxl refinement is uniquely defined
by the following loop, which should always be used as a source of
symmetry information in preference to the above space-group names.
They are only intended as comments.
;
_space_group_crystal_system       'monoclinic'
_space_group_IT_number            14
_space_group_name_H-M_alt         'P 1 21/c 1'
_space_group_name_Hall            '-P 2ybc'
loop_
  _space_group_symop_operation_xyz
 'x, y, z'
 '-x, y+1/2, -z+1/2'
 '-x, -y, -z'
 'x, -y-1/2, z-1/2'

_cell_length_a                    23.5669(4)
_cell_length_b                    6.12210(10)
_cell_length_c                    8.22150(10)
_cell_angle_alpha                 90
_cell_angle_beta                  90.955(2)
_cell_angle_gamma                 90
_cell_volume                      1186.02(3)
_cell_formula_units_Z             4
_cell_measurement_reflns_used     4423
_cell_measurement_temperature     293(2)
_cell_measurement_theta_max       75.8290
_cell_measurement_theta_min       1.8760
_shelx_estimated_absorpt_T_max    ?
_shelx_estimated_absorpt_T_min    ?
_exptl_absorpt_coefficient_mu     0.851
_exptl_absorpt_correction_T_max   1.00000
_exptl_absorpt_correction_T_min   0.80018
_exptl_absorpt_correction_type    multi-scan
_exptl_absorpt_process_details
;
CrysAlisPro 1.171.42.63a (Rigaku Oxford Diffraction, 2022)
Empirical absorption correction using spherical harmonics,
implemented in SCALE3 ABSPACK scaling algorithm.
;
_exptl_absorpt_special_details    ?
_exptl_crystal_colour             colourless
_exptl_crystal_colour_primary     colourless
_exptl_crystal_density_diffrn     1.424
_exptl_crystal_density_meas       ?
_exptl_crystal_density_method     ?
_exptl_crystal_description        block
_exptl_crystal_F_000              528
_exptl_crystal_size_max           0.1
_exptl_crystal_size_mid           0.03
_exptl_crystal_size_min           0.03
_exptl_transmission_factor_max    ?
_exptl_transmission_factor_min    ?
_diffrn_reflns_av_R_equivalents   0.0204
_diffrn_reflns_av_unetI/netI      0.0225
_diffrn_reflns_Laue_measured_fraction_full 0.997
_diffrn_reflns_Laue_measured_fraction_max 0.942
_diffrn_reflns_limit_h_max        26
_diffrn_reflns_limit_h_min        -29
_diffrn_reflns_limit_k_max        6
_diffrn_reflns_limit_k_min        -7
_diffrn_reflns_limit_l_max        9
_diffrn_reflns_limit_l_min        -10
_diffrn_reflns_number             6973
_diffrn_reflns_point_group_measured_fraction_full 0.997
_diffrn_reflns_point_group_measured_fraction_max 0.942
_diffrn_reflns_theta_full         67.684
_diffrn_reflns_theta_max          76.116
_diffrn_reflns_theta_min          1.875
_diffrn_ambient_temperature       293(2)
_diffrn_detector                  'Hybrid Pixel Array Detector'
_diffrn_detector_area_resol_mean  10.0000
_diffrn_detector_type             HyPix
_diffrn_measured_fraction_theta_full 0.997
_diffrn_measured_fraction_theta_max 0.942
_diffrn_measurement_details
;
List of Runs (angles in degrees, time in seconds):

  # Type    Start    End  Width  t~exp~   \w     \q     \k     \f   Frames
--------------------------------------------------------------------------
  1  \w     40.00  99.00   0.50    0.23    --  103.34 -74.00 150.00  118
  2  \w    -24.00  43.00   0.50    0.06    --   47.22 -74.00 150.00  134
  3  \w    -17.00  27.00   0.50    0.06    --   47.22 -19.00 -30.00   88
  4  \w     33.00  58.00   0.50    0.23    --  103.34 -61.00 -30.00   50
  5  \w     50.00 103.00   0.50    0.23    --  103.34 -94.00 -90.00  106
  6  \w    106.00 154.00   0.50    0.23    --  103.34  15.00-150.00   96
  7  \w    151.00 176.00   0.50    0.23    --  103.34  74.00 -80.00   50
  8  \w    143.00 175.00   0.50    0.23    --  103.34  45.00  30.00   64
  9  \w    100.00 167.00   0.50    0.23    --  103.34  30.00  60.00  134
 10  \w     93.00 118.00   0.50    0.23    --  103.34  45.00  30.00   50
 11  \w     81.00 106.00   0.50    0.06    --   47.22  74.00 -80.00   50
 12  \w     48.00  73.00   0.50    0.06    --   47.22  74.00 -80.00   50
 13  \w    -20.00  22.00   0.50    0.06    --  -47.22  19.00 -90.00   84
 14  \w    -42.00  24.00   0.50    0.06    --  -47.22  74.00 -80.00  132
 15  \w    -78.00 -50.00   0.50    0.23    -- -100.00  74.00 -80.00   56
 16  \w    -61.00 -36.00   0.50    0.23    -- -100.00  61.00-120.00   50
 17  \w    -67.00 -40.00   0.50    0.23    -- -100.00  61.00   0.00   54
 18  \w    -96.00 -70.00   0.50    0.23    -- -100.00  77.00 120.00   52
 19  \w    -59.00 -31.00   0.50    0.23    -- -100.00  77.00 120.00   56
 20  \w    -59.00 -30.00   0.50    0.23    -- -100.00  61.00 120.00   58
 21  \w    -97.00 -72.00   0.50    0.06    --  -47.22 -74.00 150.00   50
 22  \w   -172.00 -80.00   0.50    0.23    -- -100.00 -74.00 150.00  184
;
_diffrn_measurement_device        'four-circle diffractometer'
_diffrn_measurement_device_type   'ROD, Synergy Custom system, HyPix'
_diffrn_measurement_method        '\w scans'
_diffrn_orient_matrix_type
'CrysAlisPro convention (1999,Acta A55,543-557)'
_diffrn_orient_matrix_UB_11       -0.0267229000
_diffrn_orient_matrix_UB_12       0.1686955000
_diffrn_orient_matrix_UB_13       0.1148601000
_diffrn_orient_matrix_UB_21       0.0575632000
_diffrn_orient_matrix_UB_22       0.1177770000
_diffrn_orient_matrix_UB_23       0.0165115000
_diffrn_orient_matrix_UB_31       -0.0157449000
_diffrn_orient_matrix_UB_32       0.1448222000
_diffrn_orient_matrix_UB_33       -0.1471621000
_diffrn_radiation_monochromator   mirror
_diffrn_radiation_probe           x-ray
_diffrn_radiation_type            CuK\a
_diffrn_radiation_wavelength      1.54184
_diffrn_source                    'Rotating-anode X-ray tube'
_diffrn_source_type               'Rigaku (Cu) X-ray Source'
_reflns_Friedel_coverage          0.000
_reflns_Friedel_fraction_full     .
_reflns_Friedel_fraction_max      .
_reflns_number_gt                 2016
_reflns_number_total              2339
_reflns_odcompleteness_completeness 99.79
_reflns_odcompleteness_iscentric  1
_reflns_odcompleteness_theta      66.97
_reflns_special_details
;
 Reflections were merged by SHELXL according to the crystal
 class for the calculation of statistics and refinement.
 
 _reflns_Friedel_fraction is defined as the number of unique
 Friedel pairs measured divided by the number that would be
 possible theoretically, ignoring centric projections and
 systematic absences.
;
_reflns_threshold_expression      'I > 2\s(I)'
_computing_cell_refinement        'CrysAlisPro 1.171.42.63a (Rigaku OD, 2022)'
_computing_data_collection        'CrysAlisPro 1.171.42.63a (Rigaku OD, 2022)'
_computing_data_reduction         'CrysAlisPro 1.171.42.63a (Rigaku OD, 2022)'
_computing_molecular_graphics     'Olex2 (Dolomanov et al., 2009)'
_computing_publication_material   'Olex2 (Dolomanov et al., 2009)'
_computing_structure_refinement   'ShelXL (Sheldrick, 2015)'
_computing_structure_solution     'ShelXT (Sheldrick, 2015)'
_refine_diff_density_max          0.149
_refine_diff_density_min          -0.133
_refine_diff_density_rms          0.030
_refine_ls_extinction_coef        0.0026(5)
_refine_ls_extinction_expression  'Fc^*^=kFc[1+0.001xFc^2^\l^3^/sin(2\q)]^-1/4^'
_refine_ls_extinction_method      'SHELXL-2018/1 (Sheldrick 2018)'
_refine_ls_goodness_of_fit_ref    1.050
_refine_ls_hydrogen_treatment     constr
_refine_ls_matrix_type            full
_refine_ls_number_parameters      174
_refine_ls_number_reflns          2339
_refine_ls_number_restraints      0
_refine_ls_R_factor_all           0.0405
_refine_ls_R_factor_gt            0.0353
_refine_ls_restrained_S_all       1.050
_refine_ls_shift/su_max           0.001
_refine_ls_shift/su_mean          0.000
_refine_ls_structure_factor_coef  Fsqd
_refine_ls_weighting_details
'w=1/[\s^2^(Fo^2^)+(0.0594P)^2^+0.1461P] where P=(Fo^2^+2Fc^2^)/3'
_refine_ls_weighting_scheme       calc
_refine_ls_wR_factor_gt           0.1026
_refine_ls_wR_factor_ref          0.1076
_refine_special_details           ?
_olex2_refinement_description
;
1. Fixed Uiso
 At 1.2 times of:
  All C(H) groups
 At 1.5 times of:
  All C(H,H,H) groups
2.a Aromatic/amide H refined with riding coordinates:
 C00A(H00A), C00D(H00D), C00E(H00E), C00F(H00F), C00H(H00H), C00I(H00I),
 C00J(H00J)
2.b Idealised Me refined as rotating group:
 C00G(H00B,H00C,H00G)
;
_atom_sites_solution_hydrogens    geom
_atom_sites_solution_primary      dual
_atom_sites_solution_secondary    ?
loop_
  _atom_site_label
  _atom_site_type_symbol
  _atom_site_fract_x
  _atom_site_fract_y
  _atom_site_fract_z
  _atom_site_U_iso_or_equiv
  _atom_site_adp_type
  _atom_site_occupancy
  _atom_site_site_symmetry_order
  _atom_site_calc_flag
  _atom_site_refinement_flags_posn
  _atom_site_refinement_flags_adp
  _atom_site_refinement_flags_occupancy
  _atom_site_disorder_assembly
  _atom_site_disorder_group
 O001 O 0.56029(4) 0.30618(16) 0.62886(12) 0.0552(3) Uani 1 1 d . . . . .
 O002 O 0.64661(4) 0.22155(17) 0.73036(13) 0.0610(3) Uani 1 1 d . . . . .
 O003 O 0.62729(4) 0.84637(16) 0.44864(12) 0.0600(3) Uani 1 1 d . . . . .
 N004 N 0.59658(5) 0.67505(18) 0.50904(14) 0.0519(3) Uani 1 1 d . . . . .
 N005 N 0.68489(5) 0.81264(19) 0.47292(15) 0.0567(3) Uani 1 1 d . . . . .
 C006 C 0.63394(5) 0.53884(19) 0.56822(14) 0.0435(3) Uani 1 1 d . . . . .
 C007 C 0.74637(5) 0.5414(2) 0.59408(14) 0.0442(3) Uani 1 1 d . . . . .
 C008 C 0.83718(5) 0.6070(2) 0.72744(14) 0.0440(3) Uani 1 1 d . . . . .
 C009 C 0.61547(5) 0.3360(2) 0.65214(15) 0.0442(3) Uani 1 1 d . . . . .
 C00A C 0.78188(5) 0.6747(2) 0.68269(15) 0.0450(3) Uani 1 1 d . . . . .
 H00A H 0.769309 0.812232 0.713862 0.054 Uiso 1 1 calc R . . . .
 C00B C 0.68974(5) 0.6246(2) 0.54623(15) 0.0449(3) Uani 1 1 d . . . . .
 C00C C 0.85618(5) 0.3981(2) 0.67618(14) 0.0459(3) Uani 1 1 d . . . . .
 C00D C 0.76496(5) 0.3316(2) 0.54555(16) 0.0491(3) Uani 1 1 d . . . . .
 H00D H 0.740573 0.240160 0.487176 0.059 Uiso 1 1 calc R . . . .
 C00E C 0.81846(6) 0.2640(2) 0.58431(16) 0.0500(3) Uani 1 1 d . . . . .
 H00E H 0.830548 0.127214 0.549936 0.060 Uiso 1 1 calc R . . . .
 C00F C 0.87394(6) 0.7405(2) 0.82213(16) 0.0540(3) Uani 1 1 d . . . . .
 H00F H 0.861604 0.876773 0.856962 0.065 Uiso 1 1 calc R . . . .
 C00G C 0.53441(6) 0.1225(2) 0.70884(19) 0.0565(3) Uani 1 1 d . . . . .
 H00B H 0.496057 0.105731 0.669658 0.085 Uiso 1 1 calc GR . . . .
 H00C H 0.534436 0.147347 0.824132 0.085 Uiso 1 1 calc GR . . . .
 H00G H 0.555521 -0.007683 0.685928 0.085 Uiso 1 1 calc GR . . . .
 C00H C 0.91216(6) 0.3333(2) 0.71972(18) 0.0580(4) Uani 1 1 d . . . . .
 H00H H 0.925598 0.198204 0.685889 0.070 Uiso 1 1 calc R . . . .
 C00I C 0.92724(6) 0.6712(3) 0.86267(18) 0.0639(4) Uani 1 1 d . . . . .
 H00I H 0.951014 0.760050 0.925270 0.077 Uiso 1 1 calc R . . . .
 C00J C 0.94643(6) 0.4661(3) 0.8103(2) 0.0670(4) Uani 1 1 d . . . . .
 H00J H 0.982996 0.420696 0.837905 0.080 Uiso 1 1 calc R . . . .

loop_
  _atom_site_aniso_label
  _atom_site_aniso_U_11
  _atom_site_aniso_U_22
  _atom_site_aniso_U_33
  _atom_site_aniso_U_23
  _atom_site_aniso_U_13
  _atom_site_aniso_U_12
 O001 0.0408(5) 0.0581(6) 0.0666(6) 0.0126(4) -0.0026(4) -0.0032(4)
 O002 0.0495(5) 0.0575(6) 0.0757(7) 0.0163(5) -0.0094(5) -0.0003(4)
 O003 0.0610(6) 0.0523(5) 0.0666(6) 0.0136(4) 0.0003(5) 0.0055(4)
 N004 0.0529(6) 0.0491(6) 0.0535(6) 0.0032(5) -0.0024(5) 0.0025(5)
 N005 0.0552(6) 0.0530(7) 0.0622(7) 0.0089(5) 0.0058(5) 0.0011(5)
 C006 0.0446(6) 0.0445(6) 0.0412(6) -0.0027(5) -0.0010(5) 0.0023(5)
 C007 0.0433(6) 0.0443(6) 0.0451(6) 0.0003(5) 0.0065(5) -0.0022(5)
 C008 0.0468(6) 0.0448(6) 0.0404(6) 0.0008(5) 0.0057(5) -0.0048(5)
 C009 0.0421(6) 0.0441(6) 0.0464(6) -0.0022(5) -0.0013(5) 0.0007(5)
 C00A 0.0483(7) 0.0405(6) 0.0464(6) -0.0023(5) 0.0083(5) -0.0010(5)
 C00B 0.0479(6) 0.0435(6) 0.0436(6) -0.0018(5) 0.0043(5) -0.0008(5)
 C00C 0.0473(6) 0.0465(7) 0.0441(6) 0.0034(5) 0.0059(5) -0.0003(5)
 C00D 0.0503(7) 0.0436(7) 0.0534(7) -0.0062(5) 0.0029(5) -0.0047(5)
 C00E 0.0548(7) 0.0409(6) 0.0546(7) -0.0041(5) 0.0069(5) 0.0019(5)
 C00F 0.0579(8) 0.0554(8) 0.0486(7) -0.0041(6) 0.0025(6) -0.0085(6)
 C00G 0.0482(7) 0.0547(7) 0.0668(8) 0.0070(6) 0.0035(6) -0.0061(6)
 C00H 0.0512(7) 0.0608(8) 0.0620(8) 0.0036(7) 0.0036(6) 0.0076(6)
 C00I 0.0579(8) 0.0757(10) 0.0577(8) -0.0019(7) -0.0077(6) -0.0134(7)
 C00J 0.0492(7) 0.0838(11) 0.0678(9) 0.0071(8) -0.0054(6) 0.0015(7)

_geom_special_details
;
 All esds (except the esd in the dihedral angle between two l.s. planes)
 are estimated using the full covariance matrix.  The cell esds are taken
 into account individually in the estimation of esds in distances, angles
 and torsion angles; correlations between esds in cell parameters are only
 used when they are defined by crystal symmetry.  An approximate (isotropic)
 treatment of cell esds is used for estimating esds involving l.s. planes.
;
loop_
  _geom_bond_atom_site_label_1
  _geom_bond_atom_site_label_2
  _geom_bond_distance
  _geom_bond_site_symmetry_2
  _geom_bond_publ_flag
 O001 C009 1.3240(14) . ?
 O001 C00G 1.4428(16) . ?
 O002 C009 1.1945(15) . ?
 O003 N004 1.3720(14) . ?
 O003 N005 1.3843(15) . ?
 N004 C006 1.3012(16) . ?
 N005 C00B 1.3035(17) . ?
 C006 C009 1.4894(17) . ?
 C006 C00B 1.4302(17) . ?
 C007 C00A 1.3700(17) . ?
 C007 C00B 1.4761(17) . ?
 C007 C00D 1.4161(17) . ?
 C008 C00A 1.4105(17) . ?
 C008 C00C 1.4210(18) . ?
 C008 C00F 1.4152(17) . ?
 C00A H00A 0.9300 . ?
 C00C C00E 1.4188(18) . ?
 C00C C00H 1.4178(18) . ?
 C00D H00D 0.9300 . ?
 C00D C00E 1.3600(18) . ?
 C00E H00E 0.9300 . ?
 C00F H00F 0.9300 . ?
 C00F C00I 1.362(2) . ?
 C00G H00B 0.9600 . ?
 C00G H00C 0.9600 . ?
 C00G H00G 0.9600 . ?
 C00H H00H 0.9300 . ?
 C00H C00J 1.359(2) . ?
 C00I H00I 0.9300 . ?
 C00I C00J 1.405(2) . ?
 C00J H00J 0.9300 . ?

loop_
  _geom_angle_atom_site_label_1
  _geom_angle_atom_site_label_2
  _geom_angle_atom_site_label_3
  _geom_angle
  _geom_angle_site_symmetry_1
  _geom_angle_site_symmetry_3
  _geom_angle_publ_flag
 C009 O001 C00G 117.58(10) . . ?
 N004 O003 N005 110.84(9) . . ?
 C006 N004 O003 105.52(10) . . ?
 C00B N005 O003 106.05(10) . . ?
 N004 C006 C009 120.44(11) . . ?
 N004 C006 C00B 109.58(11) . . ?
 C00B C006 C009 129.88(11) . . ?
 C00A C007 C00B 118.53(11) . . ?
 C00A C007 C00D 120.07(11) . . ?
 C00D C007 C00B 121.37(11) . . ?
 C00A C008 C00C 118.78(11) . . ?
 C00A C008 C00F 121.88(12) . . ?
 C00F C008 C00C 119.33(12) . . ?
 O001 C009 C006 109.99(10) . . ?
 O002 C009 O001 126.18(12) . . ?
 O002 C009 C006 123.83(11) . . ?
 C007 C00A C008 121.13(11) . . ?
 C007 C00A H00A 119.4 . . ?
 C008 C00A H00A 119.4 . . ?
 N005 C00B C006 108.01(11) . . ?
 N005 C00B C007 120.00(11) . . ?
 C006 C00B C007 131.97(11) . . ?
 C00E C00C C008 118.75(11) . . ?
 C00H C00C C008 118.26(12) . . ?
 C00H C00C C00E 122.99(12) . . ?
 C007 C00D H00D 120.0 . . ?
 C00E C00D C007 119.99(11) . . ?
 C00E C00D H00D 120.0 . . ?
 C00C C00E H00E 119.4 . . ?
 C00D C00E C00C 121.25(12) . . ?
 C00D C00E H00E 119.4 . . ?
 C008 C00F H00F 119.7 . . ?
 C00I C00F C008 120.55(14) . . ?
 C00I C00F H00F 119.7 . . ?
 O001 C00G H00B 109.5 . . ?
 O001 C00G H00C 109.5 . . ?
 O001 C00G H00G 109.5 . . ?
 H00B C00G H00C 109.5 . . ?
 H00B C00G H00G 109.5 . . ?
 H00C C00G H00G 109.5 . . ?
 C00C C00H H00H 119.6 . . ?
 C00J C00H C00C 120.85(14) . . ?
 C00J C00H H00H 119.6 . . ?
 C00F C00I H00I 119.9 . . ?
 C00F C00I C00J 120.26(14) . . ?
 C00J C00I H00I 119.9 . . ?
 C00H C00J C00I 120.74(14) . . ?
 C00H C00J H00J 119.6 . . ?
 C00I C00J H00J 119.6 . . ?

_shelx_res_file
;
TITL exp_962_auto_a.res in P2(1)/c
    exp_962_auto.res
    created by SHELXL-2018/1 at 15:27:08 on 03-Feb-2023
REM Old TITL exp_962_auto in P2(1)/c
REM SHELXT solution in P2(1)/c
REM R1 0.139, Rweak 0.191, Alpha 0.015, Orientation as input
REM Formula found by SHELXT: C16 O3
CELL 1.54184 23.5669 6.1221 8.2215 90 90.955 90
ZERR 4 0.0004 0.0001 0.0001 0 0.002 0
LATT 1
SYMM -X,0.5+Y,0.5-Z
SFAC C H N O
UNIT 56 40 8 12

L.S. 4 0 0
PLAN  20
BOND $H
list 4
fmap 2 53
ACTA
REM <olex2.extras>
REM <HklSrc "%.\\exp_962_auto.hkl">
REM </olex2.extras>

WGHT    0.059400    0.146100
EXTI    0.002572
FVAR       0.85154
O001  4    0.560287    0.306176    0.628863    11.00000    0.04080    0.05806 =
         0.06660    0.01265   -0.00259   -0.00322
O002  4    0.646614    0.221552    0.730356    11.00000    0.04951    0.05753 =
         0.07574    0.01630   -0.00941   -0.00030
O003  4    0.627293    0.846369    0.448642    11.00000    0.06099    0.05235 =
         0.06662    0.01363    0.00031    0.00554
N004  3    0.596583    0.675054    0.509038    11.00000    0.05290    0.04915 =
         0.05349    0.00317   -0.00243    0.00252
N005  3    0.684895    0.812638    0.472916    11.00000    0.05519    0.05301 =
         0.06220    0.00894    0.00577    0.00110
C006  1    0.633942    0.538837    0.568219    11.00000    0.04464    0.04447 =
         0.04125   -0.00274   -0.00103    0.00234
C007  1    0.746374    0.541358    0.594084    11.00000    0.04332    0.04432 =
         0.04513    0.00034    0.00650   -0.00218
C008  1    0.837177    0.606986    0.727438    11.00000    0.04680    0.04482 =
         0.04041    0.00081    0.00568   -0.00479
C009  1    0.615472    0.335958    0.652145    11.00000    0.04208    0.04409 =
         0.04640   -0.00221   -0.00135    0.00073
C00A  1    0.781881    0.674705    0.682688    11.00000    0.04826    0.04049 =
         0.04642   -0.00225    0.00829   -0.00098
AFIX  43
H00A  2    0.769309    0.812232    0.713862    11.00000   -1.20000
AFIX   0
C00B  1    0.689736    0.624617    0.546231    11.00000    0.04791    0.04347 =
         0.04358   -0.00179    0.00425   -0.00079
C00C  1    0.856181    0.398135    0.676176    11.00000    0.04730    0.04645 =
         0.04405    0.00338    0.00587   -0.00029
C00D  1    0.764956    0.331630    0.545548    11.00000    0.05033    0.04362 =
         0.05338   -0.00619    0.00289   -0.00466
AFIX  43
H00D  2    0.740573    0.240160    0.487176    11.00000   -1.20000
AFIX   0
C00E  1    0.818459    0.263992    0.584305    11.00000    0.05481    0.04086 =
         0.05461   -0.00409    0.00691    0.00192
AFIX  43
H00E  2    0.830548    0.127214    0.549936    11.00000   -1.20000
AFIX   0
C00F  1    0.873942    0.740543    0.822130    11.00000    0.05789    0.05545 =
         0.04862   -0.00414    0.00249   -0.00853
AFIX  43
H00F  2    0.861604    0.876773    0.856962    11.00000   -1.20000
AFIX   0
C00G  1    0.534411    0.122530    0.708835    11.00000    0.04816    0.05468 =
         0.06679    0.00701    0.00351   -0.00613
AFIX 137
H00B  2    0.496057    0.105731    0.669658    11.00000   -1.50000
H00C  2    0.534436    0.147347    0.824132    11.00000   -1.50000
H00G  2    0.555521   -0.007683    0.685928    11.00000   -1.50000
AFIX   0
C00H  1    0.912155    0.333318    0.719723    11.00000    0.05123    0.06078 =
         0.06200    0.00364    0.00363    0.00763
AFIX  43
H00H  2    0.925598    0.198204    0.685889    11.00000   -1.20000
AFIX   0
C00I  1    0.927236    0.671240    0.862671    11.00000    0.05789    0.07568 =
         0.05773   -0.00189   -0.00768   -0.01335
AFIX  43
H00I  2    0.951014    0.760050    0.925270    11.00000   -1.20000
AFIX   0
C00J  1    0.946431    0.466136    0.810304    11.00000    0.04921    0.08378 =
         0.06781    0.00714   -0.00540    0.00147
AFIX  43
H00J  2    0.982996    0.420696    0.837905    11.00000   -1.20000
AFIX   0
HKLF 4


REM  exp_962_auto_a.res in P2(1)/c
REM R1 =  0.0353 for    2016 Fo > 4sig(Fo)  and  0.0405 for all    2339 data
REM    174 parameters refined using      0 restraints

END

WGHT      0.0594      0.1461

REM Highest difference peak  0.149,  deepest hole -0.133,  1-sigma level  0.030
Q1    1   0.8426  0.4977  0.7193  11.00000  0.05    0.15
Q2    1   0.6259  0.4380  0.6005  11.00000  0.05    0.14
Q3    1   0.6588  0.5823  0.5961  11.00000  0.05    0.13
Q4    1   0.8792  0.3597  0.7294  11.00000  0.05    0.12
Q5    1   0.8408  0.3526  0.6173  11.00000  0.05    0.12
Q6    1   0.8080  0.6166  0.7458  11.00000  0.05    0.12
Q7    1   0.8203  0.6366  0.6955  11.00000  0.05    0.12
Q8    1   0.8587  0.6628  0.7819  11.00000  0.05    0.12
Q9    1   0.7242  0.5663  0.5833  11.00000  0.05    0.12
Q10   1   0.6474  0.2014  0.6190  11.00000  0.05    0.11
Q11   1   0.8998  0.7248  0.7885  11.00000  0.05    0.11
Q12   1   0.5644  0.0361  0.7785  11.00000  0.05    0.10
Q13   1   0.7620  0.6034  0.6096  11.00000  0.05    0.10
Q14   1   0.6940  0.6170  0.5983  11.00000  0.05    0.10
Q15   1   0.8439  0.1379  0.4796  11.00000  0.05    0.10
Q16   1   0.7591  0.5823  0.6551  11.00000  0.05    0.10
Q17   1   0.8932  0.6821  0.8909  11.00000  0.05    0.10
Q18   1   0.6223  0.6117  0.5856  11.00000  0.05    0.09
Q19   1   0.7590  0.4629  0.5405  11.00000  0.05    0.09
Q20   1   0.7987  0.3374  0.5079  11.00000  0.05    0.09
;
_shelx_res_checksum               97497
_shelx_hkl_file
;
   0   0  -1    2.02    0.35
   0   0  -2  146.27    4.49
   0   0  -2  148.35    4.71
   0   0  -3    7.37    0.96
   0   0  -4  132.55    5.19
   0   0   4  128.92    4.11
   0   0  -5    0.22    0.41
   0   0  -5    0.20    0.60
   0   0  -5   -0.09    0.35
   0   0  -5    0.04    0.33
   0   0  -6   19.31    1.23
   0   0  -6   22.02    1.20
   0   0  -6   21.27    1.34
   0   0  -7    0.23    0.55
   0   0  -7   -0.20    0.47
   0   0  -8   73.02    2.85
   0   0  -8   75.25    2.75
   0   0  -9   -0.17    0.43
   0   0 -10    1.84    0.34
   0  -1   0    0.03    0.27
   0  -1  -1 1589.83   41.74
   0   1  -1 1605.01   41.71
   0  -1  -1 1627.17   42.05
   0   1   1 1607.50   42.04
   0   1  -1 1602.72   41.69
   0   1  -2 6273.20  162.55
   0  -1  -2 6294.83  162.62
   0  -1  -3    2.34    0.72
   0  -1  -3    1.51    0.72
   0   1  -3    3.32    0.79
   0   1   3    3.09    0.63
   0   1  -4   11.40    1.35
   0  -1  -4   14.72    1.54
   0   1   4   11.45    1.12
   0   1  -5   41.29    1.63
   0   1   5   40.27    2.20
   0  -1  -5   35.38    1.70
   0   1  -5   40.29    1.57
   0   1  -5   39.43    2.79
   0  -1  -5   39.54    2.92
   0  -1  -5   42.24    1.64
   0   1  -5   35.56    1.66
   0   1  -6    4.13    0.74
   0  -1  -6    4.49    0.63
   0  -1  -6    2.59    0.70
   0   1  -6    4.97    0.61
   0  -1  -6    3.69    0.66
   0   1  -6    4.75    0.70
   0   1  -7   13.40    1.10
   0  -1  -7   14.55    1.14
   0  -1  -7   13.08    1.02
   0  -1  -8    9.78    0.93
   0  -1  -8   10.12    0.88
   0   1  -8   11.72    0.98
   0   1  -9    0.83    0.46
   0  -1  -9    1.78    0.48
   0   1 -10    0.15    0.27
   0  -1 -10    0.35    0.24
   0   2   0 6363.08  165.65
   0  -2   0 6414.76  165.30
   0   2  -1  327.57    9.59
   0  -2  -1  329.14    9.80
   0   2   1  331.51    9.96
   0  -2   1  340.46    9.13
   0   2  -2    0.23    0.38
   0   2   2   -0.23    0.48
   0  -2  -2    0.44    0.57
   0   2   3   72.90    3.31
   0  -2  -3   66.35    3.02
   0   2  -3   66.11    2.88
   0  -2  -3   68.25    3.32
   0   2   4   47.23    2.75
   0   2  -4   46.26    2.64
   0   2   5  570.54   16.72
   0  -2  -5  549.54   15.10
   0   2  -5  546.59   14.89
   0   2  -5  550.39   14.95
   0  -2  -5  545.81   15.01
   0   2  -5  565.77   15.02
   0  -2  -5  558.32   15.02
   0   2  -6   36.84    1.71
   0  -2  -6   40.09    1.78
   0   2  -6   35.40    1.54
   0   2   7    5.62    0.71
   0   2  -7    6.74    0.77
   0  -2  -7    6.09    0.74
   0  -2  -7    5.82    0.78
   0   2  -8   10.50    0.87
   0  -2  -8    8.67    0.81
   0  -2  -8   10.01    0.84
   0  -2  -9   -0.18    0.40
   0   3   0   -0.27    0.61
   0  -3   0    0.18    0.44
   0   3  -1   53.52    2.64
   0  -3  -1   53.60    2.63
   0  -3   1   48.73    1.96
   0  -3  -2  695.05   20.23
   0   3   2  711.88   20.55
   0   3  -3  233.28    6.64
   0   3   3  214.07    8.35
   0  -3  -3  235.01    8.50
   0   3  -3  240.17    6.68
   0   3  -4   95.34    3.20
   0   3  -4   95.84    3.10
   0   3  -4   89.62    3.00
   0   3   4   99.84    4.83
   0  -3  -4   90.04    3.22
   0   3  -5  111.65    3.67
   0   3   5  131.75    4.07
   0   3  -5  117.63    3.92
   0  -3  -5  117.26    3.99
   0   3   5  128.72    5.83
   0   3  -5  117.90    3.82
   0  -3  -6   13.24    1.03
   0   3   6   13.70    1.07
   0  -3  -6   13.69    0.98
   0   3  -6   12.57    0.95
   0   3  -6   12.10    0.87
   0   3   7   27.75    1.47
   0  -3  -7   27.63    1.43
   0   3   8   22.97    1.16
   0  -3  -8   26.07    1.20
   0   4   0  239.67    8.50
   0   4   0  227.09    6.52
   0   4   0  228.69    6.78
   0   4  -1    0.32    0.45
   0   4   1    0.12    0.40
   0  -4  -1   -0.79    0.72
   0   4   1   -0.10    0.37
   0   4   1   -0.22    0.87
   0   4   1    0.12    0.49
   0   4  -1   -0.25    0.48
   0   4   2    1.97    0.51
   0   4  -2    2.21    0.61
   0   4  -2    2.85    0.53
   0   4  -2    2.47    0.57
   0   4   2    2.08    0.51
   0   4  -3   97.83    3.28
   0   4   3   94.38    3.40
   0   4  -3  101.78    3.46
   0   4   3   97.31    5.21
   0   4  -4   79.21    2.91
   0   4   4   72.06    4.56
   0  -4  -4   76.16    3.03
   0   4   5    1.48    0.63
   0   4  -5    1.94    0.62
   0  -4  -5    1.15    0.60
   0   4   5    2.55    1.12
   0   4   6   44.76    2.01
   0   4  -6   40.22    1.75
   0  -4  -6   39.88    1.92
   0  -4  -6   43.11    1.73
   0  -4  -7   52.32    1.89
   0   4   7   55.27    2.17
   0   4   8   -0.28    0.29
   0   5   0   -0.06    0.38
   0   5   0   -0.32    0.53
   0   5   0    0.28    0.50
   0   5   1    9.35    1.73
   0   5  -1    9.95    0.88
   0   5   1    8.37    0.90
   0   5   1    8.93    0.83
   0   5   2   84.25    5.07
   0   5  -2   90.57    3.14
   0   5   2   88.27    3.20
   0   5   2   89.44    3.22
   0   5  -3   -0.06    0.54
   0   5   3    0.15    0.54
   0  -5  -3   -0.09    0.58
   0   5   3   -0.94    1.11
   0   5  -4   18.54    1.18
   0   5   4   17.42    1.24
   0   5  -5   15.19    1.04
   0  -5  -5   18.01    1.26
   0   5  -6    0.49    0.42
   0   5   6    0.92    0.45
   0   5   7    2.61    0.43
   0  -6   0  118.34    4.01
   0   6  -1    0.23    0.53
   0  -6  -1    0.08    0.52
   0   6   2   48.98    2.01
   0  -6  -2   48.71    2.24
   0   6  -2   44.73    1.94
   0   6   3    2.80    0.55
   0  -6  -3    3.37    0.72
   0   6  -3    2.52    0.57
   0   6   4    1.85    0.47
   0   6  -5    2.95    0.47
   0   6   5    2.58    0.46
   0  -6  -5    2.88    0.52
   0  -7  -1    0.35    0.35
   0  -7  -1    0.37    0.40
   0  -7  -2    3.68    0.55
   0  -7  -2    4.92    0.55
   0  -7  -3    0.37    0.34
   1   0 -10   10.17    0.62
   1   0  -9    0.51    0.48
   1   0  -8    4.24    0.76
   1   0  -7    0.38    0.54
   1   0  -7   -0.17    0.57
   1   0  -6   49.90    2.17
   1   0  -6   45.17    3.46
   1   0  -5    0.20    0.77
   1   0  -5    0.05    0.35
   1   0  -5    0.06    0.42
   1   0  -4   68.89    3.42
   1   0  -3    0.21    0.54
   1   0  -1    0.23    0.32
  -1   0   0 1167.74   30.15
  -1   0  -1    0.35    0.29
  -1   0  -1    0.13    0.29
   1   0   2  207.44    5.63
  -1   0  -2  203.20    6.20
  -1   0  -2  201.36    5.95
  -1   0  -3   -0.23    0.45
   1   0   3    0.04    0.28
  -1   0  -3    0.21    0.52
  -1   0  -4  150.58    5.71
  -1   0  -5    0.40    0.65
  -1   0  -5    0.27    0.42
  -1   0  -5   -0.27    0.31
  -1   0  -5   -0.15    0.38
  -1   0  -6  187.41    5.79
  -1   0  -6  192.57    5.75
  -1   0  -6  182.36    5.85
  -1   0  -6  197.67    5.74
  -1   0  -7   -0.20    0.45
  -1   0  -7   -0.22    0.50
  -1   0  -8  112.95    3.74
  -1   0  -8  109.63    3.83
  -1   0  -9    0.17    0.43
  -1   0 -10    0.48    0.29
   1   1 -10    6.56    0.47
   1  -1 -10    6.85    0.46
   1   1  -9    6.54    0.68
   1  -1  -9    6.64    0.68
   1  -1  -8   11.05    0.90
   1   1  -8    9.68    0.95
   1  -1  -8   11.52    1.00
   1   1  -7  148.54    4.82
   1  -1  -7  147.77    4.80
   1  -1  -7  143.88    4.69
   1  -1  -6   54.82    2.34
   1   1  -6   63.75    2.41
   1  -1  -6   58.14    2.45
   1  -1  -6   65.22    2.37
   1   1  -6   62.18    3.99
   1   1  -6   61.66    2.28
   1   1  -6   59.99    2.44
   1  -1  -6   57.02    3.94
   1   1  -5   11.35    0.90
   1   1  -5   12.35    1.64
   1  -1  -5   14.59    1.83
   1   1  -5   13.64    0.81
   1  -1  -5   11.95    0.95
   1   1  -5   13.34    0.88
  -1   1   5   14.72    1.36
   1   1  -4   63.59    3.25
   1  -1  -4   63.07    3.30
  -1   1   4   62.75    2.90
   1   1  -3  758.25   20.61
   1  -1  -3  723.31   20.64
   1   1  -2 1205.99   31.93
   1  -1  -2 1195.37   31.99
   1  -1  -2 1210.83   32.13
   1   1  -1 5669.75  145.45
   1  -1  -1 5653.59  145.70
   1  -1  -1 5592.02  145.48
  -1  -1   0  234.70    6.18
   1  -1   0  238.69    6.44
  -1   1   0  235.92    6.20
  -1   1  -1 1694.22   43.51
   1   1   1 1683.70   43.89
  -1   1  -1 1674.75   43.52
  -1  -1  -1 1666.65   43.53
  -1  -1  -1 1655.05   44.02
   1   1   2  526.52   14.35
  -1   1  -2  520.67   14.30
  -1  -1  -2  511.85   14.36
  -1  -1  -3  785.18   22.67
   1   1   3  842.93   22.36
  -1  -1  -3  824.06   22.67
  -1   1  -3  827.95   22.61
  -1  -1  -4  114.92    4.71
  -1   1  -4  117.56    4.63
   1   1   4  121.87    4.16
  -1   1  -5  351.09    9.85
  -1   1  -5  358.82    9.76
  -1   1  -5  350.55    9.92
  -1   1  -5  354.52    9.80
  -1  -1  -5  342.64    9.95
  -1  -1  -5  367.98    9.82
  -1  -1  -5  355.64    9.90
  -1  -1  -6   85.54    2.91
  -1   1  -6   79.79    2.87
  -1   1  -6   79.88    2.79
  -1  -1  -6   78.22    2.92
  -1   1  -6   79.30    2.91
  -1   1  -7    1.03    0.48
  -1  -1  -7   -0.74    0.71
  -1  -1  -7   -0.07    0.47
  -1   1  -7    0.36    0.61
  -1  -1  -8    2.60    0.56
  -1   1  -8    3.25    0.69
  -1  -1  -8    2.29    0.67
  -1   1  -9    1.43    0.47
  -1  -1  -9    1.55    0.48
  -1   1 -10    1.48    0.30
  -1  -1 -10    1.29    0.28
   1  -2  -9   43.36    1.60
   1  -2  -8   11.35    0.92
   1   2  -8   13.09    0.96
   1  -2  -8   12.95    0.94
   1   2  -7  200.80    6.16
  -1   2   7  202.68    6.09
   1  -2  -7  210.69    6.22
   1  -2  -7  199.67    6.14
   1   2  -6   11.93    0.87
   1   2  -6   11.33    0.97
   1  -2  -6   13.24    1.04
   1  -2  -5  260.28    7.36
   1   2  -5  252.14    7.31
   1  -2  -5  255.66    7.37
   1  -2  -5  249.71    7.44
   1   2  -5  255.36    7.28
   1   2  -5  260.55    7.38
   1   2  -5  272.91    9.23
  -1   2   5  263.96    9.04
   1   2  -4   14.95    1.52
   1  -2  -4   13.06    1.55
  -1   2   4   14.96    1.57
   1   2  -4   17.40    0.91
   1   2  -3   13.05    1.18
   1  -2  -3   12.11    1.24
  -1   2   3   14.32    1.43
  -1   2   2    8.29    1.04
   1  -2  -2    8.71    0.82
   1  -2  -2    9.05    1.06
   1   2  -2    9.22    0.80
   1  -2  -1  679.17   18.14
   1  -2  -1  714.27   19.00
   1   2  -1  688.69   18.15
   1   2  -1  716.69   18.91
   1   2   0  379.22   11.25
  -1  -2   0  400.05   11.08
   1  -2   0  391.79   10.85
  -1   2   0  393.80   11.27
   1  -2   1   27.42    1.03
  -1   2  -1   29.27    1.48
   1   2   1   26.55    1.66
  -1  -2  -1   31.09    1.74
   1   2   2    1.35    0.58
  -1  -2  -2    1.50    0.64
  -1  -2  -3   19.60    1.72
   1   2   3   19.21    1.55
   1   2   4  295.50    9.65
  -1  -2  -5  445.69   12.59
  -1   2  -5  480.36   12.57
  -1   2  -5  465.80   12.70
   1   2   5  477.75   14.24
  -1  -2  -5  474.15   12.57
  -1   2  -5  448.22   12.53
  -1   2  -5  450.42   12.46
  -1  -2  -5  454.36   12.64
   1   2   6   12.65    0.92
  -1  -2  -6    9.46    0.91
  -1   2  -6   11.82    0.94
  -1  -2  -7    1.22    0.52
  -1   2  -7    0.13    0.59
   1   2   7    0.87    0.42
  -1  -2  -7    0.53    0.63
  -1   2  -8   23.12    1.26
  -1  -2  -8   23.72    1.29
  -1  -2  -8   23.52    1.26
  -1  -2  -9   -0.31    0.38
   1  -3  -8    0.13    0.34
  -1   3   8    0.14    0.37
   1  -3  -7  585.65   16.05
  -1   3   7  598.48   16.20
   1  -3  -6  137.62    4.49
   1   3  -6  132.68    4.23
  -1   3   6  146.51    4.62
   1  -3  -6  142.88    4.43
   1  -3  -5   10.63    0.93
   1   3  -5   10.38    0.79
   1   3  -5   11.10    0.90
   1   3  -5   10.68    0.88
  -1   3   4   16.19    1.92
   1   3  -4   15.72    0.98
   1   3  -4   14.52    0.99
   1   3  -4   15.62    0.94
  -1   3   3   79.95    4.14
   1   3  -3   84.25    2.72
   1   3  -3   78.00    2.67
  -1   3   2   49.15    3.03
   1   3  -2   57.14    1.98
   1  -3  -2   53.80    2.94
  -1  -3   1  563.61   15.54
   1  -3  -1  569.68   16.22
  -1   3   0  562.64   16.26
   1   3   0  560.83   16.28
  -1  -3   0  565.17   15.77
   1  -3   0  545.27   15.51
  -1  -3  -1  357.51   11.04
  -1   3  -1  364.87   10.96
  -1  -3  -2   32.09    2.21
   1   3   2   27.77    2.16
  -1  -3  -3  205.58    7.83
   1   3   3  212.60    7.85
   1   3   3  207.18    6.15
  -1   3  -3  213.86    6.02
  -1  -3  -4   99.32    3.46
  -1   3  -4  100.44    3.21
   1   3   4  100.01    3.41
  -1  -3  -4   99.99    5.09
  -1   3  -4  102.78    3.46
   1   3   4  109.67    5.08
  -1   3  -5  115.32    3.96
   1   3   5  111.21    5.49
   1   3   5  128.83    4.04
  -1  -3  -5  115.40    4.01
  -1   3  -6  333.88    9.43
   1   3   6  349.92    9.83
  -1   3  -6  343.86    9.69
  -1  -3  -7    8.52    0.82
   1   3   7    7.87    0.79
  -1  -3  -8    9.96    0.74
   1   3   8    9.47    0.71
  -1   4   8    1.61    0.36
   1  -4  -7   11.26    0.71
  -1   4   7   14.24    0.97
  -1   4   6  111.55    3.74
   1  -4  -6  106.89    3.66
  -1   4   5   30.26    2.93
  -1   4   5   25.68    1.51
   1  -4  -5   26.68    1.59
   1  -4  -4  129.54    4.40
  -1   4   4  122.54    6.27
   1   4  -4  128.22    4.12
  -1   4   3    4.43    0.64
   1   4  -3    5.32    0.66
  -1   4   3    3.20    1.18
  -1   4   2   89.58    3.11
  -1   4   2   88.87    3.08
   1   4  -2   91.03    3.05
  -1   4   1  160.41    4.96
  -1   4   1  164.52    6.89
  -1   4   1  168.61    5.14
  -1   4   1  164.16    4.88
   1   4  -1  176.24    5.04
   1   4  -1  162.75    5.16
  -1  -4   0   39.50    2.28
   1   4   0   39.21    1.76
   1   4   0   37.67    1.58
  -1   4   0   43.04    1.64
  -1   4   0   39.72    2.77
  -1   4   0   39.71    1.79
   1   4   0   41.55    2.81
  -1  -4  -1  858.85   24.51
   1   4   1  858.30   22.96
   1   4   1  868.20   23.05
  -1   4  -1  859.97   23.15
   1   4   1  883.12   25.39
  -1   4  -1  870.25   22.89
   1   4   1  854.26   22.77
   1   4   2   11.74    0.88
  -1   4  -2   12.53    1.00
  -1   4  -2   13.53    0.90
  -1   4  -2   14.55    1.04
  -1  -4  -2   10.71    1.53
   1   4   2   12.66    0.93
  -1   4  -3   95.64    3.42
  -1  -4  -3  102.99    5.17
   1   4   3   95.78    5.15
   1   4   3   96.79    3.39
  -1  -4  -4  121.16    4.16
  -1   4  -4  120.91    4.03
   1   4   4  115.13    4.03
   1   4   4  107.05    5.85
  -1   4  -5  414.78   11.84
  -1  -4  -5  435.52   12.25
   1   4   5  426.55   14.66
  -1   4  -5  435.95   12.06
   1   4   5  432.93   12.18
  -1  -4  -6    1.66    0.47
   1   4   6    2.09    0.58
  -1   4  -6    1.98    0.55
  -1  -4  -7    5.10    0.54
   1   4   7    5.67    0.67
   1   4   8   35.86    1.36
  -1   5   7   20.98    1.04
   1   5  -6    1.99    0.49
  -1   5   6    2.76    0.54
   1  -5  -5   -0.94    0.58
   1   5  -5    0.17    0.52
  -1   5   4   56.15    2.44
  -1   5   4   49.47    3.93
  -1   5   3    4.16    0.67
   1   5  -3    4.50    0.71
  -1   5   3    5.02    1.49
   1  -5  -3    3.88    0.84
  -1   5   2   55.10    2.36
  -1   5   2   53.48    3.96
  -1   5   2   59.07    2.38
   1   5  -2   62.01    2.34
  -1   5   1   44.05    1.92
  -1   5   1   42.12    3.38
   1   5  -1   46.24    1.94
  -1   5   1   49.15    2.13
  -1  -5   1   43.88    1.93
  -1   5   0   16.12    1.05
   1   5   0   14.04    0.99
  -1   5   0   16.61    1.22
   1   5   0   14.64    0.98
  -1   5  -1   21.10    1.24
   1   5   1   20.91    1.25
  -1   5  -1   20.20    1.37
  -1  -5  -2   14.11    1.21
   1   5   2   14.36    1.08
  -1   5  -2   15.06    1.07
   1   5   3  290.94   11.17
   1   5   3  280.59    8.39
  -1  -5  -3  284.82    8.63
  -1   5  -4   16.28    1.09
   1   5   4   13.95    1.15
  -1  -5  -5   11.77    1.04
  -1   5  -5   10.34    0.87
   1   5   5   10.34    0.94
  -1   5  -6    1.28    0.44
   1   5   6    1.66    0.52
   1   5   7    1.06    0.34
   1   6  -5   10.75    0.73
  -1   6   5   10.96    0.78
  -1   6   4   22.08    1.21
   1   6  -3    2.34    0.57
  -1   6   3    1.58    0.49
   1  -6  -3    1.43    0.63
   1  -6  -2   27.58    1.59
  -1   6   2   27.06    1.39
   1   6  -2   25.63    1.36
   1  -6  -1    2.16    0.68
   1   6  -1    2.31    0.61
   1  -6   0   59.64    2.42
  -1  -6   0   55.99    2.35
  -1  -6  -1    0.48    0.53
   1   6   1    0.12    0.40
   1   6   2    7.55    0.76
  -1  -6  -2    7.07    0.88
  -1   6  -2    7.05    0.76
   1   6   3    8.87    0.83
  -1  -6  -3   10.06    1.01
  -1   6  -3    9.74    0.81
  -1  -6  -4   11.43    0.99
   1   6   4   11.91    0.90
  -1   6  -5    6.54    0.58
  -1  -6  -5    5.39    0.60
   1   6   5    5.95    0.60
   1   6   6    3.87    0.41
   1  -7  -3    1.42    0.39
   1  -7  -2   34.33    1.46
   1  -7  -1    0.58    0.34
  -1  -7   0   16.82    0.91
   1  -7   0   17.32    0.91
  -1  -7  -1    3.34    0.53
  -1  -7  -2   -0.23    0.41
  -1  -7  -3    0.73    0.34
   2   0 -10   -0.09    0.30
   2   0  -9    0.11    0.48
   2   0  -8  119.31    4.07
   2   0  -7   -0.31    0.55
   2   0  -7   -0.08    0.60
   2   0  -6    2.38    1.12
   2   0  -6    2.13    0.61
   2   0  -5   -0.28    0.42
   2   0  -5   -0.21    0.65
   2   0  -4  742.81   21.33
   2   0  -3   -0.21    0.57
   2   0  -2  242.96    7.24
   2   0  -1    0.04    0.33
  -2   0   0 1010.65   26.13
   2   0   0 1002.58   26.15
  -2   0  -1    0.25    0.28
  -2   0  -2 6295.35  161.83
  -2   0  -2 6324.60  161.92
   2   0   2 6192.92  161.38
  -2   0  -2 6383.92  162.08
   2   0   3   -0.17    0.23
  -2   0  -3    0.15    0.41
  -2   0  -3    0.52    0.53
  -2   0  -4   -0.30    0.86
  -2   0  -5    0.31    0.40
  -2   0  -5   -0.14    0.35
  -2   0  -5   -0.17    0.45
  -2   0  -6  527.25   14.21
  -2   0  -6  517.47   14.27
  -2   0  -6  510.36   14.18
  -2   0  -7    0.07    0.50
  -2   0  -7   -0.13    0.42
  -2   0  -8    4.66    0.66
  -2   0  -8    3.82    0.73
  -2   0  -9   -0.16    0.42
  -2   0 -10    1.22    0.31
   2   1 -10    2.76    0.34
   2  -1 -10    2.64    0.34
   2   1  -9   11.09    0.84
   2  -1  -9   11.54    0.84
   2   1  -8   58.05    2.43
   2  -1  -8   60.49    2.44
   2  -1  -8   61.40    2.36
   2   1  -7   86.63    3.23
   2  -1  -7   87.04    3.32
   2  -1  -7   90.97    3.15
   2  -1  -7   93.11    3.30
   2   1  -7   80.45    3.25
   2   1  -6   64.79    4.15
   2   1  -6   70.56    2.45
   2  -1  -6   62.44    2.60
   2  -1  -6   68.06    4.26
   2  -1  -6   69.27    2.50
   2   1  -6   62.82    2.29
   2   1  -6   65.43    2.62
   2   1  -5   55.06    1.97
   2   1  -5   53.86    3.33
  -2   1   5   50.70    2.76
   2  -1  -5   54.81    2.02
   2  -1  -5   60.26    3.55
   2  -1  -5   49.11    2.10
   2   1  -5   55.04    2.13
   2   1  -4    1.07    0.71
   2  -1  -4    0.48    0.69
   2   1  -3 3784.18   96.46
   2  -1  -3 3589.82   96.50
   2  -1  -2 9844.32  256.25
   2   1  -2 9999.00  256.22
   2   1  -1 3778.82   96.98
   2  -1  -1 3719.06   96.99
   2  -1   0    2.62    0.26
   2   1   0    2.33    0.25
  -2  -1  -1    8.35    0.59
   2   1   1    7.65    0.73
  -2   1  -1    6.86    0.55
  -2   1  -1    6.84    0.49
  -2   1  -2 3210.98   83.53
   2   1   2 3196.30   83.66
  -2  -1  -2 3233.80   83.53
  -2   1  -3  644.93   18.17
  -2  -1  -3  669.68   18.32
   2   1   3  637.56   17.84
  -2  -1  -4 1791.51   47.57
   2   1   4 1750.03   46.76
  -2  -1  -5  154.15    4.59
  -2   1  -5  156.06    4.71
  -2  -1  -5  150.24    4.75
  -2   1  -5  152.36    4.63
  -2   1  -5  152.66    4.53
  -2  -1  -5  151.86    4.67
  -2   1  -5  151.75    4.58
  -2   1  -6    1.06    0.53
  -2   1  -6    0.83    0.42
  -2  -1  -6    0.99    0.53
  -2  -1  -6    1.13    0.46
  -2   1  -6    1.13    0.44
  -2   1  -7   23.56    1.41
  -2  -1  -7   25.05    1.47
  -2  -1  -7   23.08    1.37
  -2   1  -7   25.59    1.33
  -2   1  -8   10.10    0.93
  -2  -1  -8   11.37    0.96
  -2  -1  -9    1.13    0.45
  -2   1  -9    1.09    0.41
  -2  -1 -10   -0.53    0.29
  -2   1 -10   -0.53    0.30
   2  -2  -9   -0.18    0.40
  -2   2   8   59.23    2.19
   2  -2  -8   65.11    2.37
   2   2  -8   60.15    2.35
   2  -2  -8   61.95    2.32
   2  -2  -7    5.30    0.70
   2  -2  -7    3.60    0.74
   2   2  -7    4.11    0.75
   2  -2  -6   98.74    3.37
   2  -2  -6  100.46    3.53
   2   2  -6  102.97    3.44
   2   2  -6   91.22    3.25
   2   2  -6  103.02    3.50
   2  -2  -6  103.33    3.46
   2   2  -5   48.63    1.99
   2   2  -5   51.14    1.94
  -2   2   5   55.77    3.24
   2   2  -5   46.68    3.11
   2  -2  -5   46.89    2.03
   2  -2  -5   51.25    3.35
   2   2  -4 1203.41   33.10
   2  -2  -4 1157.00   33.25
  -2   2   4 1179.38   33.49
   2   2  -4 1222.90   31.61
  -2   2   3   26.69    1.97
   2   2  -3   28.00    1.78
   2  -2  -3   29.01    1.90
   2   2  -2   20.04    1.20
  -2   2   2   20.02    1.54
   2  -2  -2   19.51    1.47
   2  -2  -2   18.28    1.21
   2   2  -1  188.28    5.45
   2  -2  -1  206.00    6.17
   2  -2  -1  195.45    5.48
   2  -2   0  107.80    3.48
  -2   2   0  107.04    3.87
  -2  -2  -1  188.22    6.22
   2   2   1  179.22    6.15
  -2   2  -1  193.90    5.82
  -2  -2  -2    0.12    0.52
   2   2   2    0.22    0.47
   2   2   3    4.68    0.86
  -2  -2  -3    4.04    0.96
   2   2   4   94.15    4.14
  -2   2  -5   13.82    1.02
   2   2   5   13.82    0.93
  -2   2  -5   14.18    0.88
  -2   2  -5   11.60    0.86
  -2  -2  -5   13.68    0.95
   2   2   5   12.81    1.50
  -2  -2  -5   14.59    0.89
  -2   2  -5   13.21    0.81
  -2  -2  -5   10.82    0.90
  -2  -2  -6   14.09    1.05
   2   2   6   15.04    1.00
  -2   2  -6   11.33    0.94
  -2   2  -6   14.11    1.04
   2   2   7    3.33    0.52
  -2  -2  -7    2.43    0.64
  -2   2  -7    3.99    0.69
  -2  -2  -7    3.78    0.67
  -2  -2  -8    3.82    0.62
  -2  -2  -8    4.46    0.62
  -2  -2  -9   -0.24    0.38
  -2   3   8   55.73    2.06
  -2   3   7   70.89    2.67
   2  -3  -7   67.96    2.52
   2  -3  -6   87.38    3.02
   2   3  -6   80.50    2.79
  -2   3   6   76.05    4.49
   2   3  -6   81.73    2.93
   2  -3  -6   82.59    2.89
   2   3  -5   12.30    0.89
   2  -3  -5   10.85    0.84
  -2   3   5   11.66    1.74
   2  -3  -5   11.45    0.96
   2   3  -5   12.57    0.94
   2   3  -4   45.23    1.81
   2   3  -4   48.54    1.89
   2   3  -4   43.06    1.82
  -2   3   4   42.26    3.09
  -2   3   3  437.56   14.36
   2   3  -3  448.74   12.30
   2   3  -3  460.94   12.34
   2   3  -2   -0.32    0.37
   2   3  -2    0.40    0.33
  -2   3   2    0.35    0.70
  -2  -3   1   18.57    1.27
  -2   3   1   18.42    1.68
  -2   3   0  742.77   21.13
   2   3   0  719.76   21.13
  -2  -3   0  769.49   20.82
  -2  -3  -1  180.47    6.23
  -2   3  -1  164.89    5.89
  -2  -3  -2  197.42    7.17
   2   3   2  198.61    7.25
  -2  -3  -3  348.63    9.88
   2   3   3  350.62    9.80
  -2  -3  -3  358.42   11.73
   2   3   3  348.23   11.62
  -2   3  -3  353.87    9.64
   2   3   4   81.34    2.86
   2   3   4   79.17    4.26
  -2   3  -4   79.27    2.89
  -2  -3  -4   76.63    2.88
  -2  -3  -4   77.97    4.40
  -2  -3  -5    3.61    0.67
  -2   3  -5    4.38    0.75
   2   3   5    3.86    1.11
   2   3   5    4.34    0.68
   2   3   6    0.28    0.47
  -2   3  -6   -0.18    0.48
  -2   3  -6    0.05    0.44
  -2   3  -6   -0.27    0.55
  -2  -3  -7    6.20    0.74
   2   3   7    4.24    0.64
  -2  -3  -8    1.10    0.42
   2   3   8    0.88    0.33
  -2   4   8    3.57    0.45
  -2   4   7    1.28    0.50
   2  -4  -6  100.61    3.50
  -2   4   6   97.79    3.54
   2  -4  -5    1.66    0.59
  -2   4   5    0.29    0.98
  -2   4   5    1.78    0.57
  -2   4   4   22.25    2.58
   2   4  -4   20.56    1.22
  -2   4   3   21.50    2.44
   2   4  -3   28.21    1.40
  -2   4   3   24.60    1.39
  -2   4   2  112.70    3.72
  -2   4   2  110.84    3.67
   2   4  -1   46.23    1.83
  -2   4   1   43.73    1.74
  -2   4   1   46.42    1.96
  -2   4   1   44.72    1.79
  -2   4   1   46.56    3.22
  -2   4   0    2.20    0.93
   2   4   0    1.73    0.44
  -2   4   0    2.16    0.59
   2   4   0    1.46    0.50
  -2  -4   0    1.46    0.62
  -2   4   0    1.56    0.47
  -2  -4  -1  108.72    4.89
  -2   4  -1  121.35    3.71
   2   4   1  120.75    5.50
   2   4   1  115.06    3.82
   2   4   1  117.61    3.59
   2   4   1  116.50    3.78
  -2   4  -1  113.95    5.01
  -2   4  -1  120.99    3.91
  -2   4  -2    8.88    0.90
   2   4   2   11.24    1.68
   2   4   2   10.41    0.85
   2   4   2    9.14    0.81
  -2   4  -2   12.77    1.01
  -2  -4  -2   10.34    1.55
  -2   4  -3   50.67    1.97
  -2   4  -3   48.53    2.11
   2   4   3   46.13    3.45
  -2   4  -3   49.31    2.15
  -2  -4  -3   48.47    3.44
  -2  -4  -4   83.52    3.29
  -2   4  -4   87.97    3.02
   2   4   4   82.40    4.88
  -2   4  -4   85.70    3.22
   2   4   4   92.08    3.26
  -2   4  -5  119.56    3.97
   2   4   5  131.01    4.30
  -2  -4  -5  121.47    4.33
  -2   4  -5  128.64    4.25
   2   4   6   12.77    1.04
  -2   4  -6   11.25    0.86
  -2   4  -6   15.05    1.04
  -2  -4  -6   12.92    0.92
  -2  -4  -6   13.90    1.00
  -2  -4  -7    7.47    0.65
   2   4   7    8.54    0.77
   2   4   8    0.27    0.26
  -2   5   7    1.04    0.36
  -2   5   6    7.71    0.77
   2   5  -6    7.16    0.66
   2   5  -5    2.70    0.58
   2  -5  -5    3.85    0.71
  -2   5   4    7.76    1.73
   2  -5  -4    6.59    0.86
  -2   5   4    7.07    0.84
  -2   5   3    3.46    1.19
  -2   5   3    5.55    0.72
  -2   5   3    5.40    0.68
   2   5  -3    5.83    0.75
   2   5  -2   52.28    2.12
  -2   5   2   49.32    3.77
  -2   5   2   48.94    2.18
  -2   5   2   52.63    2.17
  -2   5   1   39.50    1.94
   2   5  -1   42.25    1.81
  -2   5   1   42.10    3.36
  -2   5   1   41.84    1.82
  -2  -5   0   19.59    1.27
  -2   5   0   19.03    2.17
   2   5   0   16.70    1.10
   2   5   0   18.14    1.12
  -2   5   0   19.01    1.30
  -2   5   0   20.51    1.19
   2   5   1    0.61    0.50
  -2   5  -1    0.08    0.60
  -2   5  -1    0.12    0.52
   2   5   1    0.59    0.45
  -2  -5  -1    0.98    0.58
   2   5   2   -0.07    0.48
  -2   5  -2    0.37    0.56
  -2  -5  -2    0.44    0.61
   2   5   3    2.18    0.61
  -2  -5  -3    1.57    0.66
  -2   5  -4  337.28    9.56
  -2   5  -5   16.08    1.04
   2   5   5   16.72    1.18
  -2  -5  -5   16.35    1.25
   2   5   6    0.30    0.42
   2   5   7    0.63    0.33
  -2   6   5    5.11    0.57
   2  -6  -5    4.63    0.59
   2   6  -5    4.48    0.54
  -2   6   4   13.04    0.90
   2   6  -4   12.90    0.88
   2  -6  -3    4.15    0.76
   2   6  -3    3.89    0.63
  -2   6   3    3.21    0.57
  -2   6   2    0.52    0.43
   2   6  -2   -0.40    0.46
   2  -6  -2    1.14    0.60
   2  -6  -1   44.21    2.11
   2   6  -1   47.43    1.93
  -2  -6   0    1.25    0.53
   2  -6   0    1.53    0.58
   2   6   1    9.98    0.84
   2  -6   1    8.53    0.81
  -2  -6  -1   10.37    1.01
  -2  -6  -2   31.65    1.72
   2   6   2   29.67    1.53
  -2   6  -2   31.44    1.51
  -2   6  -3    1.91    0.54
   2   6   3    1.60    0.53
  -2  -6  -3    2.10    0.68
  -2  -6  -4   -0.07    0.49
   2   6   4    0.06    0.42
  -2   6  -4   -0.28    0.43
  -2  -6  -5    4.08    0.56
   2   6   6    5.11    0.44
   2  -7  -3    0.52    0.33
   2  -7  -2   16.69    0.94
   2  -7  -1    0.62    0.37
   2  -7   0    9.54    0.68
   2  -7   0    9.51    0.65
  -2  -7   0   10.61    0.70
  -2  -7  -1   15.81    0.93
  -2  -7  -2    1.99    0.47
  -2  -7  -3    0.80    0.33
   3   0 -10   62.09    1.99
   3   0  -9   -0.28    0.42
   3   0  -8    7.93    0.90
   3   0  -7   -0.31    0.57
   3   0  -7   -0.17    0.58
   3   0  -7    0.31    1.15
   3   0  -6   -0.22    0.58
   3   0  -6    0.27    0.87
   3   0  -5    0.58    0.37
   3   0  -5   -0.06    0.45
   3   0  -5    0.85    0.91
   3   0  -4 1144.80   31.74
   3   0  -3    0.11    0.54
   3   0  -2 5844.60  151.42
   3   0  -1    0.09    0.37
  -3   0   0   82.62    2.46
   3   0   0   81.35    2.49
  -3   0  -1    0.98    0.38
  -3   0  -2 1556.38   41.06
  -3   0  -2 1566.52   41.00
  -3   0  -3   -0.08    0.43
  -3   0  -4   19.91    1.48
  -3   0  -5   -0.15    0.41
  -3   0  -5    0.23    0.34
  -3   0  -6   77.22    2.76
  -3   0  -6   76.30    2.77
  -3   0  -6   79.39    2.87
  -3   0  -7    0.07    0.52
  -3   0  -7    0.57    0.49
  -3   0  -7   -0.33    0.45
  -3   0  -8    0.13    0.41
  -3   0  -8   -0.07    0.52
  -3   0  -9    0.37    0.43
  -3   0 -10    0.18    0.26
   3  -1 -10   14.48    0.68
   3   1 -10   14.06    0.68
   3  -1  -9   10.75    0.81
   3   1  -9    9.07    0.79
   3   1  -8    0.65    0.61
   3  -1  -8    0.36    0.56
   3  -1  -7   10.10    1.03
   3  -1  -7    8.84    0.98
   3  -1  -7   10.31    0.90
   3   1  -7   10.71    1.04
   3   1  -7   11.08    1.06
   3   1  -6   13.61    0.90
   3  -1  -6   14.79    1.12
   3   1  -6   15.49    1.15
   3  -1  -6   11.56    1.87
   3  -1  -6   15.14    1.00
   3   1  -6   17.79    2.16
   3   1  -5   15.88    1.07
   3   1  -5   17.76    0.96
   3  -1  -5   17.86    1.00
   3  -1  -5   15.80    1.95
   3  -1  -5   17.34    1.11
   3   1  -5   15.24    1.85
  -3   1   5   17.68    1.59
   3   1  -4  100.02    4.46
   3  -1  -4  109.48    4.66
   3  -1  -3  313.92    9.89
   3   1  -3  333.78    9.93
   3   1  -2 5076.29  129.68
   3  -1  -2 4920.45  129.70
   3  -1  -1  535.62   14.43
   3   1  -1  518.00   14.39
   3  -1  -1  544.25   14.37
   3   1   0  344.09    9.30
   3  -1   0  347.71    9.30
  -3   1  -1  205.55    5.80
  -3  -1  -1  205.44    5.80
   3   1   1  198.41    6.04
  -3   1  -2 1803.36   47.13
   3   1   2 1795.02   47.21
  -3  -1  -2 1791.39   47.13
  -3  -1  -3  162.69    5.62
   3   1   3  156.74    5.15
   3   1   4   22.39    1.44
  -3  -1  -4   20.04    1.74
  -3   1  -5  296.21    8.31
  -3  -1  -5  295.89    8.36
  -3   1  -5  290.53    8.25
  -3  -1  -5  297.94    8.27
  -3   1  -5  293.31    8.20
  -3   1  -6   23.47    1.30
  -3   1  -6   24.22    1.36
  -3  -1  -6   22.52    1.25
  -3   1  -6   23.64    1.27
  -3  -1  -6   24.80    1.36
  -3   1  -6   24.13    1.25
  -3  -1  -7    3.64    0.68
  -3   1  -7    3.82    0.59
  -3   1  -7    3.09    0.69
  -3   1  -8   -0.13    0.52
  -3  -1  -8   -0.47    0.52
  -3  -1  -9   -0.62    0.40
  -3   1  -9    0.10    0.39
  -3   1 -10    6.14    0.42
  -3  -1 -10    6.31    0.42
   3  -2  -9   15.97    0.85
  -3   2   8   60.33    2.27
   3   2  -8   65.70    2.44
   3  -2  -8   67.16    2.44
   3  -2  -7   24.94    1.40
   3  -2  -7   25.89    1.35
   3   2  -7   22.31    1.36
   3   2  -7   20.42    1.16
   3  -2  -6   29.65    1.49
   3   2  -6   28.97    1.46
   3  -2  -6   31.12    1.58
   3   2  -6   28.93    2.67
   3   2  -6   30.13    1.60
   3   2  -6   31.67    1.57
   3  -2  -6   31.31    1.65
   3   2  -5  317.95    8.79
   3   2  -5  298.20    8.65
   3  -2  -5  305.77    8.88
   3   2  -5  318.55    8.84
  -3   2   5  319.40   10.69
   3  -2  -5  316.23    8.75
   3   2  -5  321.36   10.75
   3  -2  -5  313.51   10.87
   3   2  -4  459.30   12.35
   3   2  -4  452.77   13.83
  -3   2   4  458.01   14.13
   3  -2  -4  435.32   13.92
   3  -2  -3 3699.47   97.15
   3   2  -3 3716.62   97.00
   3   2  -2   80.31    3.02
   3  -2  -2   83.71    3.12
  -3  -2   1  224.94    6.25
  -3   2   1  228.63    6.25
   3   2  -1  221.69    6.38
   3  -2  -1  220.89    6.41
  -3   2   0    7.95    0.50
   3  -2   0    8.53    0.52
  -3  -2   0    7.69    0.47
   3   2   0    8.14    0.49
  -3  -2  -1  116.97    4.31
  -3  -2  -1  112.79    3.44
   3   2   1  111.18    4.25
  -3   2  -1  119.50    3.92
  -3   2  -1  115.51    3.47
  -3  -2  -2    1.03    0.63
   3   2   2    0.69    0.57
  -3   2  -2    0.69    0.32
   3   2   3   -0.26    0.57
  -3  -2  -3   -0.16    0.65
   3   2   4  207.44    7.26
  -3   2  -5    6.78    0.65
  -3   2  -5    7.12    0.80
  -3  -2  -5    7.73    0.67
  -3  -2  -5    6.23    0.70
   3   2   5    6.87    0.68
   3   2   5    5.81    1.07
  -3   2  -5    7.59    0.65
  -3   2  -6   10.08    0.85
  -3  -2  -6    7.94    0.84
  -3   2  -6    8.27    0.89
  -3  -2  -6    8.31    0.78
   3   2   6    7.61    0.74
  -3   2  -6    9.20    0.80
  -3  -2  -7   79.43    2.85
  -3   2  -7   80.64    2.81
  -3  -2  -7   74.24    2.87
  -3   2  -7   72.29    2.77
  -3  -2  -8    7.00    0.71
  -3  -2  -8    7.15    0.73
  -3   2  -8    7.09    0.71
  -3  -2  -9   -0.16    0.37
  -3  -2  -9    0.28    0.34
  -3   3   8   34.43    1.49
   3  -3  -7   99.28    3.25
  -3   3   7   96.28    3.43
   3  -3  -6    9.98    0.86
   3   3  -6    7.98    0.72
   3  -3  -6    8.30    0.77
   3   3  -6   10.40    0.89
  -3   3   6   12.09    1.79
   3   3  -6    7.82    0.76
   3  -3  -5   66.01    2.38
   3  -3  -5   68.01    2.58
  -3   3   5   66.29    4.12
   3   3  -5   66.18    2.52
   3   3  -5   66.77    2.45
  -3   3   4    0.23    0.76
   3   3  -4   -0.05    0.45
   3   3  -4    0.10    0.40
   3   3  -4    0.83    0.47
  -3   3   3  103.28    4.86
   3   3  -3  102.70    3.18
   3   3  -2   58.12    2.06
  -3   3   2   53.24    3.23
   3   3  -2   58.90    2.06
  -3   3   1 1129.25   31.77
  -3  -3   1 1153.23   30.89
  -3   3   0  160.92    5.97
   3   3   0  163.81    6.05
  -3  -3   0  169.03    5.85
  -3   3  -1   73.64    3.19
  -3  -3  -1   67.34    3.38
   3   3   2    6.12    1.10
  -3  -3  -2    6.03    1.14
  -3  -3  -3   47.35    2.01
   3   3   3   54.78    3.21
  -3   3  -3   50.62    2.06
  -3  -3  -3   47.06    3.13
   3   3   3   51.20    1.97
  -3  -3  -4   14.15    1.90
   3   3   4   13.92    0.98
   3   3   4   18.02    1.94
  -3  -3  -4   13.83    1.05
  -3   3  -4   15.08    1.10
  -3   3  -5   72.83    2.86
  -3  -3  -5   73.34    2.84
   3   3   5   73.37    2.76
   3   3   5   71.14    4.08
  -3   3  -6   56.00    2.14
  -3   3  -6   62.59    2.52
  -3   3  -6   59.66    2.15
  -3  -3  -7    4.08    0.65
   3   3   7    5.45    0.70
  -3  -3  -8    0.77    0.39
  -3   4   8    0.58    0.33
  -3   4   7    4.60    0.65
  -3   4   6    5.60    0.79
   3  -4  -6    6.60    0.78
  -3   4   5   60.78    2.52
   3  -4  -5   65.04    2.57
  -3   4   5   57.94    4.12
   3   4  -5   55.77    2.29
  -3   4   4   14.62    2.06
   3   4  -4   15.65    1.07
   3   4  -3  488.27   12.99
  -3   4   3  474.42   15.78
  -3   4   3  453.53   12.91
   3   4  -3  467.20   12.96
  -3   4   2  313.02    8.95
  -3   4   2  310.72    8.87
  -3   4   1   22.06    2.20
  -3   4   1   24.57    1.39
  -3   4   1   25.75    1.25
   3   4  -1   28.29    1.34
  -3   4   0   25.47    1.22
  -3   4   0   25.21    2.21
   3   4   0   24.31    1.17
  -3  -4   0   21.52    1.80
   3   4   0   24.08    1.22
  -3   4   0   24.63    1.38
   3   4   0   26.98    1.28
  -3   4  -1   48.88    1.90
   3   4   1   48.81    1.97
   3   4   1   47.44    1.77
  -3   4  -1   50.38    2.98
  -3  -4  -1   49.53    3.00
  -3   4  -1   50.69    2.07
  -3   4  -2  520.51   14.71
   3   4   2  545.72   17.11
   3   4   2  532.49   14.64
  -3  -4  -2  543.91   14.79
  -3  -4  -2  537.52   16.68
   3   4   3  364.46   12.71
  -3  -4  -3  357.66   10.41
  -3   4  -3  347.75   10.27
  -3  -4  -3  372.94   12.64
  -3   4  -3  369.87   10.08
  -3   4  -3  360.44   10.34
  -3  -4  -4  302.11    9.04
   3   4   4  311.00    8.93
   3   4   4  295.93   11.19
  -3   4  -4  311.70    8.97
  -3   4  -4  297.38    8.63
  -3  -4  -4  304.43   11.46
  -3   4  -5   49.07    2.00
  -3   4  -5   51.49    2.24
   3   4   5   47.67    2.20
  -3  -4  -5   49.41    2.30
   3   4   6   -0.66    0.56
  -3   4  -6   -0.19    0.46
  -3  -4  -6    0.06    0.43
  -3   4  -6   -0.07    0.49
  -3  -4  -7   -0.22    0.36
   3   4   7    0.45    0.41
   3   4   8    5.90    0.46
  -3  -4  -8    6.36    0.45
  -3   5   7    7.69    0.61
   3   5  -6   11.79    0.83
   3  -5  -6   12.70    0.89
  -3   5   6   11.28    0.88
   3   5  -5    7.99    0.81
   3  -5  -5    8.67    0.90
  -3   5   4   -0.31    0.85
   3  -5  -4    0.51    0.57
  -3   5   4    0.15    0.47
   3   5  -3   24.69    1.39
  -3   5   3   26.10    1.47
  -3   5   3   27.12    1.42
   3   5  -2    0.49    0.53
  -3   5   2    1.04    0.53
  -3   5   2    0.86    0.50
  -3   5   2    1.51    0.98
  -3   5   1  120.78    3.96
  -3   5   1  125.35    4.24
  -3   5   1  124.42    6.18
   3   5  -1  123.06    3.98
   3   5   0    0.25    0.42
   3   5   0    0.43    0.48
  -3   5   0   -0.24    0.58
  -3   5   0    0.33    0.58
  -3  -5   0    0.22    0.48
  -3   5   0   -0.51    0.80
   3   5   1    7.93    0.81
  -3   5  -1    8.86    0.84
   3   5   1    7.64    0.74
  -3  -5  -1    7.95    0.95
  -3   5  -1    8.10    0.93
  -3  -5  -2  364.84   10.79
   3   5   2  365.73   10.59
  -3   5  -2  371.52   10.75
  -3   5  -2  376.42   10.44
  -3  -5  -3    0.09    0.67
   3   5   3    0.08    0.49
  -3   5  -4   12.32    0.95
  -3   5  -5    4.44    0.63
   3   5   5    4.49    0.71
   3   5   6    2.91    0.58
   3   5   7   -0.08    0.30
  -3   6   6    6.67    0.50
   3   6  -6    7.15    0.48
  -3   6   5   38.86    1.60
   3  -6  -5   43.95    1.74
  -3   6   4    2.31    0.49
   3   6  -4    2.53    0.53
   3   6  -3    8.54    0.80
   3  -6  -3   11.06    1.01
  -3   6   3   10.89    0.84
   3   6  -2    6.46    0.71
   3  -6  -2    8.39    0.91
  -3  -6   1   34.48    1.63
   3   6  -1   38.29    1.66
  -3  -6   0   69.94    2.67
   3   6   1   13.38    0.97
   3  -6   1   11.79    0.92
  -3  -6  -1   14.01    1.12
   3   6   2    4.97    0.67
  -3  -6  -2    5.77    0.84
   3   6   3   37.64    1.73
  -3  -6  -3   35.57    1.85
   3   6   4    9.79    0.82
  -3  -6  -4    9.54    0.90
  -3  -6  -5    0.71    0.40
   3   6   6    0.18    0.23
   3  -7  -3    0.94    0.35
   3  -7  -2    0.81    0.39
   3  -7  -1    0.62    0.36
   3  -7   0    1.75    0.37
  -3  -7   0    1.48    0.38
  -3  -7  -1    4.24    0.54
  -3  -7  -2   84.66    2.81
  -3  -7  -3    2.19    0.41
   4   0 -10   18.29    0.82
   4   0  -9    0.17    0.44
   4   0  -8    6.48    0.84
   4   0  -7   -0.25    0.56
   4   0  -6   23.67    1.25
   4   0  -6   23.22    1.43
   4   0  -6   21.94    2.40
   4   0  -5    0.36    0.37
   4   0  -5    0.22    0.73
   4   0  -4  592.03   17.51
   4   0  -3    1.06    0.58
   4   0  -2 6191.81  160.43
   4   0  -1    0.05    0.43
  -4   0   0 6778.46  174.79
  -4   0  -1    0.28    0.39
  -4   0  -2 3206.00   83.44
  -4   0  -3    0.08    0.48
  -4   0  -3    0.48    0.60
  -4   0  -4    1.51    0.58
  -4   0  -5    0.24    0.36
  -4   0  -5    0.21    0.41
  -4   0  -6    6.85    0.72
  -4   0  -6    5.95    0.73
  -4   0  -7   -0.21    0.49
  -4   0  -7   -0.58    0.54
  -4   0  -7   -0.13    0.45
  -4   0  -8    4.08    0.62
  -4   0  -8    4.15    0.70
  -4   0  -9   -0.31    0.40
  -4   0 -10    4.84    0.41
   4   1 -10   30.88    1.10
   4  -1 -10   29.90    1.08
   4  -1  -9    0.60    0.44
   4   1  -9    1.35    0.44
   4   1  -8    1.89    0.64
   4  -1  -8    1.56    0.59
   4  -1  -7   12.45    0.96
   4   1  -7   11.21    1.99
   4   1  -7   13.31    1.15
   4  -1  -7   14.46    1.18
   4   1  -7   12.79    1.09
   4  -1  -7   12.62    1.06
   4  -1  -7   12.37    2.05
   4  -1  -6    3.83    1.30
   4   1  -6    4.38    0.75
   4  -1  -6    4.06    0.77
   4   1  -6    4.37    1.28
   4  -1  -6    4.56    0.62
   4   1  -5  263.83    7.64
   4  -1  -5  253.23    9.58
   4   1  -5  259.42    9.56
   4  -1  -5  254.74    7.65
   4  -1  -5  276.27    7.51
   4  -1  -4 2029.42   54.53
   4   1  -4 2022.66   54.50
   4  -1  -3  115.00    4.48
   4   1  -3  115.90    4.46
   4   1  -2 7424.85  189.83
   4  -1  -2 7241.09  189.87
   4  -1  -1  144.05    4.39
   4   1  -1  134.71    4.35
  -4  -1   0 1947.72   50.16
   4   1   0 1901.53   50.20
   4  -1   0 1943.06   50.21
  -4  -1  -1  164.85    4.87
  -4   1  -1  161.92    4.87
   4   1   2    2.98    0.58
  -4   1  -2    2.70    0.29
  -4   1  -2    2.54    0.56
  -4  -1  -2    2.13    0.56
   4   1   3  466.74   13.32
  -4  -1  -3  484.80   13.94
  -4   1  -3  475.56   13.59
  -4  -1  -3  471.60   13.57
  -4  -1  -4   35.91    2.31
  -4   1  -5   23.47    1.20
  -4  -1  -5   23.61    1.17
  -4   1  -5   23.95    1.17
  -4   1  -5   21.66    1.09
  -4  -1  -5   23.48    1.23
  -4  -1  -5   21.01    1.99
  -4   1  -6   10.46    0.81
  -4   1  -6   10.68    0.86
  -4   1  -6   12.32    1.03
  -4  -1  -6   13.30    0.98
  -4   1  -6   10.94    0.91
  -4  -1  -6   11.22    0.89
  -4  -1  -7   12.85    1.01
  -4   1  -7   11.86    0.92
  -4   1  -7   12.30    1.01
  -4   1  -7   14.38    1.03
  -4   1  -7   14.23    1.07
  -4  -1  -7   12.01    1.03
  -4  -1  -8    6.09    0.76
  -4   1  -8    5.82    0.74
  -4  -1  -9   -0.36    0.38
  -4   1  -9    0.42    0.39
  -4  -1  -9   -0.14    0.39
  -4   1 -10    0.04    0.20
  -4  -1 -10    0.06    0.20
   4  -2  -9   76.12    2.44
   4  -2  -8   -0.23    0.52
   4   2  -8    0.24    0.50
  -4   2   8   -0.10    0.37
   4   2  -7    0.11    0.45
   4   2  -7   -0.21    0.52
   4  -2  -7    0.31    0.43
   4  -2  -7   -0.15    0.57
   4  -2  -7   -0.41    0.56
   4  -2  -6   36.69    1.84
   4   2  -6   36.10    1.80
   4   2  -6   37.61    1.72
   4  -2  -6   39.98    1.72
   4  -2  -6   34.22    2.97
   4   2  -6   38.74    3.11
   4   2  -5 1061.78   28.34
  -4   2   5 1111.06   30.65
   4  -2  -5 1053.57   28.42
   4  -2  -5 1073.80   28.24
   4   2  -5 1066.95   28.37
   4  -2  -5 1087.26   30.73
   4   2  -5 1104.54   30.66
   4   2  -4  331.69   10.51
   4  -2  -4  317.75    8.79
   4  -2  -4  323.41   10.60
   4  -2  -3  260.69    8.38
   4   2  -3  259.22    8.27
   4  -2  -2 1402.65   37.57
   4   2  -2 1420.17   37.52
   4   2  -1  141.72    4.47
   4  -2  -1  144.65    4.48
  -4   2   1  145.05    4.30
  -4  -2   1  147.63    4.31
   4  -2   0 1197.70   31.04
   4   2   0 1165.40   31.03
  -4   2   0 1193.39   31.02
  -4  -2   0 1180.45   30.96
  -4  -2  -1  168.87    4.90
  -4   2  -1  165.57    4.91
  -4   2  -1  165.87    5.30
   4   2   1  164.78    5.69
   4   2   2   87.93    3.57
  -4   2  -2   83.03    2.75
  -4   2  -2   82.17    3.00
  -4  -2  -2   82.42    3.01
  -4  -2  -2   78.38    3.67
   4   2   3  124.45    4.83
   4   2   4  431.65   12.69
  -4   2  -4  412.49   11.11
  -4  -2  -4  404.04   11.09
  -4  -2  -4  408.54   13.20
  -4   2  -5   67.02    2.37
  -4  -2  -5   67.57    4.01
  -4   2  -5   67.61    2.38
  -4   2  -5   66.07    2.23
  -4  -2  -5   68.95    2.39
   4   2   5   67.41    2.47
  -4   2  -5   68.80    2.66
  -4  -2  -5   68.12    2.45
  -4  -2  -6   19.37    1.18
  -4   2  -6   20.98    1.35
   4   2   6   17.47    1.10
  -4   2  -6   17.92    1.09
  -4   2  -6   17.38    1.11
  -4  -2  -6   20.95    1.17
  -4   2  -7    0.20    0.53
  -4  -2  -7    0.13    0.47
  -4   2  -7    1.02    0.50
  -4   2  -8   32.58    1.46
  -4  -2  -8   30.19    1.49
  -4  -2  -8   30.32    1.45
  -4  -2  -9    4.32    0.45
  -4  -2  -9    4.07    0.48
  -4   3   8    0.29    0.38
   4  -3  -7   32.96    1.47
  -4   3   7   31.80    1.62
   4   3  -6    0.82    0.45
   4   3  -6    1.27    0.48
   4  -3  -6    1.70    0.46
   4  -3  -6    1.70    0.51
   4   3  -6    1.67    0.54
  -4   3   6    2.03    1.07
   4   3  -5   79.18    2.90
   4  -3  -5   85.73    2.97
  -4   3   5   82.58    4.66
   4  -3  -5   76.47    2.68
   4   3  -5   79.45    2.83
   4   3  -4  129.42    5.26
   4   3  -4  145.90    4.45
  -4   3   4  146.73    6.43
   4   3  -4  139.90    4.39
   4   3  -3   57.04    2.08
  -4   3   3   58.41    3.52
   4   3  -2   14.94    0.85
   4   3  -2   13.19    0.93
  -4   3   1  484.85   14.79
  -4  -3   0   18.27    1.58
  -4   3   0   17.96    1.59
  -4   3  -1    3.84    0.75
  -4  -3  -1    4.04    0.95
   4   3   1    2.42    0.80
  -4  -3  -2    0.91    0.69
  -4   3  -2    0.33    0.36
   4   3   2    0.89    0.74
  -4   3  -2    0.27    0.40
   4   3   3   54.54    3.22
   4   3   3   51.73    2.03
  -4   3  -3   50.71    1.87
  -4   3  -3   51.64    2.13
  -4  -3  -3   54.13    3.36
  -4  -3  -4    0.14    0.48
  -4   3  -4    0.42    0.53
   4   3   4   -0.21    0.64
  -4  -3  -4    0.50    0.86
   4   3   4    0.18    0.41
  -4   3  -4    0.26    0.40
  -4   3  -5   25.64    1.53
  -4  -3  -5   24.65    1.45
  -4   3  -5   23.45    1.20
   4   3   5   26.63    1.45
   4   3   6   65.25    2.49
  -4   3  -6   56.51    2.13
  -4   3  -6   60.41    2.16
  -4   3  -6   67.20    2.62
   4   3   7   33.40    1.58
  -4  -3  -7   34.10    1.63
  -4  -3  -8   16.86    0.96
  -4   4   8    3.40    0.44
  -4   4   7    1.32    0.49
  -4   4   6    0.74    0.51
   4  -4  -6    0.33    0.45
  -4   4   5  175.73    8.02
  -4   4   5  183.74    5.76
   4  -4  -5  190.20    5.79
   4   4  -5  173.93    5.52
   4   4  -4   60.91    2.41
  -4   4   4   61.09    4.23
  -4   4   3  133.25    6.39
  -4   4   3  120.55    4.10
   4   4  -3  132.75    4.14
   4   4  -3  125.86    4.11
   4   4  -2   76.52    2.71
   4   4  -1   86.36    2.84
   4   4  -1   76.97    2.70
  -4   4   1   76.42    2.70
  -4   4   1   89.16    4.59
  -4   4   0    4.60    0.60
  -4  -4   0    3.52    0.56
  -4   4   0    4.29    0.68
   4   4   0    3.48    0.51
  -4   4   0    3.82    1.03
  -4  -4   0    5.30    1.01
   4   4   0    4.73    0.58
  -4  -4  -1   23.89    1.35
  -4   4  -1   25.98    1.25
   4   4   1   23.45    1.28
   4   4   1   23.84    1.11
  -4   4  -1   25.54    2.06
  -4  -4  -1   21.25    2.04
  -4   4  -1   25.60    1.38
  -4  -4  -2   24.40    2.30
  -4  -4  -2   24.34    1.42
  -4   4  -2   21.79    1.35
   4   4   2   22.90    1.30
  -4   4  -3    7.03    0.74
  -4   4  -3    6.99    0.85
  -4  -4  -3    7.22    0.92
  -4   4  -3    7.16    0.81
  -4  -4  -3    4.38    1.31
   4   4   4  145.51    4.72
  -4   4  -4  141.93    4.42
  -4   4  -4  140.49    4.71
  -4  -4  -4  136.20    4.77
  -4  -4  -4  137.81    6.76
   4   4   5    8.60    0.93
  -4  -4  -5    8.92    1.00
  -4   4  -5    7.60    0.76
  -4   4  -5    8.37    0.93
  -4   4  -6    5.71    0.78
  -4  -4  -6    6.64    0.73
   4   4   6    6.83    0.79
  -4  -4  -7    0.40    0.37
   4   4   7    0.49    0.40
  -4  -4  -8    1.14    0.26
  -4   5   7    7.09    0.59
   4   5  -6   11.92    0.82
  -4   5   6    9.74    0.84
   4   5  -5    5.67    0.69
   4  -5  -5    5.79    0.78
  -4   5   5    6.23    0.76
  -4   5   4    4.98    1.42
   4  -5  -4    3.12    0.71
  -4   5   4    3.06    0.63
  -4   5   3    5.76    0.75
  -4   5   3    5.80    0.74
   4   5  -2    1.64    0.57
  -4   5   2    3.18    0.66
  -4   5   2    2.15    0.53
  -4   5   1   29.43    1.64
  -4   5   1   29.68    1.45
   4   5  -1   31.05    1.50
  -4   5   1   31.40    2.87
  -4  -5   0    7.92    0.86
   4   5   0    7.11    0.72
  -4   5   0    6.40    1.36
   4   5   0    7.37    0.77
  -4   5   0    8.78    0.93
   4   5   1    0.56    0.46
  -4   5  -1   -0.06    0.56
   4   5   1    0.57    0.52
  -4  -5  -1   -0.08    0.59
  -4  -5  -2    5.21    0.86
   4   5   2    5.63    0.78
  -4   5  -2    5.93    0.85
  -4  -5  -2    3.86    1.17
  -4  -5  -3  158.85    5.38
  -4   5  -3  158.58    4.96
   4   5   3  160.41    5.20
  -4   5  -4    0.52    0.51
   4   5   5    8.07    0.87
  -4   5  -5    8.01    0.75
  -4  -5  -5    8.67    0.88
   4   5   6    5.50    0.68
   4   5   7    8.72    0.61
   4   6  -6   -0.05    0.24
  -4   6   6    0.45    0.25
  -4   6   5    0.64    0.35
   4  -6  -5    0.87    0.38
   4   6  -4    0.09    0.42
  -4   6   4    0.05    0.37
   4  -6  -3   10.45    0.99
  -4   6   3   10.92    0.84
   4   6  -3   10.84    0.85
   4  -6  -2    7.49    0.89
   4   6  -2    7.13    0.74
  -4  -6   1   12.57    0.95
   4   6  -1   14.03    0.98
  -4   6   1   15.80    1.14
  -4  -6   0    1.18    0.50
  -4  -6  -1   12.24    1.05
  -4  -6  -2   54.71    2.45
   4   6   2   59.23    2.32
  -4  -6  -3   50.99    2.23
   4   6   3   47.24    2.03
  -4  -6  -4    1.70    0.55
   4   6   4    0.93    0.45
  -4  -6  -5    0.82    0.39
   4  -7  -3    6.56    0.57
   4  -7  -2    2.17    0.44
   4  -7  -1    3.44    0.49
   4  -7   0    2.30    0.38
  -4  -7   0    1.48    0.35
  -4  -7  -1   16.01    0.91
  -4  -7  -2    0.35    0.36
  -4  -7  -3   17.44    0.90
   5   0 -10    1.15    0.29
   5   0  -9   -0.60    0.45
   5   0  -8    2.99    0.71
   5   0  -8    2.29    0.70
   5   0  -7   -0.32    0.99
   5   0  -7   -0.42    0.62
   5   0  -6    0.45    0.59
   5   0  -6    1.41    1.09
   5   0  -6    0.23    0.40
   5   0  -5    0.14    0.32
   5   0  -5    0.22    0.72
   5   0  -4  430.73   13.43
   5   0  -3   10.42    1.15
   5   0  -2  199.54    6.35
   5   0  -1   -0.12    0.42
  -5   0   0  461.09   12.40
   5   0   0  455.67   12.48
  -5   0  -1    0.34    0.45
  -5   0  -2  902.08   24.28
  -5   0  -3    0.45    0.53
  -5   0  -3   -0.10    0.54
  -5   0  -4  122.11    4.53
  -5   0  -5   -0.05    0.37
  -5   0  -5   -0.31    0.41
  -5   0  -6   12.13    0.91
  -5   0  -6   10.21    0.92
  -5   0  -7   -0.58    0.64
  -5   0  -7   -0.63    0.55
  -5   0  -7    0.07    0.47
  -5   0  -8    8.52    0.85
  -5   0  -8    8.53    0.80
  -5   0  -9    0.05    0.38
  -5   0 -10    1.02    0.25
   5  -1 -10    5.25    0.37
   5   1 -10    5.01    0.38
   5   1  -9    1.23    0.45
   5  -1  -9    1.42    0.46
   5   1  -8    1.16    0.58
   5  -1  -8    2.46    0.63
   5   1  -7   59.96    2.51
   5  -1  -7   58.61    2.52
   5   1  -7   52.39    2.14
   5  -1  -7   61.53    2.33
   5   1  -7   56.93    4.18
   5  -1  -7   50.58    3.95
   5  -1  -6   41.35    1.99
   5  -1  -6   48.54    1.88
   5   1  -6   38.56    1.94
   5   1  -6   44.79    3.49
   5  -1  -6   37.66    3.21
   5   1  -5  194.71    7.87
   5  -1  -5  202.08    5.85
   5  -1  -5  201.13    7.95
   5   1  -4  976.64   27.46
   5  -1  -4  966.65   27.54
   5  -1  -3  168.03    6.09
   5   1  -3  179.29    6.16
   5  -1  -2  495.06   13.97
   5   1  -2  489.48   13.96
   5  -1  -1  307.81    8.76
   5   1  -1  300.32    8.75
   5   1   0  736.12   19.99
   5  -1   0  764.37   19.99
  -5  -1  -1  153.25    4.77
  -5   1  -1  157.39    4.81
  -5  -1  -2  510.47   14.10
  -5   1  -2  504.59   14.09
  -5   1  -2  504.43   13.50
  -5  -1  -3    1.04    0.63
  -5   1  -3    1.25    0.67
  -5   1  -3    1.01    0.30
  -5  -1  -3    0.91    0.62
  -5  -1  -4  452.90   13.81
  -5   1  -5   34.84    1.49
  -5  -1  -5   33.48    1.53
  -5  -1  -5   35.88    2.54
  -5   1  -5   31.46    1.44
  -5   1  -5   32.22    1.39
  -5  -1  -5   31.29    1.43
  -5  -1  -6   43.13    1.93
  -5   1  -6   45.25    1.92
  -5  -1  -6   43.88    1.87
  -5   1  -6   45.07    2.09
  -5   1  -6   46.65    1.87
  -5   1  -6   43.64    1.88
  -5   1  -7    0.59    0.54
  -5  -1  -7   -0.07    0.52
  -5   1  -7    0.62    0.51
  -5   1  -7   -0.23    0.40
  -5  -1  -7   -0.14    0.46
  -5   1  -7    0.41    0.50
  -5   1  -8   10.99    0.91
  -5  -1  -8    9.86    0.85
  -5  -1  -8   10.22    0.88
  -5   1  -9    0.88    0.39
  -5  -1  -9    0.26    0.36
  -5  -1  -9   -0.09    0.35
  -5   1 -10   -0.05    0.17
  -5  -1 -10    0.10    0.16
   5  -2  -9   45.70    1.63
   5  -2  -8   14.89    0.98
   5   2  -8   15.48    1.04
  -5   2   8   12.01    0.86
   5  -2  -7    1.12    0.60
   5   2  -7    0.42    0.47
   5   2  -7    0.98    0.58
   5  -2  -7    1.30    0.49
   5   2  -7    0.42    0.53
   5  -2  -7    1.90    0.57
   5  -2  -6   61.83    2.52
   5   2  -6   62.60    2.44
   5   2  -6   68.76    2.57
   5  -2  -6   63.58    2.35
   5  -2  -6   60.71    4.04
   5   2  -6   56.67    2.24
   5   2  -6   65.70    4.16
  -5   2   6   60.41    3.77
  -5   2   5  119.97    5.64
   5  -2  -5  125.65    5.77
   5   2  -5  118.84    3.98
   5  -2  -5  124.45    3.85
   5  -2  -5  121.32    4.03
   5   2  -5  129.71    5.77
   5   2  -5  125.80    3.99
   5  -2  -4    0.33    0.31
   5  -2  -4   -0.70    0.71
   5   2  -4    0.51    0.74
   5  -2  -3  325.64   10.37
   5   2  -3  342.31   10.39
   5  -2  -2   53.26    2.45
   5   2  -2   53.08    2.43
  -5  -2   1    1.57    0.46
   5  -2  -1    1.85    0.48
  -5   2   1    2.73    0.51
   5   2  -1    1.53    0.47
  -5   2   0  100.63    3.31
  -5  -2   0  102.10    3.25
  -5  -2  -1   28.13    1.33
  -5   2  -1   26.75    1.32
  -5   2  -2  580.90   15.59
  -5  -2  -2  581.63   17.05
   5   2   2  575.06   16.60
  -5   2  -2  575.16   15.99
  -5  -2  -2  579.25   15.98
   5   2   3  143.03    5.35
  -5   2  -4   66.66    2.28
  -5  -2  -4   68.72    3.81
  -5   2  -4   72.77    2.60
  -5  -2  -4   66.82    2.28
  -5  -2  -5    0.64    0.42
  -5   2  -5    0.56    0.41
  -5   2  -5    0.80    0.56
   5   2   5    0.91    0.42
  -5   2  -5    0.98    0.39
  -5  -2  -5    1.30    0.42
  -5  -2  -5    0.48    0.77
  -5   2  -6   38.40    1.70
  -5   2  -6   38.90    1.71
  -5  -2  -6   39.89    1.71
  -5  -2  -6   38.08    1.75
   5   2   6   37.28    1.67
  -5   2  -6   36.03    1.90
  -5   2  -7    3.20    0.70
  -5  -2  -7    3.56    0.66
  -5   2  -7    3.40    0.59
  -5  -2  -8   23.74    1.29
  -5   2  -8   23.51    1.20
  -5  -2  -8   23.62    1.22
  -5  -2  -9    0.42    0.31
  -5  -2  -9    0.09    0.29
  -5   3   8   28.43    1.32
   5   3  -7   96.72    3.29
  -5   3   6   22.11    2.41
   5   3  -6   26.03    1.30
   5  -3  -6   27.16    1.36
   5   3  -6   26.75    1.45
   5   3  -6   22.08    1.27
   5  -3  -6   25.33    1.25
  -5   3   5   96.21    5.28
   5   3  -5  103.15    3.48
   5  -3  -5   96.55    3.19
   5   3  -5   98.74    3.39
   5   3  -5  103.94    4.76
  -5   3   4  255.56    9.69
   5   3  -4  251.16    7.29
   5   3  -4  251.76    7.32
   5   3  -4  246.69    8.41
   5   3  -3   54.04    2.03
   5   3  -3   54.82    2.03
  -5   3   3   52.52    3.43
  -5   3   2  144.37    4.45
   5   3  -2  151.65    4.36
  -5   3   1  276.70    9.42
  -5   3   0  188.30    6.77
  -5   3  -1  371.43   11.11
  -5  -3  -1  355.54   11.61
  -5  -3  -2   79.04    4.07
  -5   3  -2   78.32    2.51
  -5   3  -2   74.81    3.08
   5   3   2   74.02    2.72
  -5   3  -3   17.68    0.94
  -5   3  -3   13.33    1.04
   5   3   3   16.87    1.03
  -5  -3  -3   15.19    1.89
   5   3   4  232.33    6.79
  -5  -3  -4  222.86    6.88
  -5   3  -4  236.31    6.64
  -5  -3  -4  215.65    8.83
  -5   3  -4  227.71    6.52
  -5   3  -4  223.85    6.91
  -5  -3  -5   10.08    0.88
  -5   3  -5    8.80    0.73
   5   3   5   10.85    0.91
  -5   3  -6  108.12    3.49
   5   3   6  122.31    3.91
  -5   3  -6  115.03    4.01
  -5  -3  -6  112.03    3.68
   5   3   7   47.48    1.93
  -5   3  -7   45.57    2.01
  -5  -3  -8   19.51    1.05
  -5   4   8    2.48    0.40
  -5   4   7    1.12    0.46
  -5   4   6    0.59    0.50
   5  -4  -6    0.69    0.45
  -5   4   5   11.46    1.97
   5  -4  -5   11.15    1.00
   5   4  -5    9.82    0.92
   5   4  -5   12.30    1.01
   5   4  -4   25.24    1.40
  -5   4   4   20.87    2.55
   5   4  -3   11.17    0.93
   5   4  -3   10.35    0.90
  -5   4   3    9.28    1.71
   5   4  -2   -0.06    0.46
   5   4  -2    0.79    0.48
  -5   4   2   -0.51    0.80
   5   4  -1   34.15    1.53
  -5   4   1   34.06    2.75
  -5   4   1   30.65    1.41
  -5  -4   0    3.68    0.57
   5   4   0    2.27    0.53
   5   4   0    2.76    0.51
  -5   4   0    3.55    0.56
  -5  -4   0    4.02    0.95
   5   4   1    0.36    0.44
  -5   4  -1    0.52    0.53
  -5   4  -1   -0.15    0.44
  -5  -4  -1    0.26    0.48
  -5   4  -1    0.18    0.63
  -5  -4  -1   -0.20    0.69
  -5   4  -2    4.43    0.61
  -5   4  -2    5.13    0.75
  -5  -4  -2    4.96    0.77
  -5  -4  -2    6.84    1.40
  -5   4  -2    3.86    0.67
   5   4   2    5.29    0.70
  -5   4  -3  324.64    9.36
  -5   4  -3  334.24    9.14
  -5  -4  -3  313.57    9.49
   5   4   3  313.90    9.35
  -5  -4  -3  347.61   11.93
  -5   4  -4   40.18    1.98
  -5  -4  -4   33.70    3.13
   5   4   4   41.02    1.94
  -5  -4  -4   38.55    2.02
  -5   4  -4   40.19    1.73
  -5  -4  -5    2.76    0.66
  -5   4  -5    2.31    0.56
   5   4   5    1.89    0.61
  -5   4  -5    1.30    0.64
   5   4   6  107.01    3.72
  -5   4  -6  107.72    3.73
  -5  -4  -7    0.72    0.38
   5   4   7    0.21    0.37
  -5  -4  -8   -0.13    0.22
  -5   5   7    4.09    0.47
   5   5  -6   26.50    1.26
   5  -5  -5    4.12    0.72
  -5   5   5    3.45    0.66
  -5   5   4   50.52    4.06
  -5   5   4   70.68    2.66
  -5   5   3   48.18    2.11
  -5   5   3   49.63    2.10
   5   5  -2   27.13    1.44
  -5   5   2   23.18    1.44
  -5   5   2   22.61    1.30
  -5   5   2   24.19    2.70
   5   5  -1    1.93    0.54
  -5   5   1    3.62    0.74
  -5   5   1    2.63    0.51
  -5  -5   0   61.91    2.51
   5   5   0   63.92    2.31
   5   5   0   59.30    2.42
  -5   5   0   56.92    3.82
  -5   5   0   64.49    2.66
  -5  -5  -1  825.92   22.51
  -5   5  -1  835.02   22.21
   5   5   1  819.58   22.34
  -5  -5  -2    2.70    0.76
   5   5   2    3.86    0.71
  -5   5  -2    6.45    0.87
  -5  -5  -2    5.17    1.28
  -5   5  -3    6.11    0.78
  -5  -5  -3    5.54    0.86
   5   5   3    4.57    0.76
  -5  -5  -3    5.24    1.38
  -5   5  -4    1.56    0.61
  -5   5  -4    2.46    0.63
   5   5   5   -0.07    0.51
  -5   5  -5    0.68    0.45
  -5  -5  -5    0.35    0.50
   5   5   6   47.95    1.94
   5   5   7   10.29    0.64
   5   6  -6    0.47    0.25
  -5   6   6    0.65    0.23
   5  -6  -5    0.14    0.35
  -5   6   5   -0.12    0.30
   5   6  -4    8.19    0.70
   5  -6  -4    9.87    0.88
  -5   6   4    8.25    0.70
   5  -6  -3    1.83    0.60
   5   6  -3    1.79    0.52
  -5   6   3    0.83    0.41
  -5   6   2    7.01    0.78
   5   6  -2    7.36    0.73
  -5  -6   1    2.14    0.51
   5   6  -1    2.05    0.58
  -5   6   1    1.21    0.55
  -5   6   0   26.39    1.54
  -5  -6   0   25.72    1.46
  -5  -6  -1    0.07    0.50
  -5  -6  -1    1.12    0.60
  -5  -6  -2   26.40    1.55
   5   6   2   25.04    1.38
  -5  -6  -2   25.83    1.53
   5   6   3    4.36    0.64
  -5  -6  -3    3.67    0.75
  -5  -6  -4    2.67    0.60
   5   6   4    3.48    0.58
  -5  -6  -5    2.82    0.46
   5  -7  -4    5.81    0.40
   5  -7  -3    4.01    0.47
   5  -7  -2    6.67    0.60
   5  -7  -1    0.17    0.32
   5  -7   0    1.49    0.34
  -5  -7   0    1.72    0.34
  -5  -7  -1   20.95    1.04
  -5  -7  -2   22.44    1.09
  -5  -7  -3    2.20    0.39
   6   0 -10    0.85    0.26
   6   0  -9    0.53    0.44
   6   0  -8   45.37    2.08
   6   0  -8   46.10    2.15
   6   0  -7   -0.32    0.96
   6   0  -7    0.34    0.59
   6   0  -6   90.54    3.37
   6   0  -6   97.56    5.33
   6   0  -5    1.62    0.89
   6   0  -5   -0.23    0.35
   6   0  -4  381.37   12.30
   6   0  -3    0.40    0.60
   6   0  -2   56.35    2.58
   6   0  -2   48.71    2.40
   6   0  -1    0.14    0.49
  -6   0   0  207.87    5.98
   6   0   0  199.73    6.01
  -6   0  -1   -0.13    0.51
  -6   0  -2  203.46    6.36
  -6   0  -3    0.32    0.55
  -6   0  -3    0.10    0.49
  -6   0  -4  313.06    9.78
  -6   0  -4  342.37   10.31
  -6   0  -4  314.72    8.80
  -6   0  -5   -0.32    0.43
  -6   0  -5    0.05    0.36
  -6   0  -6   74.16    2.75
  -6   0  -6   77.63    2.83
  -6   0  -7    0.14    0.50
  -6   0  -7   -0.07    0.44
  -6   0  -8    7.30    0.80
  -6   0  -8   10.37    0.85
  -6   0  -9   -0.28    0.38
  -6   0 -10   19.32    0.77
   6   1 -10   22.96    0.86
   6  -1 -10   23.05    0.84
   6  -1  -9    0.33    0.41
   6   1  -9    0.05    0.41
   6  -1  -8    0.53    0.57
   6   1  -8    0.93    0.54
   6  -1  -8    1.45    0.59
   6   1  -8    0.54    0.58
   6   1  -7   23.43    1.32
   6   1  -7   30.11    1.67
   6  -1  -7   26.57    1.60
   6  -1  -7   30.67    2.99
   6   1  -7   30.68    3.03
   6  -1  -6    6.20    0.83
   6  -1  -6    6.84    1.49
   6   1  -6    5.84    0.82
   6  -1  -6    5.96    0.67
   6   1  -6    4.92    1.53
   6   1  -5    0.23    0.86
   6  -1  -5    1.77    0.44
   6  -1  -5   -0.23    0.78
   6   1  -4  115.97    4.99
   6  -1  -4  104.01    4.86
   6   1  -3  225.94    7.62
   6  -1  -3  225.81    7.62
   6  -1  -2  107.19    3.92
   6   1  -2   97.99    3.84
   6  -1  -1 1479.85   38.49
   6   1  -1 1426.66   38.46
   6   1   0   14.40    0.94
   6  -1   0   15.19    0.98
  -6   1  -1   51.29    2.17
  -6  -1  -1   53.29    2.18
  -6   1  -2    9.71    0.94
  -6  -1  -2   10.06    0.95
  -6  -1  -3   10.71    1.27
  -6  -1  -3   12.28    1.23
  -6   1  -3   11.02    1.14
  -6   1  -3   11.81    0.79
  -6   1  -4    5.88    0.63
  -6  -1  -4    6.90    0.67
  -6   1  -5   25.79    1.22
  -6  -1  -5   28.21    1.37
  -6   1  -5   27.23    1.31
  -6   1  -5   25.91    1.29
  -6  -1  -5   28.33    1.32
  -6  -1  -5   26.55    2.20
  -6   1  -6   49.39    2.02
  -6   1  -6   47.03    1.90
  -6   1  -6   47.60    1.99
  -6   1  -6   47.75    2.22
  -6  -1  -6   45.34    1.95
  -6  -1  -6   46.27    2.03
  -6   1  -7    3.10    0.56
  -6   1  -7    4.41    0.76
  -6  -1  -7    3.47    0.67
  -6  -1  -7    3.48    0.63
  -6   1  -7    2.96    0.63
  -6   1  -7    4.03    0.65
  -6  -1  -8    0.82    0.50
  -6   1  -8    0.49    0.47
  -6  -1  -8    1.13    0.52
  -6  -1  -9   18.55    0.97
  -6   1  -9   17.95    0.96
  -6  -1  -9   16.78    0.93
   6  -2  -9   18.36    0.87
   6   2  -8   11.78    0.93
  -6   2   8   10.51    0.79
   6  -2  -8   10.48    0.87
   6   2  -7   16.92    1.12
   6  -2  -7   19.61    1.22
   6   2  -7   19.30    1.28
   6  -2  -7   16.98    1.25
   6   2  -7   17.61    1.21
   6  -2  -6  261.81    9.86
   6   2  -6  246.93    7.35
   6   2  -6  233.96    7.16
   6   2  -6  257.76    7.46
   6  -2  -6  258.09    7.21
   6  -2  -6  249.58    7.44
  -6   2   6  236.51    9.26
   6   2  -6  245.95    9.72
   6  -2  -5  521.05   16.28
   6   2  -5  540.87   16.37
   6  -2  -5  501.81   13.70
   6  -2  -5  501.52   13.95
  -6   2   5  499.61   16.17
   6   2  -5  506.08   13.93
   6   2  -4  421.34   12.89
   6  -2  -4  404.66   12.88
   6  -2  -4  397.72   10.87
   6  -2  -3  358.97   11.32
   6   2  -3  370.47   11.35
   6   2  -2  199.96    6.49
   6  -2  -2  195.90    6.45
   6   2  -1  202.67    6.62
  -6  -2   1  221.45    6.37
  -6   2   1  220.58    6.38
   6  -2  -1  212.95    6.65
  -6  -2   0   14.77    0.99
  -6   2   0   15.98    1.06
  -6   2  -1  771.27   20.44
  -6  -2  -1  754.59   20.40
   6  -2   1  758.11   20.43
   6   2   1  745.66   20.43
  -6   2  -2  136.33    4.17
  -6   2  -2  133.85    4.54
  -6  -2  -2  130.72    4.51
  -6  -2  -2  123.37    5.25
  -6   2  -3   13.48    1.30
  -6   2  -4  283.11    7.93
  -6   2  -4  264.81    7.50
   6   2   4  267.81    7.65
  -6  -2  -4  267.34    7.53
  -6  -2  -4  282.10    9.79
  -6   2  -5  100.21    3.54
   6   2   5   91.65    3.22
  -6   2  -5   94.95    3.14
  -6  -2  -5   99.18    5.07
  -6   2  -5   97.24    3.19
  -6  -2  -5   95.12    3.16
  -6  -2  -5   95.80    3.22
  -6  -2  -5   99.38    3.19
  -6  -2  -6    0.12    0.48
  -6   2  -6    0.06    0.38
  -6   2  -6   -0.17    0.43
  -6   2  -6    0.25    0.58
   6   2   6    0.46    0.42
  -6  -2  -6   -0.06    0.40
  -6   2  -7    1.61    0.61
  -6  -2  -7    1.31    0.51
  -6   2  -7    1.38    0.48
  -6   2  -8   -0.05    0.37
  -6  -2  -8    0.88    0.45
  -6  -2  -8    0.35    0.41
  -6  -2  -9    1.38    0.36
  -6  -2  -9    1.95    0.34
  -6   3   8   24.35    1.19
   6   3  -7   14.98    1.03
  -6   3   6   45.44    3.46
   6   3  -6   39.86    1.80
   6   3  -6   43.16    1.83
   6   3  -6   44.14    1.97
   6   3  -6   40.60    1.75
  -6   3   5  118.49    6.02
   6   3  -5  119.04    3.97
   6   3  -5  115.26    3.91
   6   3  -5  123.87    5.39
   6   3  -4   74.64    2.73
  -6   3   4   76.55    4.48
   6   3  -4   71.91    3.63
   6   3  -3   67.09    3.12
   6   3  -3   72.54    2.52
  -6   3   3   68.47    2.90
  -6   3   3   65.66    3.97
   6   3  -2   89.86    3.43
   6   3  -2   98.60    3.08
  -6   3   2   91.15    3.24
  -6   3   1  315.34   10.93
   6   3  -1  339.26    9.25
  -6   3   0  350.79    9.62
  -6   3   0  362.22   11.29
  -6   3  -1  276.60    7.56
  -6   3  -1  264.02    7.64
  -6   3  -1  281.85    8.78
  -6  -3  -1  273.70    9.36
  -6   3  -2   42.69    2.17
  -6   3  -2   48.00    1.71
  -6  -3  -2   45.06    3.01
   6   3   2   41.84    1.94
  -6   3  -3    6.50    0.61
  -6   3  -3    7.14    0.72
   6   3   3    7.30    0.72
  -6  -3  -3    7.51    1.43
  -6  -3  -4    0.44    0.54
  -6   3  -4    0.31    0.56
  -6   3  -4    0.59    0.45
  -6   3  -4    0.53    0.44
   6   3   4    0.06    0.44
  -6  -3  -4    1.31    0.99
  -6  -3  -5  178.16    5.52
  -6   3  -5  173.41    5.21
   6   3   5  179.09    5.57
  -6   3  -5  187.51    5.81
  -6  -3  -5  178.03    7.89
  -6   3  -6   39.62    1.98
  -6   3  -6   35.38    1.49
  -6  -3  -6   36.58    1.66
   6   3   6   40.61    1.82
  -6   3  -7    2.88    0.62
   6   3   7    2.44    0.47
  -6  -3  -8    4.94    0.56
  -6  -3  -9    0.12    0.20
  -6   4   8    1.06    0.32
  -6   4   7    6.19    0.69
  -6   4   6   66.12    2.61
   6  -4  -5   61.50    2.48
   6   4  -5   56.86    2.36
   6   4  -5   58.53    2.41
  -6   4   5   58.48    4.21
   6   4  -4    6.62    0.80
  -6   4   4    8.87    1.72
   6   4  -3   -0.20    0.49
   6   4  -3    0.83    0.50
  -6   4   3    1.14    0.99
  -6   4   2   72.78    4.42
   6   4  -2   72.90    2.70
   6   4  -2   73.90    2.67
  -6   4   1   38.69    3.00
   6   4  -1   44.22    1.84
  -6  -4   1   38.86    2.57
  -6   4   0    1.68    0.87
  -6   4   0    1.54    0.51
  -6  -4   0    1.82    0.49
  -6  -4   0   -0.19    0.68
   6   4   0    1.07    0.46
   6   4   0    0.75    0.40
   6   4   1   98.58    3.40
   6   4   1  103.21    3.27
  -6  -4  -1   98.64    4.87
  -6   4  -1   94.78    4.49
  -6  -4  -1   99.70    3.47
  -6   4  -1   98.62    3.46
  -6   4  -2  124.18    4.16
  -6   4  -2  122.52    4.17
   6   4   2  115.16    4.04
  -6   4  -2  128.66    3.93
  -6  -4  -2  117.64    5.80
  -6  -4  -2  123.77    4.20
  -6  -4  -3   18.11    1.32
  -6   4  -3   18.66    1.24
  -6   4  -3   18.61    1.13
   6   4   3   19.13    1.26
  -6  -4  -3   23.04    2.44
  -6   4  -4    8.46    0.95
  -6   4  -4    7.09    0.75
   6   4   4    7.72    0.90
  -6   4  -5    5.49    0.85
  -6   4  -5    5.41    0.67
  -6  -4  -5    4.05    0.70
   6   4   5    4.09    0.70
  -6   4  -6   41.06    1.96
   6   4   6   43.93    1.94
   6   4   7    7.59    0.68
  -6  -4  -7    6.46    0.64
  -6  -4  -8    0.17    0.21
  -6   5   7    4.95    0.49
   6   5  -6    1.51    0.46
   6  -5  -5   34.57    1.67
  -6   5   5   30.86    1.58
   6   5  -4   10.03    0.90
  -6   5   4   12.41    1.00
  -6   5   3   10.65    0.93
  -6   5   3    8.50    0.84
   6   5  -2    0.63    0.50
  -6   5   2    1.42    0.58
  -6   5   2    0.60    0.94
  -6   5   2    1.19    0.47
  -6   5   1  118.18    4.10
   6   5  -1  117.03    3.75
   6   5  -1  122.00    3.93
  -6  -5   1  112.13    3.84
  -6   5   1  112.67    5.89
  -6   5   1  108.06    3.66
  -6  -5   0  108.67    3.73
  -6   5   0  103.02    3.83
   6   5   0  105.76    3.44
  -6   5   0  111.77    5.52
  -6  -5  -1   78.49    3.12
   6   5   1   80.25    3.01
   6   5   2  259.79    7.73
  -6  -5  -2  249.18    7.87
  -6   5  -2  267.91    7.88
  -6  -5  -2  240.28    9.58
  -6   5  -3   18.35    1.15
  -6  -5  -3   17.36    1.37
  -6   5  -3   17.48    1.27
  -6  -5  -3   16.37    2.11
  -6  -5  -4    0.34    0.57
  -6   5  -4    0.85    0.60
  -6   5  -4    0.06    0.47
   6   5   4    0.47    0.55
  -6  -5  -5   32.87    1.63
   6   5   5   29.93    1.58
   6   5   6    0.91    0.42
  -6   6   6    1.24    0.23
   6   6  -5    0.60    0.34
   6  -6  -5    0.43    0.34
  -6   6   5    0.15    0.30
   6  -6  -4    5.24    0.65
   6   6  -4    4.28    0.57
  -6   6   4    4.81    0.55
   6  -6  -3    3.40    0.66
   6   6  -3    4.10    0.60
  -6   6   2    4.08    0.63
   6   6  -2    3.01    0.59
   6   6  -1   49.00    1.86
  -6   6   1   47.66    2.11
  -6   6   0  177.48    5.70
  -6  -6   0  183.59    5.60
   6   6   0  176.80    5.23
  -6  -6  -1   78.23    2.99
  -6   6  -1   75.33    2.97
  -6  -6  -2    9.26    0.96
  -6  -6  -3    2.45    0.62
   6   6   3    1.71    0.52
   6   6   4   11.80    0.86
  -6  -6  -4   12.92    0.97
  -6  -6  -5   21.22    1.06
  -6  -6  -6    0.32    0.22
   6  -7  -3   -0.14    0.29
   6  -7  -2    9.11    0.65
   6  -7  -1   16.26    0.89
   6  -7   0   10.39    0.65
  -6  -7  -1   12.48    0.78
  -6  -7  -2    0.04    0.33
  -6  -7  -3    0.20    0.26
   7   0 -10    1.62    0.26
   7   0  -9    0.51    0.43
   7   0  -8   86.76    3.21
   7   0  -8   80.53    3.07
   7   0  -7   -0.60    0.65
   7   0  -7    0.97    1.09
   7   0  -6   44.50    3.56
   7   0  -5    0.48    0.83
   7   0  -4   31.48    2.41
   7   0  -3    0.28    0.57
   7   0  -2  192.88    6.48
   7   0  -1    0.25    0.52
  -7   0   1    0.07    0.58
  -7   0   0 1413.53   37.11
   7   0   0 1402.88   37.17
  -7   0  -1   -0.08    0.49
  -7   0  -2  190.86    6.14
  -7   0  -3    0.12    0.54
  -7   0  -3    0.11    0.46
  -7   0  -4   96.90    3.14
  -7   0  -4  100.83    4.38
  -7   0  -4  103.16    4.09
  -7   0  -5   -0.27    0.48
  -7   0  -5   -0.15    0.57
  -7   0  -6  123.95    4.10
  -7   0  -6  125.80    4.09
  -7   0  -7    0.13    0.44
  -7   0  -7   -0.69    0.52
  -7   0  -7   -0.85    0.59
  -7   0  -8    0.06    0.42
  -7   0  -8    0.06    0.49
  -7   0  -9    0.22    0.34
   7  -1  -9    1.19    0.42
   7   1  -9    1.05    0.43
   7   1  -8    2.52    0.67
   7  -1  -8    1.34    0.61
   7  -1  -8    1.56    0.56
   7   1  -8    1.97    0.58
   7  -1  -7    0.31    0.97
   7   1  -7    0.31    0.45
   7   1  -7    0.25    0.59
   7  -1  -7    0.25    0.56
   7  -1  -6   67.04    4.45
   7   1  -6   64.70    4.45
   7   1  -6   71.06    2.85
   7  -1  -6   75.84    2.88
   7  -1  -5   38.80    3.00
   7   1  -5   40.63    3.06
   7  -1  -5   38.89    1.60
   7   1  -4  545.65   16.78
   7  -1  -4  550.08   14.62
   7  -1  -4  535.43   16.73
   7  -1  -3    1.29    0.67
   7   1  -3    0.73    0.64
   7  -1  -2    4.86    0.83
   7   1  -2    2.63    0.73
   7   1  -1  476.71   13.32
   7  -1  -1  483.83   13.30
  -7   1   1  452.95   13.02
  -7  -1   1  463.77   13.06
   7  -1   0  328.25    9.49
   7   1   0  334.84    9.55
  -7  -1  -1    9.92    0.96
  -7   1  -1    8.31    0.89
  -7   1  -2   24.04    1.54
  -7  -1  -2   25.79    1.58
  -7   1  -3  615.92   17.66
  -7  -1  -3  636.27   17.68
  -7  -1  -3  605.74   18.05
  -7   1  -3  620.29   16.79
  -7  -1  -4   16.75    1.70
  -7  -1  -4   14.49    0.94
  -7   1  -4   16.66    0.97
  -7   1  -4   16.43    1.61
  -7  -1  -4   16.62    1.65
  -7   1  -5   21.12    1.14
  -7  -1  -5   17.58    1.07
  -7   1  -5   21.70    1.16
  -7  -1  -5   22.34    1.20
  -7  -1  -5   19.81    1.99
  -7  -1  -6   46.27    2.00
  -7  -1  -6   45.15    1.98
  -7   1  -6   45.31    1.85
  -7   1  -6   45.57    1.96
  -7   1  -6   46.94    1.97
  -7  -1  -6   44.96    1.94
  -7   1  -7   13.99    1.17
  -7   1  -7   15.00    1.05
  -7  -1  -7   12.68    1.05
  -7   1  -7   12.03    0.98
  -7   1  -7   13.24    0.91
  -7  -1  -7   13.19    1.00
  -7  -1  -8    8.67    0.80
  -7   1  -8    8.93    0.81
  -7  -1  -8    8.15    0.80
  -7  -1  -9    7.63    0.62
  -7   1  -9    7.70    0.62
  -7  -1  -9    7.36    0.60
   7  -2  -9   -0.03    0.27
   7  -2  -8   23.48    1.24
   7   2  -8   22.31    1.26
   7   2  -7  117.89    3.94
   7   2  -7  100.13    3.70
   7  -2  -7  118.64    3.92
   7  -2  -7  114.11    3.80
   7  -2  -7  120.56    6.01
   7   2  -7  111.46    5.97
   7   2  -7  111.70    3.84
   7   2  -6   56.28    2.34
   7   2  -6   53.18    2.32
   7  -2  -6   56.11    2.37
  -7   2   6   57.07    3.79
   7  -2  -6   52.19    3.78
   7   2  -6   53.54    3.88
   7  -2  -5  348.94   12.52
   7  -2  -5  365.96   10.15
   7  -2  -4  137.03    5.60
   7   2  -4  135.92    5.56
   7  -2  -4  121.11    3.72
   7  -2  -3  476.85   14.55
   7   2  -3  494.46   14.61
   7  -2  -2    1.21    0.62
   7   2  -2    2.94    0.76
   7   2  -1  142.91    5.06
   7  -2  -1  140.89    5.00
  -7  -2   1  152.92    4.78
  -7   2   1  157.03    4.81
  -7   2   0  109.66    3.78
  -7  -2   0  103.27    3.65
  -7  -2  -1  617.97   17.17
  -7   2  -1  634.18   17.26
   7  -2   1  639.25   17.24
   7   2   1  616.02   17.23
  -7   2  -2 1397.82   37.14
  -7   2  -2 1445.51   37.67
  -7  -2  -2 1392.71   37.58
  -7  -2  -3    5.42    0.96
  -7   2  -3    5.07    0.92
  -7   2  -4   31.83    1.33
  -7   2  -4   33.00    1.66
  -7  -2  -4   34.12    1.47
  -7   2  -4   31.96    1.39
   7   2   4   33.06    1.46
  -7  -2  -4   34.09    2.69
  -7  -2  -4   29.48    1.35
  -7   2  -5   14.79    1.22
  -7   2  -5   14.93    0.95
  -7  -2  -5   16.31    1.02
  -7  -2  -5   16.07    0.99
  -7  -2  -5   16.12    0.98
  -7   2  -5   16.03    0.98
  -7  -2  -5   14.63    1.97
   7   2   5   14.92    0.99
  -7   2  -6   -0.09    0.64
  -7  -2  -6    0.43    0.49
  -7   2  -6   -0.28    0.44
  -7   2  -6    0.06    0.41
  -7  -2  -6   -0.06    0.39
  -7   2  -7   25.19    1.56
  -7  -2  -7   28.06    1.41
  -7   2  -7   26.87    1.34
  -7  -2  -7   25.12    1.36
  -7   2  -7   28.53    1.45
  -7   2  -8   36.79    1.53
  -7  -2  -8   35.50    1.63
  -7  -2  -8   38.21    1.58
  -7  -2  -9   12.45    0.64
  -7   3   8    1.47    0.42
   7   3  -7   28.93    1.47
   7   3  -6    7.06    0.82
   7   3  -6    5.47    0.65
  -7   3   6    6.02    1.45
   7   3  -6    6.79    0.76
   7   3  -6    4.36    0.66
   7   3  -5   65.46    2.53
   7   3  -5   63.10    2.54
  -7   3   5   58.68    4.16
   7   3  -5   64.19    3.71
   7   3  -4    1.86    0.80
  -7   3   4    1.35    0.90
   7   3  -3   47.38    1.91
   7   3  -3   46.60    2.56
  -7   3   3   42.53    2.21
  -7   3   2    6.52    0.80
   7   3  -2    8.34    0.68
   7   3  -2    5.41    0.81
   7   3  -1  658.54   17.30
   7   3  -1  638.15   17.71
  -7   3   1  643.86   17.67
  -7   3   0   21.10    1.15
  -7   3   0   22.88    1.90
  -7   3  -1   32.09    1.34
  -7   3  -1   30.72    2.06
  -7   3  -1   31.36    1.51
   7   3   2    7.01    0.77
  -7  -3  -2    7.86    0.75
  -7   3  -2    5.84    0.59
   7   3   2    7.49    0.70
  -7   3  -2    7.89    0.79
  -7   3  -2    6.45    0.83
  -7  -3  -2    5.45    1.21
  -7   3  -3   95.24    3.21
  -7   3  -3   93.99    3.04
   7   3   3   97.94    3.28
  -7  -3  -3   89.50    4.90
  -7   3  -4    5.41    0.80
  -7   3  -4    4.99    0.64
  -7  -3  -4    3.98    0.65
  -7   3  -4    5.09    0.59
   7   3   4    3.97    0.64
  -7   3  -5   15.22    1.23
  -7   3  -5   14.66    0.90
   7   3   5   15.76    1.10
  -7  -3  -5   15.60    1.10
  -7   3  -5   13.09    0.85
  -7   3  -6    0.94    0.64
  -7   3  -6    0.25    0.33
  -7  -3  -6    0.17    0.39
   7   3   6    0.40    0.45
  -7   3  -7   12.86    1.05
   7   3   7   14.61    0.92
  -7  -3  -8    0.18    0.35
  -7  -3  -9   -0.04    0.18
  -7   4   8    1.68    0.33
  -7   4   7    0.51    0.45
   7   4  -6   62.84    2.34
  -7   4   6   59.52    2.47
   7   4  -5    1.03    0.56
  -7   4   5    2.16    1.17
   7   4  -4    3.48    0.67
   7   4  -4    3.97    0.69
  -7   4   4    2.17    1.04
   7   4  -3   12.09    0.98
  -7   4   2   23.13    2.49
   7   4  -2   26.30    1.40
   7   4  -2   25.06    1.34
  -7   4   1  126.52    6.12
  -7  -4   1  127.66    4.20
   7   4  -1  141.37    4.21
   7   4  -1  132.71    4.26
  -7  -4   1  131.15    5.52
  -7  -4   0   12.77    0.95
   7   4   0   15.10    0.99
   7   4   0   15.28    1.02
  -7   4   0   16.04    1.87
  -7   4   0   15.06    1.06
  -7  -4   0   11.90    1.60
  -7  -4  -1   84.24    3.07
   7   4   1   87.17    2.86
  -7   4  -1   78.53    4.03
   7   4   1   83.16    3.01
  -7  -4  -1   82.23    4.47
  -7   4  -1   79.50    3.02
  -7   4  -2   17.98    1.25
  -7  -4  -2   20.26    1.32
  -7   4  -2   20.01    1.14
  -7   4  -2   18.12    1.27
  -7  -4  -2   22.19    2.37
  -7  -4  -3   56.35    2.48
  -7   4  -3   55.48    2.16
  -7   4  -3   53.11    2.33
  -7   4  -3   57.48    2.18
   7   4   3   58.14    2.40
  -7  -4  -3   48.91    3.75
  -7   4  -4   43.22    2.10
  -7   4  -4   41.11    1.77
  -7  -4  -4   41.15    2.01
   7   4   4   41.64    2.00
  -7  -4  -4   45.73    3.61
  -7   4  -5  111.90    3.92
  -7  -4  -5  108.51    3.79
  -7   4  -5  103.73    3.44
   7   4   5  109.41    3.80
  -7  -4  -5  104.66    5.85
  -7   4  -6    6.10    0.83
   7   4   6    6.34    0.74
  -7  -4  -7   31.33    1.34
   7   4   7   29.69    1.33
  -7  -4  -8    1.55    0.27
  -7   5   7    5.36    0.49
   7   5  -6    1.16    0.44
   7  -5  -5    5.81    0.74
  -7   5   5    4.94    0.68
  -7   5   4    0.20    0.45
   7   5  -4    0.33    0.47
  -7   5   3    0.14    0.46
  -7   5   3   -0.92    0.88
  -7   5   3   -0.46    0.45
  -7   5   2   46.32    2.11
   7   5  -2   47.60    2.02
  -7   5   2   41.50    3.46
  -7   5   2   38.76    1.81
   7   5  -1    0.72    0.53
  -7  -5   1    1.27    0.51
   7   5  -1    1.22    0.61
  -7   5   1    1.11    0.61
  -7   5   1    0.56    0.84
  -7  -5   0  167.36    5.41
  -7  -5   0  176.78    5.57
   7   5   0  172.39    5.17
  -7   5   0  180.26    5.71
  -7   5   0  169.69    7.35
  -7  -5  -1   26.50    1.58
   7   5   1   27.86    1.54
  -7  -5  -2   41.95    2.11
  -7   5  -2   37.97    2.00
   7   5   2   42.84    2.00
  -7  -5  -2   39.45    3.17
  -7   5  -3    0.24    0.52
  -7   5  -3    0.40    0.56
  -7  -5  -3    1.95    1.13
  -7  -5  -4   62.91    2.67
   7   5   4   62.53    2.57
  -7   5  -4   62.54    2.59
  -7  -5  -5   38.79    1.80
   7   5   5   36.31    1.76
  -7   5  -5   39.60    1.83
  -7  -5  -6   29.23    1.20
   7   5   6   35.40    1.47
   7   6  -5    2.33    0.41
   7  -6  -5    2.04    0.41
  -7   6   5    1.51    0.35
   7  -6  -4   -0.11    0.43
   7   6  -4    0.30    0.39
   7  -6  -3    7.94    0.82
   7   6  -3    6.72    0.68
  -7   6   2   85.19    3.09
   7   6  -2   89.29    2.95
  -7   6   1  157.64    4.93
   7   6  -1  151.74    4.55
  -7  -6   1  144.03    4.59
  -7   6   0   89.32    3.27
  -7  -6   0   84.32    3.10
  -7  -6  -1   31.78    1.68
  -7  -6  -2    6.99    0.87
  -7  -6  -3    4.18    0.71
  -7  -6  -4    5.26    0.69
  -7  -6  -5    6.24    0.57
   7  -7  -3    9.78    0.61
   7  -7  -2    1.19    0.33
   7  -7  -1    6.49    0.57
   7  -7   0   -0.13    0.26
  -7  -7  -1    0.65    0.32
  -7  -7  -2    0.63    0.32
  -7  -7  -3    1.79    0.33
   8   0 -10    1.38    0.23
   8   0  -9    0.15    0.41
   8   0  -8   98.69    3.59
   8   0  -8   99.20    3.50
   8   0  -7    0.33    0.93
   8   0  -7    0.26    0.61
   8   0  -6   79.55    4.91
   8   0  -5   -0.25    0.86
   8   0  -4  115.48    5.23
   8   0  -3    0.30    0.58
   8   0  -2   65.60    3.09
   8   0  -1   -0.19    0.51
  -8   0   1    0.38    0.60
   8   0   0   11.86    0.97
  -8   0  -1    0.18    0.54
  -8   0  -2   51.36    2.49
  -8   0  -3   -0.12    0.54
  -8   0  -3   -0.25    0.60
  -8   0  -4  189.98    6.52
  -8   0  -4  182.33    5.39
  -8   0  -4  186.08    6.82
  -8   0  -5   -0.06    0.42
  -8   0  -5    0.60    0.43
  -8   0  -5    0.15    0.55
  -8   0  -6  142.97    4.62
  -8   0  -6  144.61    4.60
  -8   0  -7   -0.26    0.45
  -8   0  -7   -0.49    0.56
  -8   0  -7   -0.07    0.49
  -8   0  -8    4.94    0.70
  -8   0  -8    5.13    0.63
  -8   0  -8    5.40    0.69
  -8   0  -9   -0.08    0.33
   8  -1  -9    0.39    0.36
   8   1  -9   -0.05    0.37
   8   1  -8   -0.07    0.48
   8   1  -8   -0.60    0.59
   8  -1  -8   -0.15    0.55
   8  -1  -8    0.13    0.49
   8  -1  -7    0.62    1.14
   8   1  -7    0.46    0.48
   8   1  -7   -0.32    1.08
   8   1  -7   -0.34    0.59
   8  -1  -7   -0.17    0.56
   8  -1  -6  384.32   13.47
   8   1  -6  358.88   13.37
   8  -1  -5    1.48    0.98
   8   1  -5    0.51    0.82
   8  -1  -4 1166.09   33.16
   8   1  -4 1190.49   33.33
   8  -1  -3    5.94    1.02
   8   1  -3    2.98    0.91
   8   1  -2   17.82    1.52
   8  -1  -2   16.01    1.45
   8   1  -1    3.35    0.72
   8  -1  -1    3.16    0.74
  -8   1   1    2.22    0.67
  -8  -1   1    2.91    0.67
   8   1   0  750.64   20.32
   8  -1   0  736.41   20.27
  -8  -1  -1 1263.90   33.98
  -8   1  -1 1274.33   34.04
  -8   1  -2  177.25    5.85
  -8  -1  -2  169.04    5.77
  -8   1  -3  601.05   17.40
  -8  -1  -3  619.01   17.41
  -8  -1  -3  609.92   17.86
  -8   1  -3  598.70   16.57
  -8  -1  -4  313.48    8.68
  -8  -1  -4  305.72    8.66
  -8   1  -4  306.97    8.67
  -8  -1  -4  323.55   10.51
  -8   1  -4  317.16   10.28
  -8  -1  -4  324.60   10.27
  -8   1  -5    7.54    0.71
  -8  -1  -5    9.58    0.81
  -8  -1  -5    7.31    1.34
  -8  -1  -6   31.80    1.54
  -8  -1  -6   29.97    1.53
  -8  -1  -6   28.87    1.53
  -8   1  -6   29.25    1.48
  -8   1  -6   28.49    1.37
  -8   1  -6   27.25    1.47
  -8   1  -7   -0.09    0.62
  -8  -1  -7    0.07    0.48
  -8   1  -7   -0.19    0.47
  -8   1  -7    0.05    0.38
  -8   1  -7   -0.34    0.47
  -8  -1  -7   -0.47    0.51
  -8   1  -8   82.36    2.89
  -8  -1  -8   84.38    2.94
  -8  -1  -8   84.27    2.92
  -8  -1  -9    1.69    0.38
  -8   1  -9    1.46    0.38
  -8  -1  -9    1.17    0.34
   8  -2  -9    0.35    0.25
   8  -2  -8   15.62    0.99
   8   2  -8   16.02    1.03
   8   2  -7   29.54    1.55
   8   2  -7   30.77    2.96
   8   2  -7   30.45    1.64
   8  -2  -7   32.48    1.65
   8  -2  -6  176.77    7.73
  -8   2   6  171.52    7.52
   8  -2  -6  179.03    5.62
   8   2  -6  173.18    5.57
   8   2  -6  180.76    5.65
   8   2  -6  181.85    7.96
   8  -2  -5    0.49    0.87
   8   2  -5    2.77    1.09
   8  -2  -4   19.85    1.99
   8   2  -4   22.40    2.12
   8   2  -3  464.04   14.08
   8  -2  -3  452.22   13.99
  -8   2   2  455.95   12.98
   8   2  -2  443.46   13.40
   8  -2  -2  458.09   13.38
  -8  -2   2  449.80   13.01
   8   2  -1   86.38    3.69
   8  -2  -1   91.96    3.67
  -8   2   1   94.05    3.41
  -8  -2   1   97.15    3.41
  -8   2   0  168.58    5.65
  -8  -2   0  174.50    5.59
  -8   2  -1  229.08    7.12
  -8  -2  -1  219.41    7.01
   8   2   1  229.74    7.09
   8  -2   1  234.03    7.08
  -8   2  -2  599.93   16.43
  -8   2  -2  602.13   16.94
  -8  -2  -2  594.73   16.85
  -8  -2  -3  219.59    6.97
  -8   2  -3  211.90    6.98
  -8   2  -4  475.22   13.04
   8   2   4  458.32   12.72
  -8  -2  -4  466.77   12.73
  -8  -2  -4  454.10   12.61
  -8   2  -4  469.44   12.56
  -8   2  -4  465.31   12.63
  -8  -2  -4  479.23   15.21
  -8  -2  -5    5.33    0.66
  -8   2  -5    5.95    0.65
  -8   2  -5    6.52    0.90
  -8  -2  -5    5.29    0.62
  -8   2  -5    5.86    0.63
  -8  -2  -5    6.15    0.66
   8   2   5    6.47    0.68
  -8  -2  -5    5.84    1.36
  -8   2  -6   14.48    1.27
  -8   2  -6   16.77    1.06
  -8   2  -6   15.86    1.00
  -8  -2  -6   14.56    1.00
  -8  -2  -6   13.76    1.02
  -8  -2  -6   17.61    2.18
  -8   2  -7   41.94    2.02
  -8  -2  -7   40.23    1.76
  -8   2  -7   37.43    1.66
  -8  -2  -7   38.73    1.74
  -8   2  -7   40.44    1.79
  -8   2  -8    0.47    0.39
  -8  -2  -8    0.32    0.38
  -8   3   8    1.38    0.40
   8   3  -7  106.17    3.59
   8   3  -6   18.01    1.26
   8   3  -6   21.19    1.17
   8   3  -6   19.81    1.21
  -8   3   6   17.24    2.23
   8   3  -6   16.15    1.07
   8   3  -5   13.96    1.10
   8   3  -5   13.02    1.06
  -8   3   5   13.35    2.00
  -8   3   4   10.91    1.34
   8   3  -4   12.82    1.65
  -8   3   4   13.15    1.91
   8   3  -3   53.31    2.88
  -8   3   3   51.26    2.54
   8   3  -3   54.64    2.13
   8   3  -2   59.11    2.80
   8   3  -2   60.06    2.21
   8   3  -1   95.78    3.08
   8   3  -1  101.04    3.67
  -8   3   1   95.04    3.56
   8   3   0   10.64    0.99
   8   3   0   12.69    0.81
  -8   3   0   12.13    0.96
  -8   3  -1  153.31    5.76
  -8   3  -1  156.55    5.01
  -8   3  -2   54.41    2.25
  -8  -3  -2   52.51    2.17
  -8   3  -2   55.83    2.02
   8   3   2   57.12    2.17
  -8   3  -2   56.57    2.53
  -8  -3  -2   62.69    3.79
   8   3   2   55.43    2.49
  -8   3  -3    0.51    0.60
  -8  -3  -3    0.07    0.46
  -8   3  -3    0.52    0.41
  -8   3  -3    0.23    0.47
  -8   3  -3   -0.05    0.54
   8   3   3    0.93    0.46
  -8  -3  -3   -0.26    0.83
  -8   3  -4   13.76    1.17
  -8   3  -4   14.79    0.92
  -8   3  -4   13.23    0.96
   8   3   4   15.73    1.07
  -8   3  -5   45.94    2.24
  -8  -3  -5   46.54    2.05
  -8   3  -5   47.67    1.83
   8   3   5   49.17    2.09
  -8  -3  -5   47.53    3.65
  -8   3  -5   46.82    1.74
  -8   3  -6    0.04    0.32
  -8   3  -6   -0.09    0.60
   8   3   6    0.33    0.44
  -8   3  -7   42.89    1.96
  -8  -3  -8    6.23    0.59
  -8   4   8    0.73    0.27
  -8   4   7   -0.16    0.41
   8   4  -6    1.77    0.56
   8   4  -6    1.31    0.47
   8   4  -5    3.23    0.63
  -8   4   5    1.54    1.04
   8   4  -4    6.33    0.80
   8   4  -4    5.69    0.77
  -8   4   4    6.89    1.56
   8   4  -3   15.71    1.10
   8   4  -2    4.46    0.65
   8   4  -2    5.04    0.70
  -8   4   2    3.82    1.21
  -8  -4   1   64.41    2.49
   8   4  -1   69.98    2.57
   8   4  -1   72.25    2.50
  -8   4   1   67.08    4.10
  -8   4   0    0.51    0.49
   8   4   0    0.85    0.49
  -8  -4   0    0.74    0.47
  -8  -4   0   -0.12    0.44
   8   4   0    0.26    0.43
  -8   4   0    0.66    0.85
  -8  -4   0    1.10    0.83
  -8  -4  -1   61.09    2.46
   8   4   1   61.57    2.26
  -8   4  -1   61.75    3.43
   8   4   1   60.33    2.42
  -8  -4  -1   59.88    3.85
  -8   4  -1   61.20    2.46
  -8   4  -2   51.91    2.27
  -8  -4  -2   48.68    2.24
  -8   4  -2   50.42    2.27
  -8  -4  -2   55.05    3.78
  -8   4  -2   51.37    2.05
  -8   4  -3  198.14    6.35
  -8   4  -3  212.34    6.32
  -8  -4  -3  200.41    6.37
  -8   4  -3  200.76    6.02
  -8   4  -3  205.80    6.08
   8   4   3  203.36    6.31
  -8  -4  -3  196.18    8.57
  -8  -4  -4   24.89    2.71
  -8  -4  -4   25.82    1.55
  -8   4  -4   26.26    1.31
  -8   4  -4   26.04    1.42
  -8   4  -4   25.90    1.34
   8   4   4   26.26    1.52
  -8  -4  -5    1.81    0.61
  -8   4  -5    2.30    0.73
   8   4   5    3.51    0.69
  -8   4  -6    2.83    0.68
   8   4   6    4.29    0.63
  -8  -4  -7   13.03    0.81
   8   4   7   13.49    0.80
  -8  -4  -8   -0.09    0.19
  -8   5   7    2.08    0.34
   8   5  -6   14.68    0.88
   8  -5  -5    1.68    0.52
  -8   5   5    1.03    0.49
   8   5  -4   72.33    2.74
  -8   5   4   71.74    2.70
  -8   5   3   21.65    1.33
  -8   5   3   21.09    1.24
  -8   5   3   21.08    2.50
  -8   5   2   21.51    1.37
   8   5  -2   21.49    1.29
  -8   5   2   17.99    1.13
  -8   5   2   19.03    2.37
   8   5  -1  138.97    4.39
  -8  -5   1  140.84    4.55
   8   5  -1  142.73    4.59
  -8   5   1  142.64    4.80
  -8   5   1  139.17    6.67
  -8   5   0   14.82    1.23
   8   5   0   13.14    0.91
  -8  -5   0   16.26    1.20
  -8   5   0   12.28    1.80
   8   5   1   11.86    1.04
  -8  -5  -1   12.00    1.13
  -8   5  -2  147.51    4.88
  -8  -5  -2  143.27    4.91
   8   5   2  143.71    4.78
  -8  -5  -2  129.25    6.41
  -8   5  -2  144.55    4.79
  -8   5  -3   73.53    2.90
  -8   5  -3   73.76    2.93
  -8  -5  -4  283.59    8.62
   8   5   4  296.91    8.58
  -8   5  -5    4.24    0.68
  -8  -5  -5    4.05    0.66
   8   5   5    3.80    0.66
  -8  -5  -6    1.49    0.32
   8   5   6    1.47    0.43
   8  -6  -5    2.16    0.38
   8   6  -5    1.90    0.38
   8  -6  -4    9.24    0.76
   8   6  -4    7.98    0.65
   8   6  -3   10.68    0.77
  -8   6   3    9.04    0.75
  -8   6   2   55.68    2.23
   8   6  -2   55.59    2.06
   8   6  -1   68.69    2.30
  -8   6   1   68.30    2.64
  -8   6   0    1.07    0.53
  -8  -6   0    0.92    0.54
  -8  -6  -1   56.07    2.36
  -8  -6  -2    2.40    0.64
  -8  -6  -3   24.46    1.41
  -8  -6  -4    3.33    0.56
  -8  -6  -5   -0.07    0.30
   8  -7  -3   10.53    0.59
   8  -7  -2   56.72    1.93
   8  -7  -1   -0.10    0.28
   8  -7   0    2.15    0.33
  -8  -7  -1    3.49    0.41
  -8  -7  -2    2.54    0.38
  -8  -7  -3    5.18    0.41
   9   0  -9    0.05    0.38
   9   0  -8   -0.23    0.57
   9   0  -8    0.35    0.51
   9   0  -7    0.33    0.98
   9   0  -7   -0.35    0.61
   9   0  -6   22.92    2.66
   9   0  -5   -0.26    0.75
   9   0  -4   15.00    1.77
   9   0  -3    0.32    0.64
   9   0  -2  408.13   12.43
  -9   0   1   -0.09    0.62
   9   0   0   70.81    2.89
  -9   0  -1    0.20    0.51
  -9   0  -2    2.56    0.77
  -9   0  -3   -0.41    0.61
  -9   0  -4   27.89    1.27
  -9   0  -4   26.33    1.29
  -9   0  -4   31.33    2.28
  -9   0  -4   26.21    1.97
  -9   0  -5    0.62    0.55
  -9   0  -5    0.52    0.45
  -9   0  -5   -0.06    0.43
  -9   0  -6   -0.46    0.50
  -9   0  -6   -0.07    0.44
  -9   0  -7    0.32    0.42
  -9   0  -7    0.14    0.43
  -9   0  -7    0.07    0.50
  -9   0  -8    9.51    0.83
  -9   0  -8    9.77    0.79
  -9   0  -9    0.95    0.37
   9  -1  -9    0.77    0.40
   9   1  -9    0.73    0.41
   9   1  -8    0.07    0.52
   9  -1  -8    0.45    0.47
   9   1  -8   -0.29    0.54
   9  -1  -8    0.07    0.52
   9   1  -7    0.65    1.01
   9  -1  -7    1.90    0.69
   9  -1  -7    1.24    1.14
   9   1  -7    1.62    0.66
   9  -1  -6  165.04    7.66
   9   1  -6  163.63    7.73
   9   1  -5    2.12    1.08
   9  -1  -5    4.11    1.24
   9  -1  -4  185.20    7.38
   9   1  -4  188.65    7.47
   9  -1  -3  360.96   11.48
   9   1  -3  357.11   11.53
   9  -1  -2    2.88    0.83
   9   1  -2    4.10    0.93
   9   1  -1    4.81    0.84
   9  -1  -1    6.43    0.94
  -9   1   1    6.39    0.91
  -9  -1   1    6.13    0.91
   9   1   0  574.17   16.21
   9  -1   0  580.32   16.18
  -9  -1  -1   51.83    2.44
  -9   1  -1   48.61    2.43
   9  -1   1   46.62    2.29
   9   1   1   48.55    2.32
  -9   1  -2   16.61    1.38
  -9  -1  -2   15.76    1.35
  -9   1  -3  149.38    4.54
  -9   1  -3  169.07    5.86
  -9  -1  -3  163.42    5.77
  -9  -1  -3  154.03    6.06
  -9   1  -3  151.80    5.06
  -9  -1  -4  307.60    8.33
  -9   1  -4  291.80    8.28
  -9  -1  -4  295.87    8.30
  -9   1  -4  290.56    8.24
  -9   1  -4  286.51    9.88
  -9  -1  -4  306.49    9.96
  -9   1  -4  294.18    8.29
  -9  -1  -4  288.38   10.11
  -9  -1  -5    0.41    0.41
  -9  -1  -5    0.63    0.45
  -9   1  -5    0.86    0.41
  -9  -1  -5    0.63    0.73
  -9  -1  -6   14.38    1.10
  -9  -1  -6   15.96    1.10
  -9   1  -6   13.43    0.92
  -9   1  -6   15.19    1.07
  -9  -1  -6   14.02    1.02
  -9   1  -6   15.38    1.06
  -9   1  -7   -0.18    0.62
  -9  -1  -7    0.40    0.52
  -9   1  -7   -0.19    0.46
  -9   1  -7    0.41    0.35
  -9   1  -7    0.07    0.45
  -9  -1  -7   -0.07    0.43
  -9  -1  -8   28.67    1.39
  -9   1  -8   29.83    1.38
  -9  -1  -8   25.88    1.35
  -9  -1  -9   27.97    1.18
  -9  -1  -9   29.89    1.21
  -9   1  -9   31.13    1.21
   9  -2  -9    8.51    0.51
  -9  -2   9    9.54    0.55
   9   2  -8   42.37    1.77
   9  -2  -8   40.80    1.71
   9   2  -7    3.06    0.64
   9   2  -7    2.22    0.64
   9  -2  -7    3.33    0.71
   9  -2  -6    8.66    1.70
   9   2  -6    5.92    1.50
   9   2  -6    5.13    0.80
   9   2  -6    5.16    0.78
   9  -2  -6    4.86    0.76
  -9   2   6    5.59    1.41
   9   2  -5  138.70    6.55
   9  -2  -5  150.34    6.62
   9   2  -4   38.48    2.91
   9  -2  -4   42.25    2.99
   9  -2  -3  439.05   13.70
   9   2  -3  444.52   13.84
  -9   2   2    9.01    1.07
   9   2  -2    9.59    1.22
  -9  -2   2    9.93    1.15
   9   2  -1  116.07    4.70
   9  -2  -1  121.66    4.66
  -9   2   1  130.61    4.40
  -9  -2   1  124.09    4.33
  -9   2   0  612.43   17.39
  -9  -2   0  618.30   17.27
   9   2   1   50.02    2.38
  -9   2  -1   48.82    2.43
  -9  -2  -1   48.65    2.36
   9  -2   1   50.49    2.37
  -9   2  -2 1206.01   32.56
  -9  -2  -2 1189.55   32.43
  -9   2  -3   36.20    1.73
  -9  -2  -3   35.24    1.46
  -9   2  -3   38.13    1.60
  -9   2  -3   38.34    1.49
  -9   2  -3   38.02    2.39
  -9  -2  -3   39.23    2.39
  -9  -2  -3   34.21    2.76
  -9  -2  -4   27.76    1.32
  -9   2  -4   30.51    1.29
  -9  -2  -4   31.02    1.44
  -9   2  -4   29.20    1.39
   9   2   4   28.76    1.40
  -9  -2  -4   29.93    2.65
  -9  -2  -4   29.16    1.39
  -9  -2  -5   28.88    1.40
  -9  -2  -5   30.02    1.42
  -9   2  -5   28.43    1.71
  -9   2  -5   28.58    1.33
  -9   2  -5   26.97    1.37
  -9  -2  -5   26.17    1.35
   9   2   5   27.35    1.38
  -9  -2  -5   29.26    2.66
  -9  -2  -6    1.29    0.51
  -9  -2  -6    0.33    0.51
  -9   2  -6    0.22    0.40
  -9   2  -6    0.50    0.41
  -9  -2  -6    0.42    0.42
  -9   2  -6    0.47    0.60
  -9  -2  -6    0.27    0.89
  -9  -2  -7   66.49    2.47
  -9   2  -7   64.17    2.37
  -9   2  -7   66.48    2.77
  -9   2  -7   68.72    2.51
  -9  -2  -7   64.69    2.45
  -9  -2  -8    0.51    0.37
  -9   2  -8    0.32    0.35
  -9  -2  -9   55.88    1.84
  -9   3   8   58.34    2.07
   9   3  -7   14.54    1.03
   9   3  -6   64.58    2.52
   9   3  -6   65.95    2.62
  -9   3   6   57.37    4.11
   9   3  -5    4.76    0.78
  -9   3   5    4.25    1.39
   9   3  -4   27.59    2.34
  -9   3   4   27.86    2.00
   9   3  -4   30.43    1.57
  -9   3   3    2.36    0.72
   9   3  -3    1.57    0.69
   9   3  -3    2.59    0.55
   9   3  -2   47.24    1.88
   9   3  -2   46.75    2.58
   9   3  -1  667.61   18.93
   9   3  -1  690.69   18.08
  -9   3   1  655.39   18.80
   9   3   0    1.80    0.55
  -9   3   0    2.54    0.62
  -9   3  -1  152.17    4.73
   9   3   1  154.28    4.48
  -9  -3  -1  152.08    4.70
  -9   3  -1  147.07    5.70
  -9   3  -1  145.50    5.03
   9   3   2    3.19    0.66
  -9   3  -2    3.95    0.67
  -9   3  -2    1.82    0.58
   9   3   2    3.09    0.53
  -9  -3  -2    3.91    1.16
   9   3   3    2.26    0.65
  -9   3  -3    2.80    0.69
  -9   3  -3    2.89    0.51
  -9   3  -3    3.65    0.59
  -9   3  -3    2.20    0.63
   9   3   3    4.38    0.64
  -9  -3  -3    2.70    1.12
  -9  -3  -3    3.10    0.61
   9   3   4   37.06    1.72
  -9   3  -4   34.21    1.57
  -9   3  -5  123.68    4.31
  -9  -3  -5  115.45    3.98
   9   3   5  125.99    4.04
  -9   3  -5  115.68    3.71
  -9  -3  -5  129.01    6.35
  -9   3  -5  115.55    3.60
  -9   3  -6   20.84    1.42
   9   3   6   17.94    1.15
  -9   3  -7   -0.21    0.51
  -9  -3  -8    0.08    0.31
  -9   4   8    2.67    0.33
  -9   4   7    5.30    0.62
   9   4  -6    0.97    0.52
   9   4  -6    0.57    0.47
   9   4  -5    9.72    0.93
  -9   4   5   12.00    1.95
   9   4  -4   77.39    2.90
   9   4  -4   73.31    2.85
  -9   4   4   69.79    4.71
   9   4  -3  123.14    4.11
   9   4  -2   10.97    0.95
   9   4  -2   10.87    0.88
  -9   4   2    8.12    1.63
   9   4  -1   29.36    1.48
  -9  -4   1   26.84    1.39
   9   4  -1   28.39    1.38
  -9   4   1   28.60    2.60
  -9  -4   1   23.28    2.23
  -9   4   0   32.23    2.67
   9   4   0   38.50    1.70
  -9  -4   0   40.37    1.83
  -9  -4   0   36.73    2.90
  -9   4   0   36.55    1.73
  -9  -4  -1   46.86    2.15
   9   4   1   52.13    1.98
  -9   4  -1   51.56    3.14
   9   4   1   48.15    2.13
  -9  -4  -1   45.23    3.42
  -9   4  -1   50.75    2.18
  -9   4  -2   41.33    1.99
  -9  -4  -2   43.08    2.04
  -9   4  -2   43.34    2.08
  -9  -4  -2   38.66    3.28
  -9  -4  -3    4.32    0.76
  -9   4  -3    2.92    0.66
  -9   4  -3    2.79    0.71
  -9   4  -3    3.97    0.75
   9   4   3    3.46    0.69
  -9  -4  -3    3.03    1.31
  -9   4  -4  122.78    4.00
  -9  -4  -4  115.12    4.17
   9   4   4  125.10    4.20
  -9  -4  -4  119.20    6.33
  -9   4  -4  120.50    3.85
  -9   4  -5   20.34    1.41
  -9  -4  -5   19.86    1.29
   9   4   5   17.46    1.23
  -9   4  -6   12.51    1.04
   9   4   6   13.16    0.95
  -9  -4  -7    0.94    0.36
  -9   5   6   -0.05    0.34
   9  -5  -5    0.88    0.44
   9   5  -5    0.77    0.43
  -9   5   5    0.23    0.38
   9   5  -4    0.46    0.51
  -9   5   4    0.65    0.43
  -9   5   4    0.50    0.43
  -9   5   3  107.26    3.68
   9   5  -3  107.46    3.67
  -9   5   3   96.83    5.64
  -9   5   3  102.55    3.53
   9   5  -2    2.25    0.65
  -9   5   2    2.70    0.67
  -9   5   2    1.77    1.17
  -9   5   2    4.26    0.60
   9   5  -1   35.14    1.69
  -9   5   1   33.21    1.82
  -9  -5   1   31.49    1.59
  -9  -5   0  163.56    5.32
  -9   5   0  168.96    5.50
  -9   5   0  160.20    7.08
  -9  -5  -1   25.19    1.54
  -9   5  -1   21.67    1.49
  -9  -5  -2  185.15    5.97
  -9   5  -2  181.48    5.90
   9   5   2  188.02    5.87
  -9   5  -2  188.82    5.85
  -9   5  -3   13.71    1.12
  -9   5  -3   13.80    1.13
  -9  -5  -4   62.69    2.62
   9   5   4   62.85    2.55
  -9  -5  -5    3.26    0.59
  -9   5  -5    3.60    0.65
   9   5   5    4.19    0.64
  -9  -5  -6    0.34    0.26
   9   6  -5    0.71    0.29
   9  -6  -4    2.90    0.50
   9   6  -4    3.31    0.48
  -9   6   3    3.91    0.54
   9   6  -3    3.73    0.54
   9   6  -2    3.98    0.57
  -9   6   2    4.72    0.66
  -9   6   1  116.71    3.96
   9   6  -1  117.80    3.59
  -9  -6   0    2.55    0.57
  -9   6   0    3.41    0.66
  -9  -6  -1   49.88    2.16
  -9  -6  -2    0.14    0.49
  -9  -6  -3   27.09    1.46
  -9  -6  -4   13.12    0.91
  -9  -6  -5    8.96    0.60
   9  -7  -3    0.17    0.21
   9  -7  -2    4.12    0.42
   9  -7  -1    2.86    0.37
   9  -7   0    2.06    0.30
  -9  -7  -1    1.98    0.33
  -9  -7  -2    2.14    0.34
  10   0  -9    0.09    0.36
  10   0  -8   29.23    1.59
  10   0  -7    0.65    0.98
  10   0  -7    0.35    0.59
  10   0  -6  147.58    7.23
  10   0  -5   -0.27    0.95
  10   0  -4    5.12    1.21
  10   0  -3    0.70    0.66
  10   0  -2 1143.41   31.03
 -10   0   2 1100.52   30.41
  10   0  -1    0.85    0.65
 -10   0   1    0.10    0.71
  10   0   0 1727.09   45.92
  10   0   1   -0.11    0.53
 -10   0  -1    0.11    0.58
 -10   0  -2 1254.43   34.07
 -10   0  -3   -0.23    0.41
 -10   0  -3   -0.44    0.66
 -10   0  -4  277.53    8.08
 -10   0  -4  299.80    8.29
 -10   0  -4  293.43    9.84
 -10   0  -4  274.42    9.37
 -10   0  -4  288.44    8.07
 -10   0  -5   -0.14    0.46
 -10   0  -5   -0.41    0.46
 -10   0  -5    0.64    0.62
 -10   0  -6   25.73    1.44
 -10   0  -6   28.44    1.48
 -10   0  -7    0.20    0.47
 -10   0  -7   -0.14    0.45
 -10   0  -7    0.63    0.48
 -10   0  -8   85.14    2.93
 -10   0  -8   84.57    2.98
 -10   0  -9    0.14    0.30
  10  -1  -9    0.41    0.34
  10   1  -9    0.12    0.35
  10   1  -8   -0.19    0.47
  10   1  -8    0.49    0.59
  10  -1  -8   -0.67    0.54
  10  -1  -8    0.18    0.47
  10   1  -7   10.63    1.95
  10   1  -7   10.83    1.08
  10  -1  -7   10.91    1.07
  10  -1  -7   11.10    2.00
  10  -1  -6   79.05    4.85
  10   1  -6   64.37    4.54
  10   1  -5  196.42    8.26
  10  -1  -5  189.99    8.08
  10   1  -4   27.28    2.49
  10  -1  -4   27.84    2.50
  10  -1  -3   42.78    2.80
  10   1  -3   44.53    2.86
 -10   1   2    1.35    0.77
  10   1  -2    0.78    0.66
  10  -1  -2    1.81    0.77
 -10  -1   2    1.74    0.91
  10   1  -1    0.13    0.61
  10  -1  -1    0.12    0.62
 -10   1   1    0.39    0.63
 -10  -1   1    0.97    0.66
  10   1   0  451.13   13.21
  10  -1   0  460.42   13.24
 -10   1  -1  120.45    4.67
 -10  -1  -1  123.81    4.63
  10  -1   1  128.84    4.64
  10   1   1  125.73    4.61
 -10   1  -2  772.47   21.42
 -10  -1  -2  746.71   21.29
 -10  -1  -3   13.76    0.85
 -10   1  -3   13.66    0.89
 -10   1  -3   15.48    0.88
 -10   1  -3   16.35    1.58
 -10  -1  -3   15.04    1.49
 -10   1  -3   14.34    1.19
 -10  -1  -4   98.40    3.25
 -10  -1  -4   95.39    3.21
 -10   1  -4  102.65    3.27
 -10   1  -4  100.63    3.19
 -10   1  -4   97.95    3.25
 -10   1  -4   97.04    4.63
 -10  -1  -4   88.37    4.42
 -10  -1  -4  110.67    4.99
 -10   1  -5   53.93    2.13
 -10  -1  -5   57.08    2.22
 -10  -1  -5   56.52    2.36
 -10  -1  -5   56.81    3.56
 -10  -1  -6   12.01    0.97
 -10   1  -6   14.89    1.00
 -10  -1  -6   12.92    1.08
 -10   1  -6    9.93    0.81
 -10   1  -6   11.22    0.94
 -10  -1  -6   11.11    0.93
 -10  -1  -6   12.13    1.67
 -10  -1  -7   28.05    1.47
 -10   1  -7   27.68    1.41
 -10   1  -7   23.19    1.59
 -10   1  -7   27.74    1.46
 -10  -1  -7   26.86    1.44
 -10   1  -8   37.87    1.59
 -10  -1  -8   36.26    1.61
 -10   1  -8   39.49    1.70
 -10  -1  -8   35.11    1.58
  10  -2  -9    1.60    0.26
  10  -2  -8    8.02    0.69
  10   2  -8    6.73    0.70
  10   2  -7  141.32    4.53
  10  -2  -7  142.90    4.49
  10   2  -6   12.94    1.99
  10  -2  -6   10.14    1.78
  10   2  -6   12.48    1.09
  10  -2  -6   12.78    1.05
 -10   2   6   10.19    1.78
  10  -2  -5   29.60    2.74
  10   2  -5   33.85    2.99
  10  -2  -4   52.68    3.47
  10   2  -4   54.84    3.62
 -10  -2   3   99.38    4.39
  10   2  -3  113.46    4.97
 -10   2   3  104.67    4.34
  10  -2  -3  102.53    4.72
  10   2  -2   19.85    1.81
 -10   2   2   19.67    1.57
 -10  -2   2   22.89    1.69
  10  -2  -2   23.77    1.86
  10   2  -1    2.84    0.81
  10  -2  -1    3.24    0.77
 -10   2   0  274.25    8.73
 -10  -2   0  273.41    8.60
 -10   2  -1   89.04    3.72
 -10  -2  -1   85.89    3.58
  10   2   1   92.41    3.65
  10  -2   1   84.13    3.55
 -10   2  -2  190.26    6.55
 -10  -2  -2  178.21    6.37
  10  -2   2  197.04    6.53
  10   2   2  183.72    6.44
 -10   2  -3  178.02    5.23
 -10  -2  -3  169.92    5.04
 -10   2  -3  172.54    5.43
 -10  -2  -3  173.66    5.24
  10   2   3  167.58    5.20
 -10   2  -3  180.86    6.53
 -10  -2  -3  181.45    6.44
 -10  -2  -3  177.50    7.28
 -10   2  -3  174.29    5.06
 -10  -2  -4   49.16    1.89
 -10   2  -4   45.04    1.79
 -10   2  -4   47.77    1.95
 -10  -2  -4   49.65    1.94
 -10  -2  -4   46.65    1.97
 -10   2  -4   49.24    1.94
  10   2   4   48.56    1.96
 -10   2  -4   53.11    3.16
 -10  -2  -4   51.63    3.55
 -10   2  -5    0.99    0.67
 -10  -2  -5    0.28    0.44
 -10   2  -5    0.40    0.40
 -10  -2  -5   -0.12    0.40
 -10   2  -5   -0.12    0.40
 -10  -2  -5   -0.11    0.44
  10   2   5    0.51    0.39
 -10  -2  -5   -0.27    0.81
 -10   2  -6    1.40    0.47
 -10   2  -6    1.71    0.76
 -10  -2  -6    2.01    0.56
 -10  -2  -6    1.35    0.57
 -10   2  -6    1.45    0.50
 -10  -2  -6    1.92    0.49
 -10  -2  -6    1.09    0.94
 -10   2  -7   19.83    1.38
 -10   2  -7   19.38    1.15
 -10  -2  -7   19.92    1.14
 -10  -2  -7   19.71    1.15
 -10   2  -7   19.01    1.08
 -10  -2  -8   15.10    0.95
 -10  -2  -8   16.29    0.90
 -10   2  -8   15.48    0.85
 -10  -2  -9   10.93    0.58
 -10   3   8   38.29    1.51
  10   3  -7   58.60    2.29
  10   3  -6    8.03    0.89
  10   3  -6    8.00    0.88
  10   3  -5    1.15    0.45
 -10   3   5    0.31    1.04
  10   3  -4    1.62    0.91
  10   3  -4    0.72    0.55
  10   3  -3   -0.31    0.47
  10   3  -3    0.17    0.63
 -10   3   3   -0.23    0.64
  10   3  -2    5.97    0.65
  10   3  -2    2.59    0.90
  10   3  -1   21.79    1.11
 -10  -3   1   19.96    1.10
 -10   3   1   20.86    1.59
  10   3  -1   21.40    1.67
  10   3   0  263.88    8.48
 -10   3   0  278.11    8.36
 -10  -3   0  267.48    7.74
 -10   3  -1  117.71    3.88
 -10  -3  -1  121.37    3.87
  10   3   1  118.32    3.63
  10   3   1  112.97    3.83
 -10   3  -1  123.55    4.98
 -10   3  -1  113.98    4.30
 -10   3  -2   10.59    0.98
  10   3   2   11.20    0.88
 -10   3  -2   11.21    1.21
 -10  -3  -2   12.92    1.88
  10   3   2   10.40    1.11
 -10   3  -3   29.33    1.65
 -10   3  -3   28.86    1.49
 -10  -3  -3   30.52    1.56
  10   3   3   26.81    1.46
 -10  -3  -3   32.80    2.96
  10   3   3   25.83    1.95
  10   3   4    9.76    1.27
 -10   3  -4    7.86    0.83
 -10  -3  -4    9.23    0.89
  10   3   4    9.22    0.88
 -10   3  -5   33.72    1.94
 -10  -3  -5   36.28    1.77
 -10   3  -5   36.86    1.55
  10   3   5   37.85    1.77
 -10  -3  -5   39.81    3.37
 -10   3  -6   -0.89    0.63
  10   3   6    0.18    0.43
 -10   3  -7    2.89    0.67
 -10  -3  -8    1.01    0.34
 -10   4   8    3.36    0.33
 -10   4   7    9.68    0.76
  10   4  -6   16.06    1.04
  10   4  -6   17.23    1.11
  10   4  -5   11.59    1.00
  10   4  -5   11.71    1.02
  10   4  -4   45.62    2.07
  10   4  -4   44.49    2.03
 -10   4   4   44.30    3.72
  10   4  -3   14.28    1.09
  10   4  -3   15.58    1.16
  10   4  -2   43.78    1.98
  10   4  -2   43.15    1.90
 -10   4   2   41.27    3.41
 -10  -4   1   20.18    1.20
  10   4  -1   20.31    1.25
  10   4  -1   18.77    1.10
 -10   4   1   19.49    2.28
  10   4   0   47.15    1.99
 -10   4   0   48.28    3.29
 -10  -4   0   48.23    2.11
 -10  -4   0   45.44    3.35
 -10   4   0   50.10    2.07
  10   4   1   36.01    1.59
 -10  -4  -1   36.32    1.83
 -10   4  -1   36.64    2.62
  10   4   1   37.38    1.81
 -10  -4  -1   36.64    3.11
 -10   4  -1   35.85    1.79
 -10   4  -2   95.30    3.59
  10   4   2  102.27    3.63
 -10  -4  -2  103.33    3.69
 -10  -4  -2  105.51    5.66
 -10   4  -3  338.98    9.91
 -10  -4  -3  329.65    9.88
 -10   4  -3  332.66    9.62
  10   4   3  348.57    9.86
 -10   4  -3  338.99    9.81
 -10  -4  -3  335.38   12.54
 -10  -4  -4   93.05    3.41
 -10   4  -4   85.88    3.12
 -10   4  -4   90.93    3.08
  10   4   4   89.84    3.34
 -10  -4  -4   85.51    5.21
 -10   4  -5    3.28    0.75
 -10  -4  -5    4.28    0.73
 -10   4  -6    1.61    0.59
  10   4   6    1.99    0.49
 -10   4  -7    3.28    0.51
 -10  -4  -7    3.16    0.45
 -10   5   6    8.62    0.66
  10  -5  -5   26.68    1.33
  10   5  -5   24.58    1.27
 -10   5   5   25.54    1.29
 -10   5   4   37.04    1.66
 -10   5   4   40.55    1.74
 -10   5   3   10.24    0.94
 -10   5   3    9.28    0.83
  10   5  -2   20.22    1.26
 -10   5   2   19.32    1.31
 -10   5   2   18.43    1.09
 -10  -5   1    5.03    0.68
  10   5  -1    4.25    0.69
 -10   5   1    4.27    0.80
 -10   5   1    4.89    1.27
 -10  -5   0    0.16    0.53
 -10   5   0   -0.18    0.56
 -10  -5  -1    1.21    0.62
 -10   5  -1    0.89    0.61
 -10  -5  -2   97.23    3.58
 -10   5  -2   93.63    3.50
 -10   5  -2   88.57    3.38
 -10   5  -3   43.50    1.97
  10   5   3   37.61    1.92
 -10   5  -3   38.02    1.90
 -10  -5  -4   14.64    1.18
  10   5   4   15.08    1.11
 -10   5  -4   16.92    1.18
 -10  -5  -5   46.89    1.99
 -10   5  -5   51.79    2.07
 -10  -5  -6    1.75    0.46
  10   6  -5    0.43    0.27
  10  -6  -4    5.64    0.58
  10   6  -4    4.44    0.50
 -10   6   3   36.50    1.52
  10   6  -3   38.21    1.49
 -10   6   2   70.19    2.56
  10   6  -2   68.68    2.33
 -10   6   1   27.76    1.49
 -10  -6   0   34.35    1.61
 -10   6   0   33.75    1.69
 -10  -6  -1   16.43    1.13
 -10  -6  -2    2.91    0.63
 -10  -6  -3    0.82    0.56
 -10  -6  -4   26.09    1.27
 -10  -6  -5   15.25    0.76
 -10  -6  -5   16.44    0.86
  10  -7  -2   34.74    1.26
  10  -7  -1    9.82    0.57
 -10  -7  -2    1.52    0.27
  11   0  -9   -0.16    0.35
  11   0  -8    3.42    0.69
  11   0  -7   -0.65    1.01
  11   0  -7    0.43    0.60
  11   0  -6  389.23   14.12
  11   0  -5   -0.29    1.08
  11   0  -4    3.08    1.09
  11   0  -3   -0.38    0.70
  11   0  -2   20.77    1.83
 -11   0   2   17.07    1.55
  11   0  -1   -0.27    0.69
 -11   0   1   -0.32    0.79
  11   0   0   20.82    1.56
  11   0   1    0.48    0.49
 -11   0  -1    0.26    0.61
 -11   0  -2  883.21   24.70
 -11   0  -3    0.08    0.45
 -11   0  -3   -1.29    0.77
 -11   0  -4  205.82    5.89
 -11   0  -4  195.80    5.90
 -11   0  -4  204.71    6.13
 -11   0  -4  201.89    7.64
 -11   0  -4  189.09    7.16
 -11   0  -5   -0.51    0.70
 -11   0  -5   -0.18    0.45
 -11   0  -5    0.08    0.48
 -11   0  -6  644.26   17.58
 -11   0  -6  635.13   17.73
 -11   0  -6  657.64   17.65
 -11   0  -7    0.26    0.47
 -11   0  -7   -0.12    0.42
 -11   0  -7    0.47    0.49
 -11   0  -8   77.95    2.71
 -11   0  -8   73.54    2.63
  11   1  -9   -0.07    0.30
 -11   1   9    0.38    0.33
 -11  -1   9   -0.21    0.34
  11  -1  -9    0.14    0.29
  11  -1  -8    0.93    0.50
  11   1  -8    0.06    0.48
  11   1  -8    0.40    0.52
  11  -1  -8    1.15    0.54
  11   1  -7   47.16    2.22
  11  -1  -7   47.09    2.19
  11  -1  -6    0.62    0.97
  11   1  -6    0.65    1.08
  11   1  -5   58.16    4.09
  11  -1  -5   53.08    3.82
  11   1  -4   66.54    4.01
  11  -1  -4   61.39    3.88
  11   1  -3   49.79    3.14
  11  -1  -3   52.73    3.17
  11   1  -2   51.62    2.99
  11  -1  -2   47.24    2.84
 -11  -1   2   43.90    2.55
 -11   1   2   48.39    2.59
  11   1  -1  114.57    4.54
  11  -1  -1  107.69    4.43
 -11  -1   1  107.86    4.14
 -11   1   1   99.45    4.06
 -11   1   0  785.76   22.84
 -11  -1   0  833.76   22.80
  11   1   0  836.70   22.73
  11  -1   0  801.92   22.62
 -11   1  -1  478.45   14.35
 -11  -1  -1  484.48   14.25
  11  -1   1  487.98   14.22
  11   1   1  486.06   14.22
 -11   1  -2  599.46   16.60
 -11  -1  -2  605.42   16.51
 -11  -1  -3    0.74    0.49
 -11   1  -3    0.13    0.51
 -11  -1  -3    0.53    0.37
 -11   1  -3    0.14    0.50
 -11   1  -3   -0.16    0.86
 -11   1  -3    0.94    0.49
 -11  -1  -4   26.24    1.27
 -11   1  -4   23.59    1.21
 -11  -1  -4   24.12    1.28
 -11   1  -4   23.95    1.29
 -11  -1  -4   27.77    1.47
 -11   1  -4   23.26    1.28
 -11   1  -4   27.32    2.32
 -11  -1  -4   26.60    2.26
 -11  -1  -4   26.44    1.30
 -11  -1  -4   26.35    2.33
 -11  -1  -5   15.35    1.06
 -11   1  -5   16.79    1.05
 -11  -1  -5   17.79    1.23
 -11  -1  -5   13.89    1.81
 -11  -1  -6   10.70    0.93
 -11   1  -6   11.86    0.93
 -11  -1  -6   11.81    1.06
 -11   1  -6   11.55    0.82
 -11   1  -6   11.14    0.95
 -11  -1  -6   11.50    0.95
 -11   1  -7    0.90    0.67
 -11  -1  -7    1.65    0.53
 -11   1  -7    2.01    0.56
 -11   1  -7    1.71    0.53
 -11  -1  -7    1.28    0.49
 -11  -1  -8   44.63    1.82
 -11  -1  -8   48.85    1.91
 -11  -1  -8   45.00    1.84
 -11   1  -8   46.95    1.82
  11  -2  -8    9.40    0.76
  11  -2  -8    9.05    0.71
  11   2  -8    8.22    0.71
  11   2  -7    4.19    0.69
  11   2  -7    5.42    0.78
  11  -2  -7    6.64    0.80
 -11  -2   6    2.08    1.22
  11  -2  -6    3.97    1.37
  11   2  -6    5.17    1.49
  11   2  -6    3.92    0.74
  11  -2  -6    3.23    0.67
 -11   2   6    2.43    1.03
 -11   2   6    2.54    1.17
  11   2  -5   12.96    2.01
  11  -2  -5   13.65    1.96
  11  -2  -4   27.47    2.61
  11   2  -4   31.38    2.81
 -11  -2   4   28.20    2.40
 -11   2   4   29.08    2.29
 -11   2   3    8.33    1.24
  11  -2  -3    9.13    1.41
  11   2  -3    9.61    1.45
 -11  -2   3    8.84    1.33
 -11   2   2  221.14    6.22
 -11  -2   2  221.91    6.24
 -11  -2   2  220.75    7.44
  11   2  -2  222.72    7.95
 -11   2   2  227.90    7.43
  11  -2  -2  222.00    7.83
  11   2  -1  120.28    5.03
  11  -2  -1  127.95    5.02
 -11   2   0    1.36    0.67
 -11  -2   0    3.90    0.88
  11   2   1    7.17    0.97
  11  -2   1    5.26    0.91
 -11   2  -1    5.92    0.99
 -11  -2  -1    5.68    0.93
 -11   2  -2  438.46   12.15
 -11   2  -2  438.88   11.81
 -11  -2  -2  443.46   12.05
 -11  -2  -2  428.66   11.78
  11   2   2  430.74   12.03
 -11   2  -2  453.81   13.40
 -11  -2  -2  427.55   13.13
  11  -2   2  463.07   13.34
  11   2   2  452.54   13.29
 -11   2  -3    7.15    0.79
 -11  -2  -3    7.42    0.72
 -11   2  -3    5.67    0.65
 -11   2  -3    5.37    0.76
 -11  -2  -3    6.40    0.65
 -11   2  -3    9.04    1.28
 -11  -2  -3    7.26    1.17
  11   2   3    6.41    0.66
 -11  -2  -3    4.20    1.24
 -11  -2  -3    6.05    0.61
 -11   2  -3    6.15    0.58
 -11  -2  -4    4.73    0.62
 -11   2  -4    3.86    0.53
 -11  -2  -4    5.20    0.72
 -11   2  -4    4.53    0.70
 -11   2  -4    5.96    0.82
 -11  -2  -4    3.95    0.61
 -11   2  -4    4.38    0.71
  11   2   4    5.04    0.62
 -11   2  -4    4.87    1.13
 -11  -2  -4    4.42    1.07
 -11  -2  -4    4.28    1.27
 -11  -2  -5    1.84    0.52
 -11   2  -5    1.68    0.47
 -11   2  -5    2.52    0.76
 -11  -2  -5    1.73    0.49
 -11  -2  -5    1.52    0.49
  11   2   5    2.40    0.52
 -11  -2  -5    1.37    0.92
 -11   2  -6   66.85    2.86
 -11  -2  -6   59.78    2.63
 -11   2  -6   66.70    2.47
 -11  -2  -6   62.66    2.39
 -11  -2  -6   63.83    2.41
 -11   2  -6   60.62    2.30
 -11   2  -7    2.97    0.53
 -11   2  -7    4.59    0.84
 -11   2  -7    3.76    0.61
 -11  -2  -7    4.48    0.59
 -11  -2  -7    4.83    0.61
 -11  -2  -8    4.93    0.57
 -11   3   8   26.71    1.16
  11   3  -7    0.36    0.46
  11   3  -6   -0.07    0.50
  11   3  -6    0.07    0.56
 -11   3   5   26.04    1.22
  11   3  -5   26.13    1.40
  11   3  -4   -0.22    0.53
  11   3  -4    0.21    0.92
  11   3  -3   47.94    3.06
  11   3  -3   47.88    2.01
  11   3  -2  246.67    8.65
  11   3  -2  255.20    7.33
 -11  -3   1  369.23   10.42
  11   3  -1  377.68   11.62
  11   3  -1  373.64   10.34
 -11   3   1  385.14   11.46
 -11   3   0  256.58    7.54
  11   3   0  271.68    8.57
 -11   3   0  273.02    8.39
 -11  -3   0  260.05    7.60
 -11   3  -1  222.04    6.80
 -11  -3  -1  234.50    6.82
 -11   3  -1  231.23    7.48
 -11   3  -1  231.77    8.08
 -11   3  -2   10.14    0.96
  11   3   2   11.00    0.90
 -11   3  -2   10.94    1.22
 -11  -3  -2    7.37    1.55
  11   3   2    7.79    1.04
  11   3   3    1.31    0.60
 -11   3  -3    1.79    0.68
 -11  -3  -3    1.61    0.56
 -11   3  -3    1.38    0.62
  11   3   3    1.87    0.52
 -11  -3  -3    1.19    1.00
 -11   3  -4    2.69    0.77
 -11  -3  -4    3.25    0.66
 -11   3  -4    3.28    0.69
 -11   3  -4    2.45    0.47
  11   3   4    3.50    0.64
 -11  -3  -5    5.03    0.73
 -11   3  -5    4.63    0.55
  11   3   5    4.82    0.70
 -11  -3  -5    4.54    1.42
 -11   3  -6   41.50    2.05
 -11  -3  -6   35.57    1.92
 -11   3  -7   44.78    1.99
 -11  -3  -8    0.99    0.32
 -11   4   7    8.85    0.69
  11   4  -6   14.59    0.99
  11   4  -5    0.57    0.54
  11   4  -5    1.27    0.59
  11   4  -4    8.37    0.93
  11   4  -4    7.35    0.85
 -11   4   4    6.69    1.66
  11   4  -3   15.64    1.12
 -11   4   3   17.81    2.39
  11   4  -3   14.57    1.14
  11   4  -2  165.08    5.16
  11   4  -2  157.41    5.01
 -11   4   2  159.11    7.38
 -11  -4   1   16.75    1.12
  11   4  -1   16.73    1.13
  11   4  -1   16.72    1.05
 -11   4   1   16.23    2.06
  11   4   0   43.92    1.90
 -11   4   0   41.12    3.10
 -11  -4   0   44.32    2.01
 -11  -4   0   39.85    3.21
 -11   4   0   44.73    1.94
 -11  -4  -1  208.91    6.38
  11   4   1  201.45    5.99
 -11  -4  -1  202.69    8.59
 -11   4  -1  202.43    6.27
 -11  -4  -2    2.62    0.65
 -11   4  -2    2.50    0.68
  11   4   2    1.99    0.61
 -11  -4  -2    0.92    1.02
 -11  -4  -3    0.17    0.62
 -11   4  -3    0.53    0.53
 -11   4  -3    0.67    0.66
 -11   4  -3    1.46    0.65
  11   4   3    0.32    0.59
 -11  -4  -3    1.58    1.31
 -11   4  -4    1.57    0.66
 -11  -4  -4    0.25    0.56
 -11   4  -4    0.42    0.46
 -11   4  -4    0.62    0.54
  11   4   4   -0.32    0.57
 -11  -4  -4    0.31    0.86
 -11  -4  -5   12.15    1.00
  11   4   5   11.21    0.95
 -11   4  -6   -0.20    0.51
 -11  -4  -6    0.59    0.53
 -11  -4  -7    7.83    0.59
 -11   4  -7    7.12    0.63
 -11   5   6   21.00    1.01
  11   5  -5    1.68    0.47
 -11   5   5    0.75    0.39
 -11   5   4    1.70    0.49
 -11   5   4    1.56    0.45
 -11   5   3   30.34    1.60
  11   5  -3   34.21    1.64
 -11   5   3   30.16    1.45
  11   5  -2   10.54    0.94
 -11   5   2    6.58    1.46
  11   5  -1    1.85    0.56
 -11  -5   1    1.20    0.53
 -11   5   1    1.33    0.95
  11   5   0    0.06    0.46
 -11  -5   0   -0.08    0.52
 -11   5   0    0.09    0.55
 -11   5  -1   96.90    3.69
 -11  -5  -1  101.54    3.69
 -11  -5  -2  169.69    5.62
 -11   5  -2  172.35    5.57
 -11   5  -2  173.22    5.49
 -11   5  -3   73.30    2.81
 -11   5  -3   73.69    2.85
 -11   5  -4    0.55    0.52
 -11  -5  -4    1.42    0.60
 -11  -5  -5    1.91    0.50
 -11  -5  -6    0.95    0.43
  11  -6  -4    4.21    0.51
  11   6  -4    4.20    0.45
 -11   6   3    3.20    0.47
  11   6  -3    3.40    0.48
 -11   6   2   53.78    2.06
  11   6  -2   49.95    1.80
 -11   6   1    5.40    0.69
 -11  -6   0    8.50    0.78
 -11   6   0    7.79    0.82
 -11   6  -1   -0.47    0.46
 -11  -6  -1   -0.06    0.44
 -11  -6  -2    1.89    0.57
 -11  -6  -3   -0.18    0.44
 -11  -6  -4   64.98    2.27
 -11  -6  -4   63.29    2.32
 -11  -6  -5    4.36    0.43
  11  -7  -1   12.11    0.60
 -12   0   9   -0.15    0.34
  12   0  -9   -0.18    0.31
  12   0  -8  229.60    6.86
  12   0  -7    0.17    0.60
  12   0  -6    1.63    1.16
  12   0  -5   -0.90    1.13
  12   0  -4    9.60    1.59
 -12   0   3   -0.96    1.15
  12   0  -3   -0.62    0.73
  12   0  -2   53.57    3.11
 -12   0   2   47.49    1.78
 -12   0   2   47.80    2.69
  12   0  -1   -0.15    0.70
 -12   0   1   -0.60    0.74
 -12   0   0   78.88    3.67
  12   0   0   80.54    3.56
  12   0   1   -0.13    0.51
 -12   0  -1    0.29    0.63
 -12   0  -2  260.56    7.29
 -12   0  -2  261.06    7.35
 -12   0  -2  273.41    8.85
 -12   0  -3    0.34    0.37
 -12   0  -3   -0.09    0.43
 -12   0  -3    0.13    0.44
 -12   0  -3    0.35    0.71
 -12   0  -4   96.33    3.13
 -12   0  -4   90.19    3.14
 -12   0  -4   92.52    3.36
 -12   0  -4   96.82    4.71
 -12   0  -4   89.49    4.30
 -12   0  -5   -0.27    0.72
 -12   0  -5   -0.24    0.47
 -12   0  -5    0.82    0.56
 -12   0  -6  232.44    6.90
 -12   0  -6  230.84    6.95
 -12   0  -7    0.12    0.48
 -12   0  -7    0.39    0.42
 -12   0  -7    0.79    0.50
 -12   0  -8    7.58    0.71
 -12   0  -8    7.40    0.69
 -12  -1   9   33.39    1.21
 -12   1   9   32.67    1.19
  12  -1  -9   31.26    1.22
  12   1  -9   30.85    1.24
  12   1  -8    8.16    0.81
  12  -1  -8    8.57    0.81
  12  -1  -8    8.39    0.76
  12   1  -7    5.45    0.84
  12  -1  -7    6.77    0.87
  12  -1  -6    5.63    1.53
  12   1  -6    3.27    1.36
  12  -1  -5   15.13    2.10
  12   1  -5   15.56    2.29
  12  -1  -4   57.01    3.73
  12   1  -4   49.44    3.59
 -12   1   3    8.90    1.36
 -12  -1   3    8.80    1.40
  12  -1  -3    9.81    1.51
  12   1  -3    7.68    1.37
 -12  -1   2    0.62    0.44
  12   1  -2    1.88    0.89
  12  -1  -2    0.37    0.72
 -12   1   2    0.93    0.41
 -12  -1   2    0.83    0.80
 -12   1   2    1.75    0.91
  12   1  -1  361.50   11.23
  12  -1  -1  352.04   11.16
 -12  -1   1  343.06   10.67
 -12   1   1  346.40   10.69
 -12   1   0 1768.94   49.14
 -12  -1   0 1899.25   49.18
  12   1   0 1798.90   48.95
  12  -1   0 1848.37   48.97
 -12   1  -1   22.57    1.88
 -12  -1  -1   23.51    1.84
  12  -1   1   19.94    1.67
  12   1   1   22.28    1.74
 -12  -1  -2   59.55    2.13
 -12   1  -2   62.67    2.29
 -12   1  -2   63.14    3.31
 -12  -1  -2   65.71    3.27
  12  -1   2   68.67    3.36
 -12   1  -2   64.18    2.17
 -12   1  -3   18.43    1.06
 -12  -1  -3   18.74    1.08
 -12  -1  -3   21.60    1.23
 -12  -1  -3   18.58    1.05
 -12   1  -3   21.37    1.93
 -12  -1  -3   22.88    1.96
 -12   1  -3   16.13    1.44
 -12  -1  -3   18.68    1.00
 -12   1  -3   18.41    1.01
 -12   1  -4   21.34    1.22
 -12  -1  -4   19.46    1.15
 -12  -1  -4   20.92    1.30
 -12  -1  -4   20.20    1.19
 -12   1  -4   22.06    2.16
 -12  -1  -4   20.13    2.11
 -12  -1  -4   18.68    2.13
 -12  -1  -4   20.77    1.13
 -12   1  -4   21.47    1.13
 -12  -1  -5   33.99    1.61
 -12   1  -5   33.25    1.56
 -12  -1  -5   35.83    1.81
 -12  -1  -5   30.58    1.67
 -12  -1  -5   31.71    2.71
 -12  -1  -6    0.66    0.56
 -12   1  -6    0.12    0.45
 -12   1  -6    1.26    0.53
 -12  -1  -6    0.41    0.46
 -12  -1  -6   -0.51    0.54
 -12   1  -7  127.89    4.62
 -12   1  -7  137.86    4.35
 -12  -1  -7  135.37    4.32
 -12  -1  -7  131.96    4.29
 -12   1  -7  135.99    4.25
 -12  -1  -8   34.55    1.51
 -12   1  -8   42.28    1.66
 -12  -1  -8   39.11    1.60
 -12  -1  -8   36.33    1.55
 -12   1  -8   39.21    1.55
 -12  -2   8    4.43    0.53
  12  -2  -8    3.38    0.51
  12  -2  -8    3.52    0.49
  12   2  -7    8.29    0.84
  12   2  -7    8.65    0.87
  12  -2  -7    7.41    0.82
 -12  -2   6    0.23    0.97
 -12   2   6    0.20    0.97
  12  -2  -6   -0.56    1.03
  12   2  -6    0.61    1.18
  12   2  -6    0.16    0.58
  12  -2  -5   81.99    4.89
  12   2  -5   96.26    5.34
 -12  -2   5   93.01    4.82
 -12   2   5   91.28    4.53
  12  -2  -4   30.49    2.77
  12   2  -4   36.78    3.05
 -12  -2   4   30.27    2.54
 -12   2   4   35.45    2.54
 -12  -2   3    9.24    0.79
 -12   2   3    9.28    0.73
 -12  -2   3    7.76    1.33
  12  -2  -3    8.55    1.47
  12   2  -3    9.91    1.56
 -12   2   3   10.23    1.38
 -12   2   2    2.07    0.45
 -12  -2   2    1.66    0.48
  12  -2  -2    4.71    1.10
  12   2  -2    3.60    1.06
 -12  -2   2    2.36    0.94
 -12   2   2    2.00    0.86
  12   2  -1    4.24    1.02
  12  -2  -1    3.08    0.85
 -12   2   1    4.83    0.51
 -12  -2   1    4.99    0.52
 -12   2   0   -0.30    0.62
 -12  -2   0   -0.14    0.69
 -12   2  -1   -0.10    0.46
 -12  -2  -1    0.49    0.41
 -12  -2  -1    0.07    0.44
 -12   2  -1   -0.45    0.74
 -12  -2  -1   -0.41    0.80
  12   2   1   -0.70    0.71
  12  -2   1   -0.14    0.64
 -12   2  -2  115.96    3.79
 -12  -2  -2  110.60    3.45
 -12  -2  -2  111.85    3.68
 -12   2  -2  109.73    3.46
 -12   2  -2  109.95    4.78
 -12  -2  -2  116.44    4.73
  12  -2   2  121.12    4.84
  12   2   2  113.49    4.75
 -12   2  -3    1.50    0.59
 -12   2  -3    2.45    0.55
 -12   2  -3    2.23    0.64
 -12  -2  -3    1.50    0.49
 -12  -2  -3    2.70    0.53
  12   2   3    1.72    0.47
 -12   2  -3    2.76    0.96
 -12  -2  -3    2.42    0.85
 -12  -2  -3    2.09    1.04
 -12   2  -4   21.61    1.46
 -12   2  -4   20.84    1.22
 -12  -2  -4   20.16    1.18
 -12  -2  -4   19.69    1.23
 -12   2  -4   20.71    1.25
  12   2   4   21.62    1.20
 -12  -2  -4   23.24    2.12
 -12   2  -4   16.10    1.94
 -12  -2  -4   17.76    1.09
 -12   2  -4   19.84    1.06
 -12  -2  -4   20.15    2.31
 -12  -2  -5   45.35    2.00
 -12  -2  -5   47.25    2.24
 -12  -2  -5   44.18    3.46
 -12  -2  -5   47.20    1.95
 -12   2  -5   46.24    1.86
 -12   2  -6   18.80    1.45
 -12  -2  -6   18.24    1.32
 -12   2  -6   15.73    1.07
 -12  -2  -6   16.47    1.05
 -12  -2  -6   15.27    1.05
 -12   2  -6   16.86    1.01
 -12   2  -7   36.61    1.59
 -12  -2  -7   35.39    1.54
 -12   2  -7   32.42    1.46
 -12  -2  -8    1.41    0.38
 -12   3   8   20.92    0.96
  12   3  -7    0.06    0.42
  12   3  -6   -0.07    0.59
  12   3  -6   -0.07    0.52
  12   3  -5   79.62    2.83
 -12   3   5   75.97    4.98
  12   3  -4    0.75    0.54
  12   3  -3  377.38   12.08
  12   3  -3  353.61   10.22
  12   3  -2    5.00    0.66
  12   3  -2    6.57    1.28
 -12   3   2    3.07    0.96
 -12  -3   1   71.28    2.60
  12   3  -1   68.97    3.59
  12   3  -1   71.21    2.51
 -12   3   1   70.15    3.40
 -12   3   0  585.03   15.97
  12   3   0  597.95   17.27
 -12  -3   0  586.45   16.07
 -12   3   0  592.47   17.02
 -12  -3  -1    1.42    0.50
 -12   3  -1    1.12    0.55
 -12   3  -1    1.33    0.65
 -12   3  -2   57.36    2.34
  12   3   2   53.97    2.23
 -12   3  -2   49.73    2.84
 -12  -3  -2   52.67    3.84
  12   3   2   46.10    2.71
 -12   3  -3   33.15    1.80
 -12  -3  -3   36.05    1.76
 -12   3  -3   33.93    1.70
  12   3   3   37.82    1.75
 -12   3  -3   32.47    2.35
 -12  -3  -3   30.29    3.04
  12   3   3   28.43    2.15
 -12  -3  -4    0.62    0.52
 -12   3  -4    1.09    0.67
 -12   3  -4    0.31    0.58
  12   3   4    0.36    0.48
 -12  -3  -4    1.89    1.06
  12   3   5    4.31    0.63
 -12  -3  -5    5.52    0.74
 -12  -3  -5    4.21    1.31
 -12   3  -6    2.14    0.74
 -12  -3  -6    2.19    0.66
 -12   3  -7  124.27    4.09
 -12  -3  -8    3.57    0.40
 -12   4   7    0.04    0.31
  12   4  -6   40.33    1.71
  12   4  -5    1.87    0.60
  12   4  -5    1.59    0.60
  12   4  -4   21.05    1.32
 -12   4   4   19.31    2.47
  12   4  -3   27.07    1.55
  12   4  -3   24.26    1.39
 -12   4   3   21.99    2.64
  12   4  -2   64.21    2.54
  12   4  -2   58.70    2.36
 -12   4   2   56.97    4.13
 -12  -4   1   75.06    2.77
  12   4  -1   72.11    2.74
  12   4  -1   71.22    2.60
 -12   4   1   68.51    4.37
 -12   4   0    0.90    0.55
  12   4   0    0.68    0.51
 -12  -4   0    0.84    0.56
 -12   4   0    0.71    0.92
 -12  -4   0    0.55    0.83
 -12  -4  -1   11.06    1.01
  12   4   1    9.18    0.78
 -12  -4  -1    8.08    1.67
 -12   4  -1    9.80    0.96
 -12   4  -2  293.73    8.70
 -12  -4  -2  303.12    8.81
 -12   4  -3   -0.09    0.60
 -12   4  -3    0.68    0.55
 -12   4  -3   -0.07    0.63
 -12  -4  -3   -0.64    1.00
 -12   4  -4    0.68    0.67
 -12  -4  -4    0.33    0.57
 -12   4  -4    1.48    0.63
 -12  -4  -5   33.41    1.67
 -12   4  -6   20.83    1.27
 -12  -4  -6   23.95    1.36
 -12   4  -7   -0.19    0.31
 -12  -4  -7    0.03    0.26
  12   5  -6    1.78    0.39
 -12   5   6    0.84    0.30
  12   5  -5    0.43    0.39
 -12   5   5    0.05    0.32
 -12   5   4    4.88    0.60
 -12   5   4    6.11    0.65
  12   5  -3    1.72    0.57
 -12   5   3    0.84    0.51
 -12   5   3    0.26    0.36
  12   5  -2    7.65    0.82
  12   5  -1    0.26    0.49
 -12  -5   1   -0.20    0.45
 -12  -5   0    2.79    0.67
  12   5   0    1.18    0.53
 -12  -5  -1    0.25    0.55
 -12   5  -1    0.52    0.54
 -12  -5  -2   11.26    1.09
 -12   5  -2   11.23    1.04
 -12   5  -2   10.13    1.02
 -12   5  -2    9.00    0.92
 -12   5  -3   39.02    1.81
 -12   5  -3   39.17    1.87
 -12  -5  -4    8.50    0.87
 -12   5  -4   10.04    0.88
 -12  -5  -5   12.57    0.89
 -12  -5  -6   11.83    0.77
  12  -6  -4   16.00    0.83
  12   6  -4   13.72    0.70
  12   6  -3   25.63    1.07
 -12   6   3   25.55    1.14
 -12   6   2    2.20    0.49
  12   6  -2    2.62    0.41
 -12   6   1    6.84    0.72
 -12  -6   0    1.94    0.49
 -12   6   0    2.10    0.54
 -12  -6  -1    2.01    0.48
 -12   6  -1    2.56    0.56
 -12  -6  -1    2.40    0.50
 -12  -6  -2    0.12    0.45
 -12  -6  -3    7.12    0.70
 -12  -6  -3    5.79    0.66
 -12  -6  -4    0.82    0.36
 -12  -6  -4    0.54    0.36
 -13   0   9    0.13    0.31
  13   0  -9   -0.09    0.27
  13   0  -8    1.42    0.57
  13   0  -7   -0.57    0.66
  13   0  -6    0.33    0.80
  13   0  -5    1.24    1.17
 -13   0   4    0.40    1.17
  13   0  -4    1.61    1.04
 -13   0   3   -0.52    1.08
  13   0  -3   -0.22    0.82
  13   0  -2    1.19    0.96
 -13   0   2    1.97    0.51
 -13   0   2    1.93    0.99
  13   0  -1   -0.51    0.71
 -13   0   1   -0.15    0.42
 -13   0   1   -0.40    0.76
 -13   0   0 1758.02   45.62
 -13   0   0 1708.89   47.47
  13   0   0 1777.33   47.26
  13   0   1   -0.15    0.62
 -13   0  -1   -0.43    0.45
 -13   0  -1   -1.77    0.89
 -13   0  -2  129.66    4.00
 -13   0  -2  131.94    4.06
 -13   0  -2  142.65    5.54
  13   0   2  144.59    5.53
 -13   0  -3   -0.06    0.39
 -13   0  -3   -0.07    0.46
 -13   0  -3   -0.14    0.48
 -13   0  -3    0.95    0.80
 -13   0  -3   -0.41    0.40
 -13   0  -4   81.29    2.89
 -13   0  -4   81.04    2.88
 -13   0  -4   81.93    3.10
 -13   0  -4   77.76    4.31
 -13   0  -4   72.52    3.95
 -13   0  -4   82.39    2.82
 -13   0  -5    0.06    0.46
 -13   0  -5   -0.41    0.77
 -13   0  -5    0.35    0.57
 -13   0  -5   -1.27    1.24
 -13   0  -6  178.77    5.60
 -13   0  -6  180.72    5.55
 -13   0  -7   -0.12    0.48
 -13   0  -7   -0.06    0.44
 -13   0  -8   21.22    1.25
 -13   0  -8   23.65    1.18
 -13   1   9   13.47    0.63
 -13  -1   9   12.68    0.63
  13  -1  -9   12.32    0.64
  13   1  -9   11.29    0.64
 -13  -1   8    8.12    0.73
 -13   1   8    8.27    0.73
  13   1  -8    8.55    0.80
  13  -1  -8    8.12    0.79
  13   1  -7   23.82    1.46
  13  -1  -7   22.29    1.40
 -13  -1   6    4.73    1.48
 -13   1   6    2.31    1.26
  13  -1  -6    2.51    1.15
  13   1  -6    4.92    1.56
 -13  -1   5   -0.71    1.14
 -13   1   5   -0.22    0.98
  13  -1  -5   -0.30    1.28
  13   1  -5   -0.95    1.42
 -13  -1   4   -0.42    1.41
 -13   1   4    1.54    1.11
  13  -1  -4    2.10    1.13
  13   1  -4    0.82    1.11
 -13   1   3    4.69    1.10
 -13  -1   3    6.22    1.34
  13  -1  -3    4.41    1.15
  13   1  -3    3.69    1.20
  13   1  -2   21.27    2.11
  13  -1  -2   17.47    1.92
 -13  -1   2   19.17    1.05
 -13   1   2   19.52    1.02
 -13  -1   2   15.20    1.66
 -13   1   2   18.10    1.71
  13   1  -1  120.09    5.16
  13  -1  -1  120.43    5.16
 -13   1   1  121.18    3.64
 -13  -1   1  118.68    3.64
 -13   1   0    4.79    0.55
 -13  -1   0    5.74    0.56
 -13   1   0    5.26    1.08
 -13  -1   0    6.20    1.08
 -13  -1  -1   16.11    0.88
 -13   1  -1   14.44    0.86
 -13   1  -1   20.09    1.84
 -13  -1  -1   15.10    1.59
  13   1   1   15.15    1.55
  13  -1   1   14.93    1.50
 -13  -1  -2   53.72    1.98
 -13   1  -2   56.97    2.01
 -13  -1  -2   57.62    2.24
 -13   1  -2   55.30    2.12
 -13   1  -2   58.85    3.27
 -13  -1  -2   58.24    3.17
  13  -1   2   54.76    3.11
  13   1   2   54.85    3.12
 -13  -1  -2   50.59    2.08
 -13  -1  -3   76.81    2.80
 -13   1  -3   81.73    2.74
 -13  -1  -3   78.69    2.95
 -13  -1  -3   75.58    2.68
 -13   1  -3   79.75    4.11
 -13  -1  -3   83.85    4.11
 -13  -1  -3   78.76    2.69
 -13   1  -3   80.81    2.68
 -13  -1  -4   36.82    1.75
 -13   1  -4   37.79    1.76
 -13  -1  -4   42.24    1.98
 -13   1  -4   41.86    3.08
 -13  -1  -4   32.91    2.73
 -13  -1  -4   38.79    1.77
 -13  -1  -4   44.25    3.18
 -13  -1  -4   42.30    1.75
 -13   1  -4   40.29    1.68
 -13   1  -5   78.02    3.04
 -13  -1  -5   79.95    3.04
 -13  -1  -5   83.78    3.25
 -13  -1  -5   76.73    4.42
 -13  -1  -5   83.59    3.00
 -13   1  -5   89.34    2.95
 -13  -1  -6    2.41    0.58
 -13   1  -6    2.05    0.54
 -13   1  -6    1.92    0.77
 -13  -1  -6    2.71    0.70
 -13   1  -6    2.02    0.55
 -13  -1  -6    2.49    0.59
 -13   1  -7   45.81    2.20
 -13   1  -7   46.18    1.94
 -13  -1  -7   44.27    1.88
 -13  -1  -7   44.08    1.88
 -13   1  -7   44.13    1.85
 -13   1  -8  132.83    3.96
 -13  -1  -8  129.84    3.91
 -13  -2   8    0.50    0.36
  13  -2  -8    0.52    0.36
  13  -2  -8    0.56    0.32
 -13   2   7   11.98    0.87
 -13  -2   7   12.56    0.94
  13   2  -7   10.50    0.92
  13   2  -7   12.44    0.99
  13  -2  -7   13.38    0.98
  13  -2  -6   -1.39    1.32
  13   2  -6   -1.51    1.31
  13  -2  -5   31.93    2.95
  13   2  -5   33.09    3.12
 -13  -2   5   32.28    2.80
 -13   2   5   29.96    2.48
 -13  -2   4   53.60    2.07
 -13   2   4   47.31    1.94
  13   2  -4   51.63    3.74
 -13  -2   4   51.03    3.32
  13  -2  -4   50.30    3.56
 -13   2   4   45.98    3.00
 -13  -2   3   12.68    1.60
 -13  -2   3    8.27    0.79
 -13   2   3    8.92    0.74
 -13   2   3   10.43    1.43
  13  -2  -3    8.69    1.51
  13   2  -3   10.03    1.66
 -13  -2   2  132.16    4.16
 -13  -2   2  135.42    4.01
 -13   2   2  130.29    3.97
  13  -2  -2  118.19    5.47
 -13  -2   2  138.01    5.32
 -13   2   2  129.78    5.19
  13   2  -2  127.54    5.72
  13   2  -1  244.11    8.84
  13  -2  -1  257.75    8.83
 -13   2   1  249.32    6.98
 -13  -2   1  250.43    7.23
 -13  -2   1  251.97    6.98
 -13  -2   1  239.80    8.55
 -13   2   0    3.79    0.51
 -13  -2   0    4.37    0.53
 -13  -2   0    4.60    0.61
 -13   2   0    3.21    0.94
 -13  -2   0    3.91    0.95
 -13   2  -1   72.35    2.69
 -13  -2  -1   74.27    2.46
 -13  -2  -1   82.43    2.77
 -13   2  -1   73.34    2.48
 -13   2  -1   75.45    3.81
 -13  -2  -1   73.35    3.62
  13   2   1   72.50    3.65
  13  -2   1   79.33    3.70
 -13  -2  -2   43.84    1.73
 -13   2  -2   45.56    2.02
 -13  -2  -2   46.33    1.96
 -13   2  -2   46.46    1.78
 -13   2  -2   45.56    2.90
 -13  -2  -2   44.77    2.77
  13  -2   2   47.81    2.86
  13   2   2   41.68    2.73
  13  -2   3    7.00    1.20
  13   2   3    5.61    1.07
 -13  -2  -3    4.55    0.64
 -13   2  -3    5.04    0.65
 -13   2  -3    5.65    0.83
 -13  -2  -3    4.22    0.66
 -13   2  -3    4.47    0.76
 -13   2  -3    4.74    1.13
 -13  -2  -3    5.35    1.13
 -13  -2  -3    3.59    1.18
 -13   2  -4   20.01    1.42
 -13  -2  -4   19.31    1.25
 -13  -2  -4   19.62    1.22
 -13  -2  -4   21.64    1.44
 -13   2  -4   19.41    1.27
 -13   2  -4   22.84    2.25
 -13  -2  -4   23.66    2.23
 -13  -2  -4   23.43    2.53
 -13   2  -4   23.56    1.30
 -13  -2  -5   46.65    2.06
 -13  -2  -5   50.69    2.34
 -13  -2  -5   46.52    3.56
 -13   2  -6   54.00    2.48
 -13  -2  -6   46.74    2.28
 -13   2  -6   53.28    2.13
 -13  -2  -6   51.47    2.06
 -13   2  -7    7.73    0.91
 -13   2  -7    7.59    0.69
 -13  -2  -7    7.89    0.68
 -13  -2  -8    0.40    0.31
 -13   3   8    1.07    0.30
  13   3  -7    4.03    0.59
  13   3  -6    2.82    0.60
  13   3  -5   33.66    1.73
 -13   3   5   24.93    2.85
 -13   3   4   11.73    0.78
  13   3  -4   11.25    1.06
  13   3  -3    0.69    0.53
  13   3  -3    1.29    0.91
  13   3  -2  188.64    7.12
  13   3  -2  175.18    5.46
 -13  -3   2  183.01    5.46
 -13   3   2  172.52    6.67
 -13  -3   1   15.35    1.06
  13   3  -1   18.68    1.85
  13   3  -1   16.17    1.01
 -13   3   1   18.11    1.72
 -13   3   0   13.17    0.96
  13   3   0   11.99    1.45
 -13  -3   0   13.57    1.00
 -13   3   0   12.83    1.40
  13   3   1    0.32    0.54
 -13   3  -1    0.81    0.52
 -13  -3  -1    0.43    0.51
 -13   3  -1    1.76    0.79
 -13   3  -2    2.23    0.67
 -13   3  -2    2.38    0.79
 -13  -3  -2    0.60    1.05
 -13   3  -3   93.93    3.54
 -13  -3  -3   97.85    3.49
 -13   3  -3   93.17    3.37
 -13   3  -3   92.42    4.39
 -13   3  -4   78.72    3.12
 -13  -3  -4   68.66    2.86
 -13   3  -4   79.69    2.85
 -13  -3  -4   62.70    4.53
 -13  -3  -5  105.57    3.77
 -13  -3  -5  114.84    4.08
 -13   3  -6    3.62    0.77
 -13  -3  -6    2.46    0.64
 -13   3  -7   -0.06    0.47
 -13   4   7   10.46    0.68
  13   4  -6   11.73    0.84
  13   4  -5   17.11    1.16
  13   4  -5   16.09    1.11
  13   4  -4    1.75    0.60
  13   4  -3  101.64    3.62
  13   4  -3  103.16    3.53
  13   4  -2    8.75    0.83
  13   4  -2    8.10    0.88
 -13   4   2    8.91    1.76
  13   4  -1    0.82    0.52
 -13  -4   1    1.27    0.52
  13   4  -1    0.22    0.42
 -13   4   1    0.55    0.85
 -13  -4   0  641.09   17.34
  13   4   0  627.03   17.08
 -13   4   0  596.52   19.34
 -13  -4   0  591.91   19.87
 -13   4   0  638.40   17.12
 -13  -4  -1   43.06    2.10
 -13  -4  -1   40.03    3.53
 -13   4  -1   44.11    2.02
 -13   4  -2   34.33    1.79
 -13  -4  -2   31.81    1.80
 -13  -4  -2   33.70    3.28
 -13   4  -3    4.88    0.85
 -13   4  -3    4.07    0.71
 -13   4  -3    4.12    0.79
 -13  -4  -3    4.84    1.45
 -13   4  -4   57.50    2.51
 -13   4  -4   58.08    2.28
 -13  -4  -4   58.40    2.50
 -13  -4  -5    1.62    0.54
 -13   4  -6    5.73    0.69
 -13  -4  -6    4.53    0.66
 -13  -4  -7    6.35    0.49
 -13   4  -7    5.98    0.54
  13   5  -6   -0.33    0.29
 -13   5   6    0.06    0.23
  13   5  -5    0.80    0.38
 -13   5   5    0.16    0.31
 -13   5   4    0.39    0.40
 -13   5   4    0.23    0.35
  13   5  -3    5.69    0.71
 -13   5   3    5.04    0.72
  13   5  -2    1.36    0.53
 -13  -5   1    2.73    0.58
  13   5  -1    2.93    0.61
 -13  -5   0    5.09    0.77
  13   5   0    4.98    0.64
 -13  -5  -1   14.61    1.16
 -13   5  -1   15.58    1.22
 -13   5  -2  100.60    3.60
 -13   5  -2  100.85    3.47
 -13  -5  -2   96.93    3.65
 -13   5  -2  101.47    3.51
 -13   5  -3   12.03    0.95
 -13   5  -3   11.04    0.95
 -13   5  -4    0.96    0.50
 -13  -5  -4    0.47    0.52
 -13  -5  -5   16.53    0.96
 -13   5  -5   16.46    0.98
 -13  -5  -6    4.49    0.47
  13  -6  -4    4.26    0.43
 -13   6   3    2.70    0.41
  13   6  -3    2.94    0.38
 -13   6   2   11.42    0.81
 -13   6   1   23.92    1.28
 -13  -6   0   70.02    2.51
 -13   6   0   74.21    2.64
 -13  -6  -1    0.28    0.41
 -13   6  -1    0.40    0.46
 -13  -6  -2   -0.28    0.42
 -13  -6  -2    0.40    0.39
 -13  -6  -3    1.83    0.44
 -13  -6  -3    1.39    0.42
 -13  -6  -4    1.50    0.34
 -13  -6  -4    1.33    0.34
  14   0  -9   -0.21    0.24
 -14   0   8    5.60    0.64
  14   0  -8    5.96    0.70
  14   0  -7   -0.39    0.60
 -14   0   6    0.25    1.40
  14   0  -6    4.23    1.44
 -14   0   5    0.24    1.00
  14   0  -5    0.32    1.29
  14   0  -4   62.85    4.27
 -14   0   4   67.12    3.92
 -14   0   3   -0.05    0.53
 -14   0   3    0.37    0.92
  14   0  -2 2440.68   65.27
 -14   0   2 2419.45   62.65
 -14   0   2 2352.26   64.37
  14   0  -1   -0.19    0.68
 -14   0   1   -0.04    0.44
 -14   0   0    3.61    0.52
 -14   0   0    1.78    0.80
  14   0   1   -0.17    0.63
 -14   0  -1   -0.32    0.42
 -14   0  -1    0.33    0.49
 -14   0  -1    0.47    0.49
 -14   0  -1   -0.54    0.82
  14   0   2    4.00    0.96
 -14   0  -2    3.58    0.58
 -14   0  -2    2.84    0.54
 -14   0  -2    3.15    0.61
 -14   0  -2    2.76    0.89
 -14   0  -3    0.05    0.48
 -14   0  -3   -0.25    0.44
 -14   0  -3    0.08    0.50
 -14   0  -3    0.41    0.79
 -14   0  -4  394.35   11.03
 -14   0  -4  393.91   11.10
 -14   0  -4  393.17   11.37
 -14   0  -4  372.16   13.11
 -14   0  -4  378.52   12.71
 -14   0  -4  405.51   11.00
 -14   0  -5   -0.69    0.59
 -14   0  -5   -0.07    0.75
 -14   0  -5   -0.18    0.56
 -14   0  -5    0.52    1.04
 -14   0  -6   36.42    1.79
 -14   0  -6   39.07    1.78
 -14   0  -7   -0.30    0.47
 -14   0  -7   -0.45    0.48
 -14   0  -8    0.05    0.48
 -14   0  -8    0.09    0.34
  14  -1  -9   10.38    0.52
  14   1  -9   10.99    0.55
 -14   1   8    4.10    0.56
 -14  -1   8    4.59    0.58
  14   1  -8    3.10    0.57
  14  -1  -8    4.61    0.61
  14   1  -7   11.63    1.01
  14  -1  -7   12.50    1.03
 -14  -1   6    8.38    1.81
 -14   1   6    9.13    1.78
  14  -1  -6    8.43    1.98
  14   1  -6    6.85    1.80
 -14  -1   5    4.85    1.47
 -14   1   5    2.68    1.19
  14  -1  -5    4.36    1.40
  14   1  -5    2.93    1.29
  14  -1  -4  126.17    6.19
  14   1  -4  128.95    6.34
 -14  -1   4  115.38    5.54
 -14   1   4  113.23    5.40
 -14  -1   3  133.22    4.10
 -14  -1   3  130.20    5.59
 -14   1   3  132.72    5.54
  14  -1  -3  119.28    5.85
  14   1  -3  132.19    6.19
 -14   1   3  127.10    4.04
  14   1  -2    3.83    1.12
  14  -1  -2    2.42    1.01
 -14  -1   2    3.10    0.57
 -14   1   2    2.78    0.57
 -14  -1   2    4.28    0.63
 -14  -1   2    3.31    1.04
 -14   1   2    4.33    1.08
  14   1  -1  202.50    7.70
  14  -1  -1  203.91    7.66
 -14  -1   1  212.62    6.11
 -14   1   1  200.74    5.84
 -14  -1   1  200.49    5.85
 -14  -1   0   31.58    1.35
 -14  -1   0   33.03    1.52
 -14   1   0   30.71    1.33
 -14   1   0   33.53    2.46
 -14  -1   0   31.25    2.37
 -14  -1  -1   64.32    2.24
 -14   1  -1   63.60    2.24
 -14   1  -1   66.29    2.54
 -14  -1  -1   67.53    2.51
 -14   1  -1   65.46    2.39
 -14   1  -1   63.94    3.57
 -14  -1  -1   58.25    3.37
  14   1   1   61.49    3.37
  14  -1   1   67.66    3.52
 -14   1  -2   46.53    2.02
 -14  -1  -2   46.43    1.81
 -14   1  -2   45.32    1.81
 -14  -1  -2   45.82    1.95
 -14  -1  -2   45.86    2.03
 -14   1  -2   47.84    1.95
 -14   1  -2   50.77    3.13
 -14  -1  -2   41.04    2.82
  14  -1   2   48.70    3.01
  14   1   2   55.46    3.17
  14  -1   3    8.59    1.36
  14   1   3    9.13    1.41
 -14  -1  -3    7.21    0.75
 -14   1  -3    6.87    0.75
 -14  -1  -3    6.80    0.77
 -14   1  -3    7.34    1.36
 -14  -1  -3    6.65    1.30
 -14   1  -4   18.66    1.23
 -14  -1  -4   19.42    1.22
 -14  -1  -4   19.51    1.37
 -14  -1  -4   15.01    1.12
 -14   1  -4   18.02    2.16
 -14  -1  -4   20.11    2.18
 -14  -1  -4   18.15    1.13
 -14   1  -4   18.12    1.09
 -14  -1  -4   16.74    2.06
 -14  -1  -5  169.70    5.18
 -14   1  -5  157.21    5.22
 -14  -1  -5  173.47    5.54
 -14  -1  -5  158.47    5.19
 -14  -1  -5  149.87    6.86
 -14  -1  -5  170.73    5.16
 -14   1  -5  164.60    5.09
 -14   1  -6   97.46    3.77
 -14  -1  -6   93.78    3.61
 -14   1  -6   97.64    3.41
 -14  -1  -6   91.31    3.32
 -14  -1  -6   99.41    3.37
 -14   1  -6   97.10    3.29
 -14   1  -7    0.67    0.66
 -14   1  -7   -0.06    0.44
 -14  -1  -7    0.56    0.42
 -14   1  -8    6.13    0.69
 -14   1  -8    6.78    0.60
 -14  -1  -8    6.33    0.58
 -14  -2   8    0.49    0.33
  14  -2  -8    0.73    0.29
 -14  -2   7   19.54    1.07
 -14   2   7   19.86    1.04
  14   2  -7   17.22    1.15
  14   2  -7   19.05    1.16
  14  -2  -7   18.01    1.12
 -14  -2   6    4.46    0.77
 -14   2   6    5.72    0.71
  14  -2  -5   32.85    2.98
  14   2  -5   31.73    3.03
 -14  -2   5   29.53    1.58
 -14   2   5   33.63    1.54
 -14  -2   5   30.78    2.72
 -14   2   5   31.39    2.56
 -14  -2   4    5.45    0.76
 -14   2   4    5.19    0.72
 -14  -2   4    3.58    1.35
 -14   2   4    3.15    1.12
  14  -2  -4    5.05    1.40
  14   2  -4    6.04    1.56
 -14   2   3    0.14    0.47
 -14  -2   3    1.12    0.92
 -14   2   3    0.34    0.88
 -14  -2   3   -0.05    0.51
  14  -2  -3   -0.24    0.87
  14   2  -3    0.25    0.85
 -14  -2   2  363.93    9.88
 -14   2   2  365.74    9.85
 -14  -2   2  343.59   10.03
  14  -2  -2  347.20   11.94
  14   2  -2  342.75   12.04
  14   2  -1  337.39   11.57
  14  -2  -1  329.16   11.36
 -14  -2   1  336.22    9.69
 -14   2   1  348.81    9.40
 -14  -2   1  347.61    9.40
 -14   2   1  326.82   11.31
 -14  -2   1  331.88   11.17
  14   2   0   12.38    1.54
  14  -2   0   10.11    1.45
 -14  -2   0    8.83    0.70
 -14  -2   0    7.98    0.80
 -14   2   0    9.43    0.73
 -14  -2   0    9.41    0.82
 -14   2   0    8.10    1.37
 -14  -2   0    8.59    1.31
 -14   2  -1  197.75    5.89
 -14  -2  -1  193.53    5.61
 -14   2  -1  196.12    5.64
 -14  -2  -1  193.61    5.93
 -14  -2  -1  198.90    5.99
 -14   2  -1  198.71    7.37
 -14  -2  -1  195.85    7.17
  14   2   1  181.47    7.09
  14  -2   1  195.39    7.19
 -14   2  -2  137.28    4.37
 -14   2  -2  128.14    4.03
 -14  -2  -2  130.85    4.30
 -14  -2  -2  131.21    4.40
 -14  -2  -2  130.29    4.02
 -14   2  -2  134.76    5.66
 -14  -2  -2  131.74    5.48
  14   2   2  121.00    5.39
  14  -2   2  132.16    5.55
  14  -2   3    4.25    1.04
  14   2   3    5.40    1.08
 -14  -2  -3    3.30    0.63
 -14   2  -3    2.84    0.60
 -14   2  -3    2.41    0.70
 -14  -2  -3    2.44    0.60
 -14   2  -3    3.50    0.74
 -14  -2  -3    3.28    0.67
 -14   2  -3    2.75    1.05
 -14  -2  -3    4.91    1.15
 -14  -2  -3    1.74    1.15
 -14   2  -4   50.48    2.39
 -14  -2  -4   50.98    2.23
 -14  -2  -4   53.66    2.14
 -14  -2  -4   47.49    2.33
 -14   2  -4   55.21    2.23
 -14   2  -4   51.22    3.46
 -14  -2  -4   49.80    3.37
 -14   2  -4   50.62    2.13
 -14  -2  -4   51.16    3.78
  14  -2   4   47.01    3.24
  14   2   4   57.50    3.48
  14  -2   5   -0.23    0.77
  14   2   5   -0.23    0.80
 -14   2  -5    0.10    0.64
 -14  -2  -5    0.29    0.49
 -14  -2  -5    0.57    0.59
 -14  -2  -5   -0.57    0.92
 -14   2  -6   31.28    1.81
 -14  -2  -6   30.57    1.72
 -14   2  -6   30.80    1.50
 -14  -2  -6   28.37    1.41
 -14   2  -7    3.68    0.72
 -14   2  -7    3.42    0.50
 -14  -2  -7    4.72    0.53
 -14  -2  -8   10.86    0.65
 -14   3   8    3.74    0.36
  14   3  -7   16.59    0.99
  14   3  -6    0.06    0.51
  14   3  -5    2.23    0.68
  14   3  -4    2.69    0.66
  14   3  -3   61.44    2.48
 -14  -3   2   51.64    2.10
  14   3  -2   50.00    2.07
  14   3  -2   47.99    3.23
 -14   3   2   43.08    2.89
 -14  -3   1  422.57   11.72
  14   3  -1  449.62   13.52
  14   3  -1  399.74   11.47
 -14   3   1  430.49   13.11
  14   3   0  121.57    5.24
 -14  -3   0  122.30    4.09
 -14  -3   0  115.70    3.98
 -14   3   0  124.15    5.04
 -14   3  -1  216.51    6.45
  14   3   1  205.80    7.65
 -14  -3  -1  213.34    6.52
 -14   3  -1  206.03    7.51
 -14   3  -2    6.27    0.85
 -14   3  -2    6.98    1.17
 -14  -3  -2    4.75    1.43
 -14   3  -3   -0.05    0.45
 -14   3  -3    0.17    0.63
 -14  -3  -3    0.41    0.52
 -14   3  -3   -0.14    0.62
 -14   3  -4   21.07    1.45
 -14  -3  -4   19.32    1.32
 -14   3  -4   19.15    1.25
 -14   3  -5   14.79    1.24
 -14  -3  -5   13.45    1.22
 -14  -3  -5   13.72    1.08
 -14  -3  -6    0.47    0.55
 -14   3  -7    3.38    0.57
 -14   4   7    0.16    0.26
  14   4  -6    0.47    0.39
  14   4  -6    1.04    0.45
  14   4  -5   29.89    1.51
  14   4  -5   27.02    1.44
  14   4  -4   42.25    1.92
  14   4  -3   23.05    1.41
  14   4  -3   22.68    1.31
 -14   4   3   18.85    2.44
  14   4  -2    6.27    0.81
  14   4  -2    5.51    0.71
 -14   4   2    6.22    1.48
 -14  -4   1   16.06    1.16
  14   4  -1   15.77    1.15
  14   4  -1   16.03    1.01
 -14   4   1   15.36    2.04
 -14   4   0    4.66    0.67
 -14  -4   0    4.63    0.76
  14   4   0    4.68    0.67
 -14  -4   0    5.27    0.73
 -14   4   0    7.18    1.44
 -14  -4  -1  470.04   13.05
 -14  -4  -1  441.52   15.79
 -14   4  -1  452.79   12.84
 -14   4  -2    8.68    0.95
 -14  -4  -2    6.87    0.91
 -14   4  -2    7.83    0.98
 -14  -4  -2    6.23    1.67
 -14   4  -3    0.43    0.57
 -14   4  -3    0.07    0.60
 -14   4  -3   -0.16    0.63
 -14   4  -4   21.95    1.43
 -14  -4  -4   23.43    1.46
 -14   4  -4   23.23    1.29
 -14   4  -5    7.97    0.85
 -14  -4  -5    5.53    0.71
 -14  -4  -6    1.16    0.46
 -14   4  -7   -0.23    0.28
 -14  -4  -7   -0.10    0.19
  14   5  -6   -0.14    0.24
 -14   5   6    0.18    0.18
  14   5  -5    0.32    0.35
  14   5  -4   21.28    1.14
 -14   5   4   17.46    1.00
  14   5  -3    0.06    0.45
 -14   5   3   -0.19    0.51
  14   5  -2    1.66    0.54
 -14  -5   1    2.40    0.57
  14   5  -1    3.18    0.59
 -14  -5   0    8.04    0.85
 -14  -5  -1    0.80    0.60
 -14   5  -1    1.22    0.55
 -14  -5  -1    1.47    0.59
 -14  -5  -2    0.08    0.55
 -14   5  -2    0.44    0.53
 -14   5  -2    0.13    0.61
 -14  -5  -3   45.20    2.07
 -14   5  -3   40.85    1.83
 -14  -5  -4   12.75    0.99
 -14  -5  -4   16.28    1.14
 -14   5  -4   14.74    0.98
 -14  -5  -5    7.50    0.64
 -14  -5  -5    6.81    0.69
 -14  -5  -6   -0.12    0.24
 -14   6   3    4.00    0.42
 -14   6   2    5.92    0.56
 -14   6   1    3.12    0.51
 -14  -6   0    0.58    0.39
 -14  -6  -1   37.57    1.62
 -14   6  -1   38.53    1.62
 -14  -6  -2    1.23    0.41
 -14  -6  -2    0.46    0.33
 -14  -6  -3   15.84    0.88
 -14  -6  -3   12.39    0.79
 -14  -6  -4    8.54    0.56
 -14  -6  -4    8.88    0.57
  15   0  -9   -0.19    0.20
 -15   0   8    0.70    0.43
  15   0  -8    0.57    0.43
 -15   0   7   -0.11    0.53
  15   0  -7   -0.22    0.58
  15   0  -6    4.83    1.43
 -15   0   5   -0.24    0.98
  15   0  -5    0.33    0.98
 -15   0   4  194.08    5.82
  15   0  -4  179.48    8.21
 -15   0   4  192.25    7.71
 -15   0   3    0.39    0.99
 -15   0   3   -0.48    0.58
  15   0  -3    1.03    0.97
  15   0  -2   53.75    3.53
 -15   0   2   51.33    1.97
  15   0  -1   -0.21    1.08
 -15   0   1    0.49    0.47
 -15   0   1   -0.28    0.49
 -15   0   0  238.69    6.90
 -15   0   0  227.53    6.53
 -15   0   0  227.30    6.54
 -15   0   0  229.09    8.40
 -15   0  -1    0.07    0.46
 -15   0  -1   -0.29    0.48
 -15   0  -1   -0.04    0.44
 -15   0  -1   -0.05    0.49
 -15   0  -1   -0.20    0.83
  15   0   1   -0.56    0.72
 -15   0  -2  148.17    4.52
 -15   0  -2  151.87    4.78
 -15   0  -2  150.91    4.89
 -15   0  -2  143.23    4.56
 -15   0  -2  152.71    6.27
  15   0   2  152.92    6.23
  15   0   3    0.22    0.66
 -15   0  -3   -0.39    0.57
 -15   0  -3    0.62    0.49
 -15   0  -3   -0.25    0.56
 -15   0  -3    0.22    0.89
 -15   0  -4  347.94    9.92
 -15   0  -4  340.99    9.62
 -15   0  -4  329.40    9.50
 -15   0  -4  318.81   11.63
 -15   0  -4  305.95   11.10
 -15   0  -5   -0.29    0.74
 -15   0  -5    1.05    0.70
 -15   0  -5    0.27    0.98
 -15   0  -5    0.19    0.54
 -15   0  -6  721.24   19.56
 -15   0  -7   -0.92    0.65
 -15   0  -7   -0.57    0.49
 -15   0  -8    1.63    0.50
 -15   0  -8    1.69    0.39
 -15   1   8    6.13    0.57
 -15  -1   8    5.33    0.56
  15  -1  -8    4.94    0.55
  15   1  -8    5.68    0.62
  15  -1  -8    5.01    0.59
 -15  -1   7   23.15    1.26
 -15   1   7   23.28    1.23
  15   1  -7   18.84    1.30
  15  -1  -7   21.93    1.33
 -15   1   6    2.25    0.66
 -15  -1   6    2.37    0.70
  15   1  -6    2.89    1.18
 -15  -1   5    5.14    1.47
 -15   1   5    3.38    1.17
 -15  -1   5    4.93    0.82
 -15   1   5    3.81    0.73
  15  -1  -5    6.98    1.74
  15   1  -5    6.29    1.62
 -15  -1   4    4.62    0.75
 -15  -1   4    6.57    1.53
 -15   1   4    5.24    1.35
 -15   1   4    4.50    0.71
  15  -1  -4    5.22    1.40
  15   1  -4    3.02    1.26
 -15  -1   3  309.33    8.73
 -15   1   3  306.33    8.69
 -15  -1   3  311.45   10.63
 -15   1   3  301.27   10.46
  15  -1  -3  301.81   11.11
  15   1  -3  314.60   11.35
  15   1  -2    7.64    1.50
  15  -1  -2    5.54    1.31
 -15   1   2    6.32    0.70
 -15  -1   2    6.17    0.77
 -15   1   2    6.39    1.30
 -15  -1   2    5.61    0.69
 -15  -1   2    5.37    1.27
  15   1  -1    0.22    0.77
  15  -1  -1    2.35    0.94
 -15  -1   1    1.70    0.50
 -15   1   1    1.59    0.49
 -15  -1   1    1.50    0.57
 -15  -1   0   24.74    1.20
 -15  -1   0   25.85    1.40
 -15   1   0   25.26    1.22
 -15  -1   0   29.17    1.47
 -15   1   0   22.28    2.22
 -15  -1   0   28.56    2.36
 -15   1  -1   62.72    2.28
 -15  -1  -1   66.89    2.31
 -15  -1  -1   71.47    2.62
 -15   1  -1   61.21    2.40
 -15   1  -1   64.49    3.75
 -15  -1  -1   66.62    3.69
  15   1   1   67.86    3.68
  15  -1   1   55.80    3.42
  15  -1   2    3.00    0.95
  15   1   2    1.58    0.82
 -15  -1  -2    3.70    0.61
 -15   1  -2    2.93    0.57
 -15  -1  -2    2.21    0.58
 -15  -1  -2    2.49    0.64
 -15   1  -2    3.15    0.67
 -15   1  -2    2.26    1.02
 -15  -1  -2    2.16    0.89
 -15  -1  -3   19.49    1.17
 -15   1  -3   19.21    1.17
 -15  -1  -3   18.94    1.25
 -15   1  -3   19.79    1.26
 -15   1  -3   21.60    2.20
 -15  -1  -3   17.68    1.98
  15  -1   3   21.60    2.14
  15   1   3   17.48    1.98
 -15  -1  -4  663.23   18.16
 -15  -1  -4  683.96   18.33
 -15   1  -4  670.73   18.21
 -15  -1  -4  662.63   18.55
 -15   1  -4  654.95   20.62
 -15  -1  -4  633.18   20.46
 -15  -1  -4  650.97   20.76
  15  -1   4  704.85   20.73
  15   1   4  705.45   20.72
 -15  -1  -5    4.24    0.81
 -15   1  -5    4.62    0.87
 -15  -1  -5    5.92    0.76
 -15  -1  -5    5.64    0.90
 -15  -1  -5    5.30    1.22
 -15  -1  -6    9.79    1.04
 -15   1  -6   10.19    0.90
 -15  -1  -6   10.05    0.88
 -15   1  -7   10.80    1.03
 -15   1  -7   11.74    0.87
 -15  -1  -7   10.78    0.83
 -15   1  -8    0.64    0.42
 -15  -2   8   -0.32    0.29
  15  -2  -8   -0.30    0.27
 -15  -2   7    1.39    0.48
  15   2  -7    1.57    0.51
  15   2  -7    2.40    0.54
  15  -2  -7    1.05    0.48
 -15  -2   6    8.62    0.86
 -15   2   6    8.01    0.78
 -15   2   5    9.75    0.87
 -15  -2   5    7.23    1.53
 -15   2   5    8.24    1.46
 -15  -2   5    9.60    0.93
  15  -2  -5    7.27    1.62
  15   2  -5   11.51    1.94
 -15   2   4    2.68    0.60
 -15  -2   4    3.82    0.71
 -15  -2   4    3.48    1.21
 -15   2   4    2.10    1.03
  15  -2  -4    4.39    1.32
  15   2  -4    1.78    1.12
 -15  -2   3    0.05    0.57
 -15  -2   3   -0.79    1.29
 -15   2   3    0.36    1.09
 -15   2   3    0.74    0.56
  15  -2  -3    0.75    0.83
  15   2  -3   -0.27    1.01
 -15  -2   2    8.57    0.81
 -15  -2   2    8.24    0.84
 -15   2   2    8.80    0.77
  15  -2  -2    6.94    1.41
  15   2  -2    6.99    1.41
  15   2  -1   66.42    3.87
  15  -2  -1   64.44    3.79
 -15  -2   1   64.24    2.29
 -15   2   1   65.77    2.29
 -15  -2   1   65.12    2.54
 -15   2   1   68.09    3.82
 -15  -2   1   59.22    3.59
  15   2   0   10.92    1.57
  15  -2   0   13.63    1.75
 -15   2   0   10.73    0.82
 -15  -2   0   13.58    1.03
 -15  -2   0   14.02    1.01
 -15  -2   0   12.20    0.85
 -15   2   0    7.39    1.34
 -15  -2   0   10.37    1.49
 -15  -2  -1   33.34    1.65
 -15   2  -1   32.08    1.58
 -15  -2  -1   30.61    1.38
 -15   2  -1   31.49    1.42
 -15  -2  -1   30.44    1.62
 -15   2  -1   30.29    2.46
 -15  -2  -1   31.27    2.40
 -15  -2  -2    3.95    0.61
 -15   2  -2    3.36    0.61
 -15   2  -2    3.56    0.71
 -15  -2  -2    5.70    0.76
 -15   2  -2    3.07    0.72
 -15  -2  -2    5.26    0.76
 -15   2  -2    3.51    1.03
 -15  -2  -2    4.96    1.16
  15   2   2    5.91    1.15
  15  -2   2    5.77    1.12
  15  -2   3   -0.21    0.64
  15   2   3    0.21    0.61
 -15  -2  -3   -0.75    0.55
 -15   2  -3    0.17    0.53
 -15   2  -3   -0.50    0.59
 -15  -2  -3    0.38    0.50
 -15  -2  -3    0.09    0.54
 -15   2  -3   -0.22    0.99
 -15  -2  -3   -0.62    1.00
 -15  -2  -3    0.61    1.05
  15  -2   4    4.34    1.19
  15   2   4    5.69    1.25
 -15   2  -4    3.94    0.82
 -15  -2  -4    4.87    0.77
 -15   2  -4    4.93    0.78
 -15  -2  -4    5.06    0.76
 -15   2  -4    4.63    0.80
 -15   2  -4    2.68    1.18
 -15  -2  -4    2.03    1.14
 -15  -2  -4    4.55    1.34
 -15   2  -5   49.12    2.36
 -15  -2  -5   51.53    2.14
 -15  -2  -5   47.85    2.33
  15  -2   5   49.30    3.36
 -15  -2  -6   54.88    2.42
 -15   2  -6   52.90    2.12
 -15  -2  -6   53.69    2.07
 -15   2  -7   20.34    1.24
 -15  -2  -7   17.40    0.93
  15   3  -7    4.41    0.55
  15   3  -6    4.31    0.69
  15   3  -5   16.81    1.20
  15   3  -4   46.96    2.14
 -15   3   3  239.54    6.67
  15   3  -3  231.99    7.09
 -15  -3   2  167.05    5.33
  15   3  -2  184.65    7.26
  15   3  -2  174.83    5.32
 -15   3   2  162.80    6.70
 -15  -3   1    0.07    0.53
  15   3  -1   -0.05    0.44
 -15   3   1   -0.18    0.80
  15   3  -1   -0.20    0.78
  15   3   0    2.35    0.83
 -15  -3   0    2.83    0.67
 -15  -3   0    2.51    0.60
 -15   3   0    3.58    0.95
 -15   3  -1    3.11    0.68
 -15  -3  -1    4.23    0.72
 -15  -3  -1    4.23    0.75
 -15   3  -1    3.60    0.97
 -15   3  -2    8.60    0.95
 -15  -3  -2    6.11    0.88
 -15  -3  -2    6.25    1.57
 -15   3  -3    5.68    0.84
 -15   3  -3    3.25    0.59
 -15  -3  -3    3.04    0.71
 -15   3  -3    2.73    0.76
 -15  -3  -3    3.94    0.78
 -15   3  -4   54.47    2.50
 -15  -3  -4   54.37    2.42
 -15   3  -4   59.61    2.35
 -15  -3  -4   57.15    4.22
 -15   3  -5    1.90    0.70
 -15  -3  -5    1.77    0.56
 -15  -3  -5    2.30    0.69
 -15  -3  -6    9.01    0.94
 -15   3  -7    2.00    0.50
  15   4  -6    0.63    0.37
  15   4  -6    1.20    0.40
  15   4  -5   12.14    0.93
  15   4  -5    9.69    0.83
  15   4  -4   19.14    1.24
  15   4  -4   15.96    1.12
  15   4  -3    3.64    0.74
  15   4  -3    3.35    0.62
  15   4  -2   12.48    1.05
  15   4  -2   11.95    0.91
 -15   4   2   12.58    1.95
 -15  -4   1  357.38   10.11
  15   4  -1  348.19   10.00
 -15   4   1  335.70   12.45
 -15  -4   0    1.55    0.62
  15   4   0    1.57    0.53
 -15  -4   0    2.30    0.59
 -15  -4  -1   28.69    1.70
 -15  -4  -1   31.07    1.71
 -15  -4  -1   29.49    3.07
 -15   4  -1   32.77    1.63
 -15   4  -2    2.41    0.66
 -15  -4  -2    4.51    0.81
 -15   4  -2    3.39    0.82
 -15  -4  -2    2.96    1.27
 -15   4  -3   47.63    2.17
 -15   4  -3   49.52    2.08
 -15  -4  -3   47.82    2.32
 -15   4  -3   46.04    2.08
 -15   4  -4   -0.22    0.54
 -15  -4  -4    0.39    0.55
 -15  -4  -4   -0.27    0.58
 -15   4  -4    0.22    0.55
 -15   4  -5    4.60    0.70
 -15  -4  -5    4.70    0.67
 -15  -4  -6    1.61    0.46
  15   5  -5    6.94    0.58
  15   5  -4   -0.43    0.40
 -15   5   4   -0.25    0.38
  15   5  -3   10.07    0.82
 -15   5   3    8.09    0.80
  15   5  -2    5.47    0.68
 -15  -5   1   16.69    1.09
  15   5  -1   18.92    1.10
 -15  -5   0    3.31    0.66
 -15   5  -1   48.94    2.12
 -15  -5  -1   43.08    1.96
 -15  -5  -1   44.18    2.08
 -15  -5  -2   27.43    1.57
 -15   5  -2   29.16    1.50
 -15   5  -2   30.49    1.51
 -15   5  -3    5.16    0.64
 -15  -5  -3    5.52    0.75
 -15  -5  -4   31.30    1.59
 -15  -5  -4   36.05    1.60
 -15   5  -4   33.57    1.48
 -15  -5  -5    8.61    0.71
  15  -6  -3    2.21    0.37
 -15   6   3    1.07    0.26
 -15   6   2    0.19    0.31
 -15   6   1   14.52    0.87
 -15  -6   0    5.54    0.52
 -15   6   0    5.88    0.62
 -15  -6  -1    1.20    0.40
 -15   6  -1    1.22    0.41
 -15  -6  -2    0.32    0.34
 -15  -6  -2    0.83    0.30
 -15  -6  -3    2.22    0.38
 -15  -6  -3    2.01    0.34
 -16   0   8   19.43    0.96
  16   0  -8   17.19    1.00
 -16   0   7   -0.62    0.56
  16   0  -7   -0.14    0.56
 -16   0   6   -0.37    0.62
 -16   0   5   -0.72    0.72
 -16   0   5   -1.45    1.49
  16   0  -5   -1.65    1.14
 -16   0   4   27.13    1.46
 -16   0   4   28.77    2.60
 -16   0   3    0.40    0.57
 -16   0   3   -1.04    1.04
  16   0  -3   -0.27    1.09
  16   0  -2  700.46   21.04
 -16   0   2  676.89   18.12
 -16   0   2  640.32   19.88
  16   0  -1   -0.23    0.83
 -16   0   1   -0.08    0.50
 -16   0   1    0.19    0.49
 -16   0   0  524.59   14.39
 -16   0   0  557.58   14.82
 -16   0   0  527.43   14.36
 -16   0   0  523.57   16.69
 -16   0  -1   -0.39    0.49
 -16   0  -1    0.07    0.47
 -16   0  -1   -0.88    0.55
 -16   0  -1    0.05    0.51
 -16   0  -1   -0.21    0.91
  16   0   1   -0.41    0.80
 -16   0  -2  592.67   16.23
 -16   0  -2  596.00   16.53
 -16   0  -2  625.83   16.74
 -16   0  -2  595.43   16.29
 -16   0  -2  606.93   18.51
  16   0   2  602.99   18.41
  16   0   3   -0.24    0.79
 -16   0  -3    1.12    0.62
 -16   0  -3    0.08    0.53
 -16   0  -3    0.27    0.54
 -16   0  -3   -0.71    1.27
 -16   0  -4  885.32   23.86
 -16   0  -4  886.37   24.16
 -16   0  -4  878.46   23.72
 -16   0  -4  869.83   26.29
  16   0   4  909.33   26.38
  16   0   5   -0.26    0.79
 -16   0  -5    0.51    0.75
 -16   0  -5    0.27    1.04
 -16   0  -6   23.11    1.32
 -16   0  -7    0.08    0.54
 -16   0  -7   -0.11    0.43
 -16   0  -8    2.47    0.50
 -16   0  -8    2.75    0.41
 -16  -1   8   10.27    0.66
 -16   1   8    9.87    0.64
  16   1  -8    8.36    0.68
  16  -1  -8    8.63    0.68
  16  -1  -8    9.55    0.66
  16   1  -8    8.73    0.65
 -16  -1   7    1.48    0.55
 -16   1   7    1.39    0.53
  16   1  -7    1.63    0.57
  16  -1  -7    1.15    0.52
 -16   1   6    0.29    0.56
 -16  -1   6    0.55    0.62
 -16  -1   5    5.06    0.84
 -16   1   5    3.57    0.72
 -16  -1   5    3.66    1.46
 -16   1   5    3.59    1.36
  16  -1  -5    4.16    1.44
  16   1  -5    4.00    1.42
 -16  -1   4    3.10    0.72
 -16   1   4    1.58    0.61
 -16  -1   4    3.28    1.22
 -16   1   4    2.60    1.09
  16  -1  -4    1.21    1.04
  16   1  -4    1.57    1.12
 -16  -1   3    0.82    0.59
 -16   1   3    0.55    0.54
 -16  -1   3   -0.21    1.06
 -16   1   3    0.20    1.10
  16  -1  -3    1.35    1.05
  16   1  -3    0.56    1.03
  16   1  -2  141.71    6.70
  16  -1  -2  133.38    6.49
 -16  -1   2  142.63    4.48
 -16   1   2  147.39    4.47
 -16  -1   2  145.78    4.73
  16   1  -1    0.95    0.79
  16  -1  -1    0.23    0.84
 -16   1   1    0.95    0.48
 -16  -1   1    1.29    0.56
 -16  -1   1    1.10    0.48
 -16   1   1    0.22    0.72
 -16  -1   1    0.44    0.86
 -16   1   0   11.40    0.86
 -16  -1   0   15.19    1.10
 -16  -1   0   11.61    0.85
 -16  -1   0   12.71    1.02
 -16   1   0   13.28    1.02
 -16   1   0   13.88    1.80
 -16  -1   0   16.56    1.92
 -16  -1  -1    4.53    0.63
 -16   1  -1    4.64    0.66
 -16  -1  -1    4.98    0.73
 -16   1  -1    3.11    0.70
 -16   1  -1    5.01    1.25
 -16  -1  -1    5.04    1.19
  16   1   1    3.86    0.97
  16  -1   1    4.71    1.08
 -16   1  -2  483.97   13.44
 -16  -1  -2  489.91   13.43
 -16  -1  -2  496.85   13.73
 -16  -1  -2  487.12   13.86
 -16   1  -2  508.03   13.62
 -16   1  -2  474.43   15.60
 -16  -1  -2  489.43   15.56
  16  -1   2  499.73   15.66
  16   1   2  495.15   15.61
  16  -1   3    2.11    0.93
  16   1   3    1.86    0.90
 -16  -1  -3    2.78    0.68
 -16   1  -3    2.34    0.70
 -16  -1  -3    1.60    0.61
 -16   1  -3    2.42    0.74
 -16   1  -3    0.48    1.06
 -16  -1  -3    1.83    1.10
  16   1   4   21.55    2.36
 -16   1  -4   22.88    1.46
 -16  -1  -4   24.01    1.46
 -16  -1  -4   23.62    1.42
 -16  -1  -4   25.47    1.63
 -16  -1  -4   24.77    2.54
 -16   1  -4   21.17    2.38
 -16  -1  -4   23.47    2.54
  16  -1   4   27.16    2.60
 -16  -1  -5  227.53    6.93
 -16   1  -5  222.72    6.94
 -16  -1  -5  232.78    7.30
 -16  -1  -5  235.41    6.94
  16  -1   5  238.72    9.16
  16   1   5  239.81    9.18
 -16  -1  -6   25.79    1.59
 -16   1  -6   26.85    1.41
 -16  -1  -6   23.99    1.35
 -16   1  -7    8.15    0.89
 -16   1  -7    7.87    0.69
 -16  -1  -7    7.53    0.67
 -16   1  -8   24.15    1.12
 -16  -2   7    1.17    0.45
  16   2  -7    2.61    0.51
  16  -2  -7    1.42    0.47
 -16  -2   6   16.68    1.07
 -16   2   6   14.73    0.97
 -16  -2   5   17.09    1.18
 -16   2   5   17.44    1.10
  16  -2  -5   14.68    2.20
  16   2  -5   13.78    2.31
 -16  -2   4   44.22    1.94
 -16   2   4   45.77    1.88
  16   2  -4   43.97    3.60
  16  -2  -4   39.32    3.35
 -16  -2   4   39.97    3.10
 -16   2   4   44.97    3.04
 -16  -2   3  553.87   14.61
 -16   2   3  524.18   14.49
  16  -2  -3  500.15   17.11
  16   2  -3  528.71   17.49
 -16  -2   2   78.87    2.73
 -16   2   2   78.21    2.69
 -16  -2   2   78.22    2.94
  16  -2  -2   75.39    4.38
  16   2  -2   77.51    4.56
  16   2  -1   90.82    4.94
  16  -2  -1   92.04    4.93
 -16  -2   1   98.98    3.19
 -16   2   1  100.34    3.19
 -16  -2   1   98.80    3.50
 -16   2   1   88.20    4.76
 -16  -2   1   95.32    4.82
  16   2   0    3.41    0.99
  16  -2   0    2.03    0.86
 -16  -2   0    4.42    0.63
 -16   2   0    5.54    0.66
 -16  -2   0    5.35    0.79
 -16  -2   0    3.98    0.69
 -16   2   0    4.53    1.18
 -16  -2   0    3.27    1.09
 -16   2  -1   16.35    1.13
 -16  -2  -1   15.75    1.15
 -16  -2  -1   15.31    0.99
 -16   2  -1   15.98    1.02
 -16  -2  -1   15.64    1.17
 -16   2  -1   16.59    1.90
 -16  -2  -1   17.34    1.87
 -16  -2  -2   -0.36    0.61
 -16   2  -2   -0.49    0.59
 -16   2  -2    0.15    0.58
 -16  -2  -2    0.17    0.55
 -16   2  -2   -0.07    0.72
 -16   2  -2   -0.44    0.91
 -16  -2  -2   -0.41    0.85
  16   2   2    0.21    0.66
  16  -2   2   -0.21    0.69
  16  -2   3   -1.12    1.01
  16   2   3   -1.11    1.05
 -16  -2  -3    0.73    0.59
 -16   2  -3   -0.30    0.62
 -16   2  -3    0.50    0.61
 -16  -2  -3    1.05    0.57
 -16  -2  -3    0.28    0.57
 -16   2  -3   -0.23    1.11
 -16  -2  -3   -0.87    1.08
 -16  -2  -3    0.32    0.90
  16  -2   4   14.68    1.80
  16   2   4   14.59    1.80
 -16  -2  -4   13.74    1.07
 -16   2  -4   13.72    1.22
 -16   2  -4   13.99    1.09
 -16  -2  -4   15.27    1.17
 -16   2  -4   14.22    1.14
 -16   2  -4   14.69    2.01
 -16  -2  -4   11.04    1.78
 -16  -2  -4   11.03    1.83
 -16   2  -5   84.95    3.33
 -16  -2  -5   80.69    3.04
 -16  -2  -5   82.57    3.32
 -16  -2  -6    0.33    0.54
 -16   2  -6   -0.05    0.40
 -16  -2  -6    0.15    0.38
 -16   2  -7    4.79    0.69
 -16  -2  -7    5.12    0.49
  16   3  -7    0.40    0.34
  16   3  -6    6.83    0.72
  16   3  -6    5.58    0.70
  16   3  -5    3.12    0.65
  16   3  -4   -0.07    0.51
  16   3  -3   16.15    1.15
 -16  -3   2  243.27    7.14
  16   3  -2  232.76    7.01
 -16  -3   1  304.05    8.60
  16   3  -1  280.40    8.21
 -16  -3   0  155.91    5.08
 -16  -3   0  157.41    5.01
 -16   3   0  143.51    6.06
 -16   3  -1   -0.07    0.58
 -16  -3  -1    0.92    0.59
 -16  -3  -1    0.08    0.51
 -16   3  -2   55.62    2.41
 -16   3  -2   55.20    2.07
 -16  -3  -2   48.78    4.07
 -16   3  -3   74.15    3.00
 -16  -3  -3   76.07    3.04
 -16  -3  -3   76.75    3.17
 -16   3  -3   75.09    2.91
 -16   3  -4   24.28    1.54
 -16  -3  -4   24.10    1.48
 -16  -3  -4   22.80    1.58
 -16   3  -4   24.12    1.43
 -16   3  -5   59.48    2.51
 -16  -3  -5   57.61    2.36
 -16  -3  -5   57.50    2.56
 -16  -3  -6    0.63    0.52
 -16   3  -7    1.85    0.42
  16   4  -6    0.89    0.35
  16   4  -6    0.74    0.37
  16   4  -5   24.25    1.29
  16   4  -5   25.16    1.26
  16   4  -4    6.23    0.77
  16   4  -4    5.87    0.69
  16   4  -3   -0.14    0.52
  16   4  -3    0.43    0.50
  16   4  -2    8.22    0.87
  16   4  -2    7.24    0.73
 -16   4   2    5.98    1.45
 -16  -4   1    4.33    0.72
  16   4  -1    5.11    0.74
 -16   4   1    2.65    1.11
 -16  -4   0   51.93    2.32
  16   4   0   50.74    2.05
 -16  -4   0   49.26    2.16
 -16  -4   0   52.19    3.99
 -16  -4  -1   37.09    1.91
 -16  -4  -1   34.24    1.80
 -16  -4  -1   30.00    3.09
 -16   4  -1   31.28    1.62
 -16  -4  -2   79.52    3.15
 -16  -4  -2   82.00    3.18
 -16   4  -2   75.52    3.00
 -16   4  -2   76.87    2.93
 -16   4  -3   55.94    2.40
 -16  -4  -3   61.36    2.67
 -16   4  -3   59.42    2.38
 -16   4  -4   -0.07    0.52
 -16  -4  -4    0.07    0.54
 -16  -4  -4   -0.26    0.55
 -16   4  -4   -0.11    0.55
 -16   4  -5    4.30    0.65
 -16  -4  -5    4.10    0.59
 -16  -4  -6    0.84    0.39
  16   5  -4    0.43    0.36
 -16   5   4    0.25    0.31
  16   5  -3    1.16    0.46
 -16   5   3    0.17    0.43
  16   5  -2    1.47    0.50
 -16  -5   1   19.02    1.11
  16   5  -1   17.13    1.02
 -16  -5   0   14.18    1.07
 -16  -5  -1    0.15    0.51
 -16   5  -1    0.43    0.52
 -16  -5  -1    0.37    0.42
 -16   5  -1   -0.12    0.58
 -16  -5  -2   75.60    2.85
 -16   5  -2   74.16    2.70
 -16  -5  -2   69.16    2.76
 -16   5  -2   74.32    2.65
 -16  -5  -3   29.48    1.54
 -16  -5  -4    3.35    0.55
 -16  -5  -4    2.98    0.55
 -16  -5  -5   10.05    0.71
  16  -6  -3    2.08    0.30
 -16   6   2   -0.29    0.27
 -16   6   1    0.32    0.31
 -16  -6   0    0.38    0.28
 -16   6   0   -0.03    0.37
 -16  -6  -1    0.16    0.32
 -16   6  -1    0.23    0.32
 -16  -6  -2    1.29    0.36
 -16  -6  -3    0.22    0.24
 -17   0   8    1.62    0.39
  17   0  -8    1.26    0.40
 -17   0   7    0.05    0.49
  17   0  -7   -0.38    0.56
 -17   0   6    0.60    0.59
 -17   0   5   -0.39    0.68
  17   0  -5    0.66    1.07
 -17   0   4    2.41    0.68
 -17   0   4    3.29    1.29
  17   0  -4    1.60    1.18
 -17   0   3   -0.18    0.59
 -17   0   3   -0.22    1.09
  17   0  -3   -0.29    0.97
  17   0  -2   -1.41    1.09
 -17   0   2    0.50    0.54
  17   0  -1   -0.25    0.82
 -17   0   1    0.15    0.51
 -17   0   1    0.17    0.54
 -17   0   1   -0.24    0.80
 -17   0   0    1.27    0.52
 -17   0   0    1.84    0.61
 -17   0   0    1.72    0.53
 -17   0   0    1.89    1.04
 -17   0  -1   -0.42    0.60
 -17   0  -1   -0.47    0.58
 -17   0  -1    0.32    0.52
 -17   0  -1   -1.39    1.08
  17   0   1   -0.88    0.91
 -17   0  -2   28.98    1.64
 -17   0  -2   31.18    1.53
 -17   0  -2   31.01    1.79
 -17   0  -2   36.46    2.87
  17   0   2   30.72    2.60
  17   0   3   -0.25    0.88
 -17   0  -3   -0.31    0.66
 -17   0  -3   -0.08    0.58
 -17   0  -3    0.39    0.68
 -17   0  -3   -0.50    1.03
 -17   0  -4  499.36   13.56
 -17   0  -4  480.75   13.67
 -17   0  -4  470.28   13.93
 -17   0  -4  491.26   16.11
  17   0   4  502.56   16.16
  17   0   5   -0.27    0.98
 -17   0  -5   -0.07    0.68
 -17   0  -5    0.54    1.11
 -17   0  -6   34.09    1.64
 -17   0  -7    0.84    0.56
 -17   0  -7   -0.39    0.41
 -17   0  -8   14.68    0.82
 -17  -1   8    1.24    0.36
 -17   1   8    1.45    0.33
  17  -1  -8    1.06    0.34
  17   1  -8    1.64    0.36
  17   1  -8    2.04    0.38
  17  -1  -8    1.62    0.36
 -17  -1   7    0.04    0.49
 -17   1   7   -0.67    0.49
  17   1  -7   -0.41    0.48
  17  -1  -7    0.29    0.46
 -17  -1   6   13.47    1.05
 -17   1   6   13.02    0.99
 -17  -1   5   69.43    2.64
 -17   1   5   71.21    2.61
  17  -1  -5   69.79    4.76
 -17  -1   5   61.00    4.03
 -17   1   5   64.62    3.99
  17   1  -5   64.27    4.65
 -17  -1   4   27.48    1.50
 -17   1   4   25.95    1.41
  17  -1  -4   28.76    2.91
  17   1  -4   27.02    2.90
 -17   1   4   22.11    2.33
 -17  -1   4   20.59    2.35
 -17  -1   3    2.09    0.63
 -17   1   3    1.61    0.63
 -17  -1   3    4.02    1.24
 -17   1   3    1.68    1.10
  17  -1  -3    1.14    0.99
  17   1  -3    1.77    1.11
  17   1  -2  147.44    7.18
  17  -1  -2  165.06    7.36
 -17   1   2  159.75    4.93
 -17  -1   2  163.31    4.98
 -17  -1   2  163.52    5.26
  17   1  -1   34.85    2.92
  17  -1  -1   33.33    2.92
 -17  -1   1   35.22    1.79
 -17  -1   1   32.55    1.49
 -17   1   1   30.67    1.47
 -17   1   1   26.43    2.53
 -17  -1   1   33.68    2.84
 -17   1   0   50.00    1.96
 -17  -1   0   49.30    2.21
 -17  -1   0   49.39    1.95
 -17  -1   0   52.42    2.25
 -17   1   0   47.25    2.04
 -17  -1   0   51.45    3.38
 -17  -1  -1    0.31    0.56
 -17   1  -1    0.16    0.56
 -17  -1  -1    0.58    0.57
 -17   1  -1    2.07    0.67
 -17   1  -1    0.24    0.93
 -17  -1  -1    0.90    0.85
 -17  -1  -2   -0.11    0.58
 -17   1  -2    0.29    0.59
 -17  -1  -2    0.16    0.53
 -17  -1  -2    1.25    0.61
 -17   1  -2    0.07    0.63
 -17   1  -2    1.90    1.11
 -17  -1  -2   -0.23    0.99
  17   1   2    0.23    0.72
  17  -1   2    1.17    0.86
 -17  -1  -3  837.14   22.29
 -17   1  -3  821.48   22.31
 -17  -1  -3  840.31   22.60
 -17   1  -3  840.81   22.41
 -17   1  -3  788.97   24.74
 -17  -1  -3  823.32   24.74
  17  -1   3  831.24   24.83
  17   1   3  830.09   24.79
  17  -1   4    0.26    0.67
  17   1   4    0.26    0.74
 -17  -1  -4   -0.33    0.63
 -17   1  -4    0.21    0.68
 -17  -1  -4    0.96    0.59
 -17  -1  -4    0.20    0.61
 -17   1  -4    0.80    1.01
 -17  -1  -4    0.26    0.94
 -17  -1  -4   -0.27    0.91
  17  -1   5    0.51    0.94
  17   1   5   -0.77    1.17
 -17  -1  -5    1.51    0.71
 -17   1  -5    0.64    0.68
 -17   1  -5    1.35    0.72
 -17  -1  -5    0.88    0.65
 -17   1  -6   14.52    1.24
 -17  -1  -6   16.60    1.07
 -17   1  -7    1.11    0.55
 -17   1  -7    1.00    0.39
 -17  -1  -7    0.69    0.36
 -17   1  -8   17.15    0.84
 -17  -1  -8   17.81    0.86
 -17  -2   7    1.40    0.42
  17   2  -7    1.62    0.44
  17  -2  -7    1.97    0.43
 -17  -2   6   -0.39    0.52
 -17   2   6   -0.21    0.44
 -17  -2   5  270.37    7.71
 -17   2   5  263.69    7.60
 -17  -2   4   16.88    1.16
 -17   2   4   15.60    1.07
  17  -2  -4   12.20    2.03
  17   2  -4   15.26    2.21
 -17   2   3   11.76    0.92
 -17  -2   3   12.40    1.00
  17  -2  -3   10.15    1.78
  17   2  -3    9.42    1.75
 -17  -2   2  117.90    3.69
 -17   2   2  117.25    3.66
 -17  -2   2  112.17    3.93
  17  -2  -2  111.50    5.70
  17   2  -2  109.66    5.75
 -17   2   2   95.64    5.22
 -17  -2   2  105.69    5.45
  17   2  -1   35.36    3.03
  17  -2  -1   37.03    3.06
 -17  -2   1   41.11    1.70
 -17  -2   1   39.66    1.95
 -17   2   1   39.89    1.67
 -17   2   1   33.45    2.84
 -17  -2   1   35.51    2.89
  17   2   0    1.47    0.97
  17  -2   0    1.95    0.97
 -17  -2   0    1.30    0.54
 -17   2   0    1.16    0.52
 -17  -2   0    1.12    0.63
 -17  -2   0    1.24    0.58
 -17   2   0    2.06    1.07
 -17  -2   0    0.66    0.93
 -17   2  -1  403.15   11.26
 -17  -2  -1  411.92   11.08
 -17   2  -1  401.32   11.09
 -17  -2  -1  386.78   11.45
 -17  -2  -1  390.76   11.50
 -17   2  -1  400.12   11.39
 -17   2  -1  407.15   13.33
 -17  -2  -1  405.26   13.16
 -17   2  -2  132.99    4.61
 -17  -2  -2  143.78    4.41
 -17   2  -2  137.93    4.41
 -17  -2  -2  145.13    4.86
 -17   2  -2  146.09    4.68
 -17   2  -2  137.42    6.21
 -17  -2  -2  141.76    6.12
  17   2   2  134.61    6.05
  17  -2   2  141.59    6.17
 -17   2  -3   96.27    3.64
 -17  -2  -3   97.18    3.37
 -17   2  -3  104.22    3.46
 -17  -2  -3  101.56    3.70
 -17  -2  -3  106.77    3.88
 -17   2  -3  103.75    5.22
 -17  -2  -3   99.56    5.02
 -17  -2  -3   93.30    5.65
  17   2   3   92.11    4.88
  17  -2   3  101.05    5.05
  17  -2   4   17.14    1.96
  17   2   4   16.34    1.97
 -17   2  -4   17.17    1.34
 -17   2  -4   19.38    1.26
 -17  -2  -4   20.18    1.35
 -17  -2  -4   17.76    1.20
 -17   2  -4   16.02    2.02
 -17  -2  -4   16.64    2.01
 -17  -2  -4   15.46    2.16
 -17   2  -5    0.89    0.72
 -17  -2  -5    0.70    0.53
 -17  -2  -5    0.09    0.61
 -17   2  -6   33.48    1.76
 -17  -2  -6   33.03    1.74
 -17   2  -6   34.20    1.49
 -17  -2  -6   33.77    1.44
 -17   2  -7   -0.16    0.41
 -17  -2  -7   -0.06    0.26
  17   3  -7    6.45    0.52
  17   3  -6    1.46    0.48
  17   3  -6    1.23    0.49
  17   3  -5    7.82    0.82
  17   3  -4   30.74    1.62
  17   3  -3  137.15    4.49
 -17   3   2  114.62    3.46
 -17  -3   2  109.87    3.82
  17   3  -2  106.62    3.69
 -17   3   1   11.81    0.82
 -17  -3   1   13.68    1.13
 -17   3   0   25.18    1.21
 -17  -3   0   24.96    1.55
 -17  -3   0   24.80    1.48
 -17   3  -1    6.67    0.79
 -17   3  -1    6.86    0.68
 -17  -3  -1    6.02    0.87
 -17  -3  -1    6.24    0.85
 -17   3  -2   17.64    1.25
 -17  -3  -2   16.91    1.34
 -17  -3  -2   18.98    2.50
 -17   3  -3  250.74    7.72
 -17  -3  -3  266.02    7.86
 -17  -3  -3  256.54    7.96
 -17   3  -3  254.18    7.62
 -17  -3  -3  244.48   10.43
 -17   3  -4    2.78    0.69
 -17  -3  -4    2.89    0.68
 -17  -3  -4    2.67    0.74
 -17   3  -4    2.38    0.67
 -17   3  -5    0.15    0.53
 -17  -3  -5    0.13    0.45
 -17  -3  -5    0.09    0.56
 -17   3  -6   23.84    1.30
 -17  -3  -6   23.38    1.32
 -17   3  -7    0.72    0.33
 -17  -3  -7    0.71    0.25
  17   4  -6    0.50    0.29
 -17   4   6    0.19    0.24
  17   4  -5    8.03    0.68
  17   4  -4    4.04    0.63
  17   4  -4    4.56    0.62
  17   4  -3   32.11    1.62
  17   4  -3   29.80    1.46
  17   4  -2   60.52    2.42
  17   4  -2   60.11    2.24
 -17  -4   1   14.59    1.13
  17   4  -1   13.72    1.02
 -17  -4   0   45.34    2.12
  17   4   0   44.16    1.85
 -17  -4  -1  275.81    8.20
 -17  -4  -1  273.50    8.11
 -17   4  -1  264.87    7.79
 -17   4  -2    0.13    0.48
 -17  -4  -2    0.95    0.65
 -17  -4  -2    0.09    0.57
 -17   4  -2   -0.21    0.66
 -17   4  -3    1.33    0.57
 -17  -4  -3    1.41    0.62
 -17   4  -3    1.89    0.66
 -17  -4  -4   -0.35    0.48
 -17   4  -4    0.98    0.50
 -17  -4  -4   -0.08    0.52
 -17   4  -5   25.79    1.27
 -17   4  -6    0.81    0.33
 -17  -4  -6    0.33    0.33
  17   5  -4   -0.19    0.31
 -17   5   4    0.30    0.27
  17   5  -3    9.71    0.73
 -17   5   3   10.22    0.78
  17   5  -2   35.43    1.51
 -17  -5   1    3.51    0.55
  17   5  -1    4.08    0.53
 -17  -5   0    2.75    0.60
 -17   5   0    2.46    0.61
 -17  -5  -1    4.83    0.68
 -17   5  -1    4.24    0.64
 -17  -5  -1    3.44    0.55
 -17   5  -1    3.70    0.67
 -17  -5  -2    0.75    0.52
 -17   5  -2    0.21    0.39
 -17  -5  -2    0.19    0.45
 -17   5  -2    0.92    0.51
 -17  -5  -3   28.03    1.43
 -17  -5  -4    0.69    0.39
 -17  -5  -4   -0.05    0.41
 -17  -5  -5    2.78    0.37
 -17   6   2   20.08    0.87
 -17   6   2   21.78    0.90
 -17   6   1    0.10    0.26
 -17   6   0   12.70    0.72
 -17  -6  -1    1.17    0.31
 -17   6  -1    1.16    0.32
 -17  -6  -2   -0.38    0.26
  18   0  -8    8.40    0.58
  18   0  -8    8.61    0.57
 -18   0   7    0.38    0.48
  18   0  -7    0.11    0.45
 -18   0   6    0.39    0.55
 -18   0   5    0.32    0.66
  18   0  -5   -0.33    1.06
 -18   0   4  359.95    9.99
  18   0  -4  320.14   12.81
 -18   0   4  339.14   12.05
 -18   0   3   -0.12    0.60
  18   0  -3    0.30    1.05
  18   0  -2    3.93    1.36
 -18   0   2    4.03    0.70
  18   0  -1    0.55    1.04
 -18   0   1   -0.11    0.53
 -18   0   1    0.26    0.92
  18   0   0   80.09    4.57
 -18   0   0   70.22    2.63
 -18   0   0   78.48    3.05
 -18   0   0   72.94    2.59
 -18   0   0   71.41    4.33
 -18   0  -1   -0.11    0.56
 -18   0  -1    0.34    0.57
 -18   0  -1   -0.25    0.94
 -18   0  -2  173.20    5.51
 -18   0  -2  163.20    5.13
 -18   0  -2  165.08    7.17
  18   0   2  159.57    7.04
  18   0   3   -1.04    1.07
 -18   0  -3   -0.71    0.79
 -18   0  -3   -0.60    0.62
 -18   0  -3   -0.26    1.00
  18   0   4   11.75    1.84
 -18   0  -4   15.07    1.18
 -18   0  -4   13.00    1.95
 -18   0  -5   -0.71    0.71
 -18   0  -6  190.40    5.74
 -18   0  -7    0.34    0.35
 -18   0  -8    2.01    0.31
  18  -1  -8    0.12    0.22
  18   1  -8    0.32    0.25
  18  -1  -8    0.08    0.25
  18   1  -8    0.22    0.23
 -18   1   7   19.27    0.98
  18   1  -7   15.37    0.99
  18   1  -7   17.92    1.06
  18  -1  -7   17.45    1.05
 -18  -1   6  275.78    7.78
 -18   1   6  266.38    7.71
 -18  -1   5   34.69    1.73
 -18   1   5   35.76    1.68
 -18  -1   4  302.09    8.55
 -18   1   4  292.33    8.46
  18  -1  -4  270.74   11.19
  18   1  -4  296.72   11.57
 -18  -1   4  291.74   10.66
 -18   1   4  289.40   10.42
 -18  -1   3   -0.25    0.65
 -18   1   3    0.35    0.61
  18  -1  -3    0.60    1.06
  18   1  -3    0.61    1.03
  18   1  -2   39.33    3.40
  18  -1  -2   41.90    3.52
 -18  -1   2   42.05    1.86
 -18   1   2   40.80    1.82
 -18  -1   2   44.29    2.13
  18   1  -1   23.69    2.55
  18  -1  -1   25.72    2.56
 -18  -1   1   23.74    1.29
 -18   1   1   22.14    1.26
 -18  -1   1   25.44    1.55
 -18   1   1   22.76    1.33
 -18  -1   1   21.79    2.40
 -18   1   1   21.93    2.44
  18   1   0   62.45    4.01
  18  -1   0   60.58    3.97
 -18  -1   0   57.50    2.22
 -18   1   0   57.65    2.23
 -18  -1   0   52.66    2.43
 -18  -1   0   59.00    2.53
 -18   1   0   60.86    2.37
 -18   1   0   50.92    3.60
 -18  -1   0   53.13    3.69
 -18  -1  -1  244.11    7.04
 -18  -1  -1  238.75    7.46
 -18   1  -1  243.92    7.18
 -18   1  -1  239.74    7.05
 -18   1  -1  231.22    9.19
 -18  -1  -1  249.63    9.30
 -18  -1  -2   22.19    1.31
 -18   1  -2   22.56    1.33
 -18  -1  -2   24.12    1.52
 -18  -1  -2   24.92    1.58
 -18   1  -2   25.29    1.47
 -18   1  -2   19.59    2.34
 -18  -1  -2   19.78    2.26
  18   1   2   19.07    2.19
  18  -1   2   17.30    2.16
  18  -1   3    2.06    1.11
  18   1   3    2.29    1.06
 -18  -1  -3    3.47    0.73
 -18   1  -3    2.09    0.75
 -18  -1  -3    3.24    0.71
 -18  -1  -3    2.09    0.70
 -18   1  -3    3.12    0.81
 -18   1  -3    2.08    1.10
 -18  -1  -3    2.74    1.16
  18  -1   4    0.52    0.84
  18   1   4   -0.26    0.90
 -18  -1  -4    0.07    0.68
 -18   1  -4    0.21    0.69
 -18  -1  -4    0.16    0.53
 -18  -1  -4    0.71    0.67
 -18   1  -4   -0.27    1.12
 -18  -1  -4    1.55    1.05
 -18  -1  -4   -0.27    0.77
 -18  -1  -5    1.40    0.70
 -18   1  -5    1.46    0.70
 -18  -1  -5    2.23    0.75
 -18   1  -6    3.27    0.75
 -18   1  -6    3.54    0.58
 -18  -1  -6    2.95    0.54
 -18   1  -7    2.10    0.40
 -18  -1  -7    2.35    0.39
 -18  -2   7    2.86    0.40
  18   2  -7    2.11    0.43
  18  -2  -7    2.64    0.41
 -18  -2   6   18.52    1.06
  18   2  -6   20.06    1.16
 -18  -2   5   12.66    0.98
 -18   2   5   11.48    0.89
 -18  -2   4  391.10   10.74
 -18   2   4  385.37   10.63
  18  -2  -4  347.63   13.32
  18   2  -4  378.93   13.75
 -18  -2   3  114.29    3.66
 -18   2   3  106.40    3.53
  18  -2  -3  101.68    5.65
  18   2  -3  117.68    6.08
 -18  -2   3   95.58    5.44
 -18  -2   2   11.99    0.95
 -18   2   2   13.94    0.96
 -18  -2   2   11.61    1.07
 -18   2   2   10.90    1.77
 -18  -2   2   13.37    1.94
  18  -2  -2   14.63    2.06
  18   2  -2   12.95    1.94
  18   2  -1    5.84    1.45
  18  -2  -1    6.29    1.48
 -18  -2   1    5.09    0.72
 -18   2   1    5.75    0.72
 -18  -2   1    6.11    0.88
 -18   2   1    7.07    1.45
 -18  -2   1    6.82    1.47
  18   2   0    4.70    1.24
  18  -2   0    5.48    1.34
 -18  -2   0    5.41    0.74
 -18   2   0    6.36    0.74
 -18  -2   0    6.33    0.88
 -18  -2   0    4.76    0.77
 -18   2   0    3.83    1.36
 -18  -2   0    4.38    1.30
 -18  -2  -1   46.40    1.89
 -18   2  -1   46.10    1.90
 -18  -2  -1   43.53    2.16
 -18  -2  -1   45.54    2.19
 -18   2  -1   43.11    2.10
 -18   2  -1   41.34    3.11
 -18  -2  -1   47.18    3.22
 -18   2  -2   58.09    2.49
 -18  -2  -2   61.71    2.35
 -18   2  -2   62.04    2.39
 -18  -2  -2   61.00    2.70
 -18   2  -2   63.85    2.58
 -18   2  -2   59.46    3.84
 -18  -2  -2   57.92    3.71
 -18   2  -3  101.29    3.73
 -18  -2  -3  105.52    3.48
 -18   2  -3  107.75    3.54
 -18  -2  -3  108.69    3.83
 -18  -2  -3  103.48    3.91
 -18   2  -3   99.49    3.63
 -18   2  -3   95.59    5.17
 -18  -2  -3   93.67    5.02
 -18  -2  -3   92.34    5.62
  18   2   3  102.81    5.16
  18  -2   3   92.30    4.99
 -18   2  -4    2.51    0.75
 -18  -2  -4    2.25    0.68
 -18   2  -4    2.69    0.72
 -18  -2  -4    1.80    0.66
 -18   2  -5   28.61    1.66
 -18  -2  -5   28.68    1.72
 -18   2  -6   12.82    1.03
 -18  -2  -6   11.66    1.01
 -18  -2  -6   13.18    0.79
 -18  -2  -7    3.40    0.34
  18   3  -6    0.05    0.38
  18   3  -6   -0.05    0.39
  18   3  -5   -0.48    0.50
  18   3  -4   60.81    2.42
  18   3  -3  125.91    4.17
 -18  -3   2    0.07    0.51
  18   3  -2    0.30    0.48
 -18  -3   1  222.13    6.87
 -18  -3   0    5.31    0.84
 -18  -3   0    5.63    0.81
 -18   3  -1   14.61    1.06
 -18  -3  -1   15.95    1.28
 -18  -3  -1   14.52    1.21
 -18   3  -1   15.89    1.27
 -18   3  -2   -0.50    0.56
 -18  -3  -2    0.66    0.64
 -18   3  -3   18.45    1.29
 -18  -3  -3   17.54    1.32
 -18  -3  -3   19.34    1.42
 -18   3  -4   31.80    1.72
 -18  -3  -4   36.93    1.83
 -18  -3  -4   36.64    1.94
 -18   3  -5    0.67    0.50
 -18   3  -6    3.23    0.56
 -18  -3  -6    2.46    0.52
 -18   4   6    7.59    0.48
  18   4  -5    9.71    0.69
  18   4  -4    3.45    0.59
  18   4  -4    3.08    0.52
  18   4  -3    7.60    0.82
  18   4  -3    7.52    0.70
  18   4  -2    0.06    0.47
  18   4  -2    0.32    0.38
 -18  -4   1   17.46    1.19
  18   4  -1   16.66    1.08
 -18  -4   0   -0.24    0.55
  18   4   0    0.35    0.40
 -18  -4  -1   44.19    2.08
 -18  -4  -1   38.62    1.93
 -18   4  -1   38.50    1.66
 -18   4  -2    3.32    0.61
 -18  -4  -2    4.51    0.79
 -18   4  -2    4.68    0.71
 -18  -4  -2    3.91    0.75
 -18   4  -2    4.42    0.78
 -18   4  -3    6.83    0.75
 -18  -4  -3    5.93    0.83
 -18   4  -3    6.96    0.80
 -18   4  -4    0.05    0.40
 -18  -4  -4    0.13    0.45
 -18  -4  -4    0.37    0.51
 -18   4  -5    0.13    0.37
 -18   4  -6    0.87    0.25
 -18  -4  -6    0.79    0.29
  18   5  -4    2.17    0.36
  18   5  -3    4.39    0.51
 -18   5   3    4.13    0.52
  18   5  -2    0.89    0.39
 -18   5   2    0.65    0.43
 -18  -5   1   10.66    0.77
 -18   5   1    9.93    0.86
 -18  -5   0   -0.06    0.43
 -18   5   0    0.12    0.46
 -18  -5  -1    9.71    0.87
 -18   5  -1    9.44    0.80
 -18   5  -1    8.70    0.81
 -18  -5  -2    3.28    0.61
 -18  -5  -2    3.10    0.55
 -18   5  -2    3.37    0.55
 -18  -5  -3    1.72    0.48
 -18  -5  -4   10.19    0.68
 -18  -5  -4   10.04    0.71
 -18   6   1   12.11    0.63
 -18   6   0    4.85    0.41
  19   0  -8   18.71    0.78
 -19   0   7    0.18    0.43
  19   0  -7   -0.35    0.42
 -19   0   6   16.67    1.07
 -19   0   5    0.12    0.61
 -19   0   4   76.55    2.82
  19   0  -4   66.47    4.74
 -19   0   3   -0.13    0.58
  19   0  -3   -0.63    1.15
  19   0  -2   55.55    4.16
 -19   0   2   58.89    2.31
 -19   0   2   51.59    3.89
  19   0  -1   -0.89    0.81
 -19   0   1   -0.47    0.59
 -19   0   1    0.55    0.93
  19   0   0   21.35    2.45
 -19   0   0   20.27    1.23
 -19   0   0   19.81    1.45
 -19   0   0   18.64    1.13
 -19   0   0   16.80    2.24
 -19   0  -1   -0.30    0.60
 -19   0  -1   -0.26    1.01
 -19   0  -2    1.96    0.65
 -19   0  -2    0.64    0.61
 -19   0  -2    0.52    0.84
  19   0   2   -0.52    1.10
 -19   0  -3   -0.60    0.73
 -19   0  -3   -0.18    0.57
 -19   0  -3    0.53    1.03
  19   0   3   -0.27    0.90
 -19   0  -4   52.88    2.24
 -19   0  -4   50.04    3.74
  19   0   4   49.15    3.58
 -19   0  -5   -0.20    0.66
 -19   0  -6   98.79    3.67
 -19   0  -6  109.99    3.48
 -19   0  -7    0.07    0.26
 -19   1   7    6.80    0.58
 -19  -1   7    6.08    0.59
  19   1  -7    5.76    0.58
  19   1  -7    6.89    0.64
  19  -1  -7    6.34    0.65
 -19   1   6    0.05    0.48
 -19  -1   6    0.70    0.56
 -19  -1   5    3.55    0.76
 -19   1   5    2.49    0.65
 -19  -1   4    5.60    0.84
 -19   1   4    6.00    0.79
  19  -1  -4    2.82    1.33
  19   1  -4    5.81    1.66
 -19  -1   3   18.04    1.23
 -19   1   3   17.04    1.16
  19  -1  -3   16.53    2.45
  19   1  -3   16.04    2.44
  19   1  -2   11.81    2.07
  19  -1  -2   10.13    1.88
 -19   1   2   12.80    0.99
 -19  -1   2   11.62    0.99
 -19   1   2    9.85    1.75
 -19  -1   2    6.50    1.59
  19  -1  -2   11.76    1.92
  19   1  -2   15.32    2.11
  19   1  -1   24.37    2.65
  19  -1  -1   30.15    2.91
 -19  -1   1   26.88    1.42
 -19   1   1   24.56    1.38
 -19  -1   1   31.72    1.76
 -19   1   1   24.89    1.41
 -19  -1   1   23.60    2.55
 -19   1   1   21.19    2.41
  19   1   0   30.51    2.87
  19  -1   0   29.21    2.78
 -19  -1   0   29.10    1.52
 -19   1   0   30.48    1.53
 -19  -1   0   32.88    1.80
 -19   1   0   31.75    1.61
 -19   1   0   29.55    2.85
 -19  -1   0   27.43    2.72
 -19  -1  -1    3.79    0.75
 -19   1  -1    3.72    0.74
 -19  -1  -1    5.44    0.86
 -19   1  -1    3.90    0.82
 -19   1  -1    4.40    1.25
 -19  -1  -1    2.53    1.20
 -19   1  -2  747.34   20.98
 -19  -1  -2  792.03   20.85
 -19  -1  -2  784.22   21.26
 -19   1  -2  759.95   20.85
 -19  -1  -2  772.56   21.37
 -19   1  -2  801.31   20.99
 -19   1  -2  732.49   23.36
 -19  -1  -2  793.21   23.49
  19   1   2  761.53   23.41
  19  -1   2  770.52   23.47
 -19  -1  -3    9.93    0.98
 -19   1  -3    8.72    0.97
 -19   1  -3    9.28    1.00
 -19  -1  -3    9.78    1.04
 -19  -1  -3    9.73    1.12
 -19   1  -3    9.80    1.72
 -19  -1  -3    9.93    1.71
 -19  -1  -3    9.42    1.74
  19   1   3   11.22    1.77
  19  -1   3   12.62    1.82
 -19   1  -4   90.61    3.58
 -19  -1  -4   98.62    3.60
 -19  -1  -4  104.42    3.47
 -19   1  -4  100.43    3.47
 -19  -1  -4   99.40    3.86
  19  -1   4   94.67    5.14
  19   1   4   87.12    5.02
 -19   1  -5   47.80    2.25
 -19   1  -6    1.08    0.55
 -19   1  -6    0.72    0.41
 -19  -1  -6    1.19    0.43
 -19  -1  -7    4.28    0.44
 -19   1  -7    4.01    0.43
  19  -2  -7    1.28    0.27
  19   2  -7    1.77    0.37
  19  -2  -7    1.67    0.32
 -19  -2   6   28.59    1.25
  19   2  -6   27.75    1.40
  19  -2  -6   29.40    1.35
 -19  -2   5  134.01    4.07
 -19   2   5  126.47    3.95
 -19  -2   4    2.40    0.63
 -19   2   4    2.56    0.61
 -19  -2   3    3.13    0.69
 -19   2   3    4.47    0.65
  19  -2  -3    3.67    1.58
  19   2  -3    0.30    1.68
 -19   2   3    0.25    1.35
 -19  -2   3    0.54    1.50
 -19   2   2   19.79    1.14
 -19  -2   2   15.38    1.23
 -19  -2   2   17.60    1.15
 -19   2   2   16.72    2.25
 -19  -2   2   14.30    2.22
  19  -2  -2   16.41    2.31
  19   2  -2   18.99    2.51
  19   2  -1   -1.75    1.49
 -19  -2   1    0.56    0.53
 -19   2   1   -0.05    0.55
 -19  -2   1   -0.17    0.60
 -19   2   1   -0.75    1.22
  19   2   0  227.69    9.30
  19  -2   0  239.78    9.42
 -19  -2   0  235.80    6.84
 -19  -2   0  232.97    7.28
 -19   2   0  233.93    6.83
 -19  -2   0  235.52    7.22
 -19   2   0  235.26    7.10
 -19   2   0  232.20    9.06
 -19  -2   0  227.16    8.92
  19   2   1  420.22   14.33
  19  -2   1  433.52   14.41
 -19  -2  -1  422.32   11.63
 -19   2  -1  421.82   11.64
 -19  -2  -1  414.54   12.10
 -19  -2  -1  421.38   12.14
 -19   2  -1  425.65   11.92
 -19   2  -1  389.07   13.83
 -19  -2  -1  413.45   13.84
 -19   2  -2   61.64    2.57
 -19  -2  -2   63.10    2.44
 -19   2  -2   69.12    2.51
 -19  -2  -2   60.24    2.77
 -19   2  -2   67.68    2.69
 -19   2  -2   62.75    4.01
 -19  -2  -2   63.01    3.93
 -19   2  -3   34.42    1.84
 -19  -2  -3   38.09    1.75
 -19   2  -3   37.43    1.78
 -19  -2  -3   38.26    1.99
 -19  -2  -3   40.73    2.14
 -19   2  -3   40.54    1.92
 -19   2  -3   38.10    3.07
 -19  -2  -3   33.44    2.87
 -19  -2  -3   35.38    3.31
 -19   2  -4   32.90    1.80
 -19  -2  -4   32.86    1.78
 -19  -2  -4   37.01    1.66
 -19   2  -4   35.35    1.68
 -19   2  -5   21.15    1.36
 -19  -2  -5   23.37    1.48
 -19  -2  -5   20.53    1.11
 -19   2  -6    2.96    0.58
 -19  -2  -6    3.49    0.43
  19   3  -6   16.31    0.90
  19   3  -6   16.85    0.91
  19   3  -5   16.75    1.03
  19   3  -4    1.29    0.49
  19   3  -3   81.93    2.93
 -19  -3   2    4.82    0.73
  19   3  -2    4.27    0.62
 -19  -3   1  413.96   11.86
 -19  -3   0   -0.27    0.60
  19   3   0   -0.29    0.45
 -19  -3   0    0.31    0.51
 -19  -3  -1   -0.09    0.60
 -19  -3  -1   -0.26    0.57
 -19   3  -1   -0.15    0.71
 -19   3  -2    0.53    0.53
 -19  -3  -2   -0.09    0.58
 -19   3  -2    0.66    0.68
 -19   3  -3    6.75    0.81
 -19  -3  -3    6.28    0.89
 -19  -3  -3    6.28    0.89
 -19   3  -4    8.51    0.89
 -19  -3  -4    9.80    0.95
 -19  -3  -4   10.95    1.05
 -19   3  -5    3.65    0.60
 -19   3  -6    0.83    0.39
 -19  -3  -6   -0.15    0.36
  19   4  -5    0.29    0.28
  19   4  -4    7.60    0.70
  19   4  -4    6.05    0.59
  19   4  -3    6.35    0.70
  19   4  -3    4.59    0.54
  19   4  -2    0.12    0.46
 -19  -4   1    1.71    0.58
  19   4  -1    1.56    0.50
 -19  -4   0   22.75    1.44
 -19   4   0   24.12    1.44
 -19  -4  -1   54.56    2.39
 -19  -4  -1   51.46    2.24
 -19   4  -1   54.11    2.27
 -19   4  -2    1.49    0.46
 -19  -4  -2    2.30    0.67
 -19   4  -2    2.08    0.55
 -19  -4  -2    1.40    0.62
 -19   4  -3    0.40    0.44
 -19  -4  -3    0.46    0.47
 -19   4  -3   -0.21    0.54
 -19   4  -4    0.59    0.37
 -19  -4  -4    0.58    0.44
 -19  -4  -4    0.20    0.47
 -19   4  -5    2.03    0.37
 -19  -4  -5    2.10    0.47
  19   5  -3   18.93    0.87
 -19   5   3   17.71    0.91
  19   5  -2    7.72    0.59
 -19   5   2    8.26    0.69
 -19   5   1   53.02    2.09
 -19   5   1   56.98    2.07
 -19  -5   0    1.70    0.47
 -19   5   0    1.71    0.49
 -19  -5  -1    0.11    0.41
 -19   5  -1    0.10    0.36
 -19   5  -1    0.26    0.45
 -19  -5  -2    2.30    0.52
 -19  -5  -2    3.53    0.48
 -19   5  -2    3.14    0.50
 -19  -5  -3   -0.04    0.34
 -19  -5  -4    0.15    0.24
 -20   0   7    0.31    0.35
  20   0  -7    0.04    0.36
 -20   0   6   22.55    1.18
 -20   0   5   -0.34    0.61
 -20   0   4   11.45    1.02
  20   0  -4   10.31    1.95
 -20   0   3    0.06    0.60
  20   0  -3   -1.28    1.56
  20   0  -2    7.31    1.72
 -20   0   2   11.10    0.97
 -20   0   2    9.06    1.79
  20   0  -2   12.43    1.99
  20   0  -1   -0.31    0.94
 -20   0   1    0.18    0.55
 -20   0   1   -0.58    0.96
  20   0   0    1.50    0.97
 -20   0   0    1.79    0.63
 -20   0   0    1.11    1.02
 -20   0  -1    0.13    0.57
 -20   0  -1    0.27    0.81
 -20   0  -2  115.63    3.88
 -20   0  -2  114.52    4.20
 -20   0  -2  112.94    5.79
 -20   0  -3   -0.40    0.68
 -20   0  -3   -0.27    0.90
  20   0   3   -0.27    0.81
 -20   0  -4   36.51    1.80
 -20   0  -6   17.20    1.16
 -20   0  -6   16.01    0.97
 -20   0  -7    0.18    0.24
 -20  -1   7    0.98    0.36
 -20   1   7    1.33    0.35
  20   1  -7    1.05    0.36
  20   1  -7    0.92    0.35
  20  -1  -7    0.77    0.36
 -20  -1   6    6.08    0.67
 -20   1   6    6.52    0.66
 -20  -1   5   54.78    2.15
 -20   1   5   53.56    2.08
 -20  -1   4   21.46    1.30
 -20   1   4   19.39    1.21
 -20  -1   3    3.43    0.72
 -20   1   3    2.62    0.67
  20  -1  -3    2.47    1.41
  20   1  -3    1.58    1.34
 -20   1   3    1.68    1.26
 -20  -1   3    1.77    1.33
 -20   1   2  144.49    4.57
  20  -1  -2  140.08    6.99
  20   1  -2  147.30    7.15
 -20  -1   2  152.26    4.65
 -20   1   2  123.99    6.57
 -20  -1   2  138.15    6.91
  20   1  -1   31.66    3.09
  20  -1  -1   29.86    3.05
 -20  -1   1   30.33    1.53
 -20   1   1   27.84    1.48
 -20  -1   1   27.62    1.74
 -20   1   1   29.93    1.50
 -20   1   1   24.87    2.69
 -20  -1   1   22.00    2.59
  20   1   0  529.75   17.67
  20  -1   0  571.09   17.97
 -20  -1   0  539.94   14.68
 -20   1   0  526.40   14.67
 -20  -1   0  540.62   15.17
 -20   1   0  539.77   14.73
 -20   1   0  499.10   17.25
 -20  -1   0  531.76   17.38
 -20  -1  -1   27.09    1.47
 -20   1  -1   25.99    1.46
 -20  -1  -1   22.73    1.60
 -20   1  -1   28.71    1.55
 -20   1  -1   27.08    2.71
 -20  -1  -1   26.29    2.64
 -20  -1  -2    0.26    0.64
 -20   1  -2   -0.20    0.67
 -20   1  -2    0.22    0.56
 -20  -1  -2    0.09    0.61
 -20  -1  -2    0.31    0.67
 -20   1  -2   -0.56    0.78
 -20   1  -2   -0.80    1.22
 -20  -1  -2   -0.26    1.09
 -20   1  -3   33.53    1.76
 -20   1  -3   33.09    1.66
 -20  -1  -3   30.97    1.79
 -20  -1  -3   34.59    1.68
 -20  -1  -3   37.33    2.04
 -20   1  -3   32.93    2.93
 -20  -1  -3   25.65    2.64
 -20  -1  -3   31.49    2.98
  20   1   3   28.39    2.71
  20  -1   3   32.27    2.83
 -20  -1  -4   47.20    2.19
 -20  -1  -4   51.51    2.11
 -20   1  -4   46.93    2.07
 -20   1  -5   10.37    0.99
 -20   1  -6    0.81    0.49
 -20   1  -6    0.32    0.36
 -20  -1  -6    1.22    0.41
 -20   1  -7    1.81    0.29
 -20  -1  -7    1.61    0.28
 -20  -2   6    0.59    0.38
  20   2  -6    1.07    0.44
  20  -2  -6    0.87    0.41
 -20  -2   5   57.08    2.09
 -20  -2   4  156.25    4.68
 -20   2   4  148.98    4.56
 -20  -2   3   71.88    2.61
 -20   2   3   71.03    2.54
 -20  -2   2   74.96    2.65
 -20   2   2   70.87    2.57
 -20  -2   2   74.96    2.93
  20  -2  -2   77.00    4.67
  20   2  -2   69.59    4.57
 -20   2   2   70.60    2.69
 -20   2   2   65.16    4.23
 -20  -2   2   62.53    4.22
  20   2  -1   33.33    3.19
  20  -2  -1   39.69    3.44
 -20  -2   1   37.14    1.68
 -20   2   1   37.06    1.65
 -20  -2   1   38.72    1.98
 -20   2   1   34.26    1.78
 -20  -2   1   32.94    3.03
 -20   2   1   27.51    2.81
  20   2   0   59.07    4.16
  20  -2   0   71.72    4.46
 -20  -2   0   62.96    2.42
 -20   2   0   66.79    2.44
 -20  -2   0   64.88    2.80
 -20  -2   0   65.62    2.74
 -20   2   0   62.84    2.61
 -20   2   0   58.79    3.94
 -20  -2   0   57.67    3.86
  20   2   1  225.97    9.48
  20  -2   1  241.52    9.71
 -20  -2  -1  249.73    7.21
 -20   2  -1  255.24    7.23
 -20  -2  -1  242.25    7.66
 -20  -2  -1  245.01    7.70
 -20   2  -1  253.96    7.46
 -20   2  -1  238.44    9.36
 -20  -2  -1  245.25    9.30
 -20   2  -2   42.31    2.03
 -20  -2  -2   49.88    2.02
 -20   2  -2   50.03    2.05
 -20  -2  -2   48.60    2.37
 -20   2  -2   51.63    2.22
 -20   2  -2   43.61    3.33
 -20  -2  -2   50.43    3.47
 -20   2  -3   40.76    1.95
 -20  -2  -3   43.80    1.86
 -20   2  -3   45.62    1.90
 -20  -2  -3   40.02    2.07
 -20  -2  -3   39.41    2.16
 -20   2  -3   40.46    1.97
 -20   2  -4    0.52    0.60
 -20  -2  -4    0.11    0.53
 -20   2  -4   -0.17    0.56
 -20  -2  -4    0.31    0.55
 -20   2  -5    8.22    0.86
 -20  -2  -5    9.46    0.99
 -20   2  -5    7.27    0.67
 -20  -2  -5    8.03    0.66
 -20   2  -6    2.24    0.49
 -20  -2  -6    2.11    0.33
  20   3  -6    0.32    0.28
  20   3  -6    0.23    0.28
  20   3  -5    0.05    0.37
  20   3  -4    8.75    0.77
  20   3  -3   16.87    1.06
 -20  -3   2    4.55    0.72
  20   3  -2    3.74    0.56
 -20  -3   1  150.39    4.99
 -20  -3   0   11.93    1.13
 -20  -3   0   10.77    0.99
 -20   3   0   11.09    1.10
 -20  -3  -1    0.27    0.63
 -20  -3  -1    1.54    0.63
 -20   3  -1    1.31    0.71
 -20   3  -2   -0.30    0.48
 -20  -3  -2   -0.18    0.67
 -20  -3  -2    0.54    0.61
 -20   3  -2    0.14    0.65
 -20   3  -3    1.18    0.51
 -20  -3  -3    0.65    0.58
 -20  -3  -3    1.61    0.61
 -20   3  -4    5.51    0.71
 -20  -3  -4    6.20    0.76
 -20  -3  -4    5.86    0.83
 -20   3  -5    9.04    0.73
 -20   3  -6    1.24    0.33
  20   4  -4    3.74    0.51
  20   4  -4    3.89    0.43
  20   4  -3   36.14    1.50
  20   4  -3   29.07    1.25
  20   4  -2    3.58    0.57
 -20  -4   1    0.32    0.46
  20   4  -1    0.42    0.40
 -20   4   1    0.95    0.59
 -20  -4   0    2.63    0.64
 -20   4   0    3.69    0.75
 -20  -4  -1    4.21    0.74
 -20  -4  -1    4.70    0.67
 -20   4  -1    4.13    0.75
 -20   4  -2    1.34    0.40
 -20  -4  -2    2.37    0.62
 -20  -4  -2    2.67    0.64
 -20   4  -3    0.04    0.35
 -20  -4  -3   -0.07    0.45
 -20   4  -3    0.32    0.46
 -20   4  -4    1.20    0.37
 -20  -4  -4    1.75    0.47
 -20  -4  -4    0.82    0.47
 -20   4  -5    0.36    0.23
 -20  -4  -5   -0.32    0.30
 -20   5   3    6.99    0.50
 -20   5   2    3.75    0.49
 -20   5   2    4.65    0.52
 -20   5   1    3.01    0.52
 -20  -5   0   24.38    1.19
 -20   5   0   24.22    1.19
 -20  -5  -1    1.32    0.42
 -20   5  -1    1.43    0.38
 -20  -5  -2   -0.14    0.35
 -20   5  -2    0.15    0.34
  21   0  -7    0.03    0.31
 -21   0   6   35.36    1.45
 -21   0   5   -0.67    0.58
 -21   0   4   52.83    2.17
 -21   0   3   -0.12    0.59
  21   0  -3   -1.27    1.46
 -21   0   2   37.73    1.75
  21   0  -2   34.46    3.32
 -21   0   2   32.16    3.12
  21   0  -1   -0.33    1.05
 -21   0   1   -0.06    0.61
 -21   0   1    0.29    1.01
  21   0   0   69.47    4.60
 -21   0   0   68.27    2.63
 -21   0   0   67.68    4.46
  21   0   1   -0.31    0.84
 -21   0  -1   -0.39    0.63
 -21   0  -1   -0.55    0.98
 -21   0  -2    5.51    0.81
 -21   0  -2    7.84    1.52
 -21   0  -3   -0.20    0.65
  21   0   3    0.27    0.69
 -21   0  -4   25.87    1.46
 -21   0  -5    0.44    0.54
 -21   0  -6    7.20    0.75
 -21   0  -6    7.82    0.64
 -21   0  -7   -0.20    0.29
 -21   0  -7   -0.09    0.20
 -21  -1   7   25.54    0.92
  21   1  -7   24.24    0.98
  21  -1  -7   23.56    0.97
 -21  -1   6   81.02    2.61
 -21   1   6   80.92    2.58
 -21  -1   5   13.29    0.96
 -21   1   5   13.00    0.91
 -21  -1   4    4.14    0.72
 -21   1   4    4.50    0.66
 -21  -1   3   -0.31    0.60
 -21   1   3   -0.11    0.55
  21  -1  -3   -0.31    1.03
  21   1  -3    1.57    1.08
 -21  -1   2   51.20    2.14
 -21   1   2   52.88    2.12
  21  -1  -2   50.30    3.92
  21   1  -2   50.46    3.95
 -21   1   2   48.51    3.78
 -21  -1   2   44.56    3.68
  21   1  -1   40.41    3.59
  21  -1  -1   47.13    3.78
 -21  -1   1   45.18    1.95
 -21   1   1   45.12    1.93
 -21  -1   1   43.02    2.23
 -21   1   1   40.42    1.83
 -21   1   1   41.43    3.41
 -21  -1   1   42.67    3.46
  21   1   0   60.33    4.19
  21  -1   0   49.44    3.91
 -21  -1   0   55.61    2.25
 -21   1   0   58.29    2.28
 -21  -1   0   55.91    2.61
 -21   1   0   57.64    2.29
 -21   1   0   47.63    3.67
 -21  -1   0   45.76    3.64
  21   1   1    6.29    1.52
  21  -1   1    3.33    1.34
 -21  -1  -1    6.35    0.83
 -21   1  -1    6.42    0.84
 -21  -1  -1    6.49    0.98
 -21   1  -1    6.10    0.88
 -21   1  -1    4.28    1.32
 -21  -1  -1    4.49    1.38
 -21   1  -2   24.56    1.42
 -21  -1  -2   26.04    1.66
 -21  -1  -2   28.76    1.50
 -21   1  -2   26.66    1.45
 -21  -1  -2   25.94    2.57
 -21   1  -3   32.60    1.70
 -21  -1  -3   29.82    1.77
 -21  -1  -3   34.56    1.68
 -21   1  -3   36.08    1.71
 -21   1  -4   33.53    1.73
 -21  -1  -4   31.03    1.72
 -21  -1  -4   33.86    1.66
 -21   1  -4   35.25    1.67
 -21   1  -5   23.03    1.35
 -21   1  -6   -0.10    0.42
 -21   1  -6   -0.27    0.30
 -21  -1  -6   -0.11    0.29
 -21   1  -7    1.70    0.30
 -21  -1  -7    2.06    0.32
  21   2  -6   23.36    1.13
  21  -2  -6   24.11    1.06
 -21  -2   5    0.93    0.46
  21   2  -5    0.22    0.46
 -21  -2   4   -0.05    0.54
 -21   2   4    1.42    0.50
 -21  -2   3   17.06    1.10
 -21   2   3   15.76    0.99
 -21  -2   2   -0.45    0.62
 -21   2   2   -0.20    0.59
 -21   2   2    0.80    0.56
  21   2  -1  143.91    7.14
  21  -2  -1  134.36    6.97
 -21  -2   1  153.95    4.72
 -21   2   1  157.49    4.69
 -21  -2   1  140.01    5.05
  21  -2  -1  154.04    7.08
  21   2  -1  152.06    7.12
 -21   2   1  155.55    4.86
  21   2   0   16.79    2.27
  21  -2   0   20.99    2.44
 -21  -2   0   21.67    1.26
 -21   2   0   19.96    1.19
 -21  -2   0   19.54    1.45
 -21   2   0   18.65    1.33
 -21   2   0   19.85    2.26
  21   2   1  220.38    9.38
  21  -2   1  242.41    9.65
 -21  -2  -1  247.26    7.08
 -21   2  -1  255.04    7.10
 -21  -2  -1  249.11    7.61
 -21  -2  -1  225.41    7.48
 -21   2  -1  237.70    7.25
 -21  -2  -2   68.37    2.46
 -21   2  -2   64.97    2.43
 -21  -2  -2   65.05    2.83
 -21   2  -2   65.75    2.59
 -21   2  -3   36.08    1.79
 -21  -2  -3   41.32    2.03
 -21  -2  -3   39.14    1.73
 -21   2  -3   40.80    1.76
 -21  -2  -3   41.65    2.14
 -21   2  -4   25.48    1.42
 -21  -2  -4   25.14    1.46
 -21  -2  -4   27.36    1.35
 -21   2  -4   26.01    1.34
 -21  -2  -4   28.77    1.69
 -21   2  -5    1.48    0.48
 -21  -2  -5    2.72    0.41
 -21   2  -6    9.99    0.70
  21   3  -5    3.89    0.48
  21   3  -4    3.35    0.53
  21   3  -3   13.83    0.90
 -21   3   3   14.42    0.98
 -21  -3   2   82.60    3.09
 -21   3   2   92.18    3.10
 -21  -3   1   14.67    1.16
 -21   3   1   13.75    1.10
 -21  -3   0   17.03    1.30
 -21   3   0   18.70    1.28
 -21  -3  -1    2.70    0.76
 -21  -3  -1    1.78    0.59
 -21   3  -1    4.09    0.77
 -21   3  -2    2.43    0.51
 -21  -3  -2    2.10    0.68
 -21  -3  -2    1.79    0.63
 -21   3  -2    1.83    0.64
 -21   3  -3   22.08    1.22
 -21  -3  -3   22.94    1.42
 -21   3  -4    0.98    0.45
 -21  -3  -4    0.61    0.48
 -21  -3  -4    1.39    0.58
 -21   3  -5   17.45    0.92
  21   4  -4   21.18    0.99
  21   4  -3   21.74    1.10
 -21   4   3   22.91    1.06
  21   4  -2    3.78    0.52
 -21   4   2    4.50    0.65
 -21  -4   1    2.83    0.59
  21   4  -1    3.34    0.47
 -21   4   1    3.73    0.65
 -21  -4   0    1.00    0.56
 -21   4   0    1.63    0.60
 -21  -4  -1   21.56    1.31
 -21  -4  -1   19.74    1.17
 -21  -4  -2    3.96    0.66
 -21  -4  -2    3.48    0.62
 -21  -4  -3   22.84    1.22
 -21   4  -3   18.75    0.89
 -21  -4  -4    5.52    0.55
 -21  -4  -4    5.14    0.59
 -21   4  -4    4.44    0.40
 -21   5   2   25.20    1.06
 -21   5   2   26.88    1.02
 -21   5   1   14.40    0.78
 -21  -5   0    0.17    0.29
 -21   5   0   -0.04    0.30
 -21   5   0    0.43    0.37
 -21  -5  -1    1.18    0.36
 -21  -5  -2    0.59    0.30
 -22   0   6    1.94    0.43
 -22   0   5    0.05    0.47
 -22   0   4   84.97    2.94
 -22   0   3   -0.65    0.65
 -22   0   2  121.42    3.98
  22   0  -2  117.69    6.32
  22   0  -1   -0.33    0.95
 -22   0   1    0.06    0.61
 -22   0   1    0.29    0.93
  22   0   0   71.00    4.67
 -22   0   0   65.24    2.51
  22   0   1   -0.31    1.01
 -22   0  -1   -0.52    0.65
 -22   0  -1   -0.27    0.94
 -22   0  -2    5.50    0.81
 -22   0  -3   -0.38    0.63
 -22   0  -4   40.26    1.91
 -22   0  -4   43.09    1.87
 -22   0  -5    0.31    0.49
 -22   0  -6    2.89    0.51
 -22   0  -6    4.05    0.45
 -22  -1   6   96.69    2.85
 -22   1   6   89.44    2.80
 -22  -1   5    1.49    0.54
 -22   1   5    2.02    0.49
 -22  -1   4   17.63    1.12
 -22   1   4   18.51    1.06
 -22  -1   3    2.99    0.66
 -22   1   3    2.88    0.63
 -22  -1   2    0.43    0.61
 -22   1   2    1.21    0.63
  22   1  -2    0.61    1.16
  22   1  -1    3.87    1.34
  22  -1  -1    3.58    1.38
 -22  -1   1    3.18    0.71
 -22   1   1    2.99    0.67
  22   1   0   45.89    3.67
  22  -1   0   51.69    3.86
 -22  -1   0   42.81    1.88
 -22   1   0   41.68    1.85
 -22  -1   0   38.62    2.17
 -22   1   0   41.24    1.86
 -22   1   0   33.62    3.07
 -22  -1   0   35.28    3.15
  22   1   1    0.30    0.97
  22  -1   1    0.91    0.95
 -22  -1  -1   -0.44    0.61
 -22   1  -1   -0.44    0.58
 -22  -1  -1   -0.29    0.68
 -22   1  -1   -0.33    0.63
 -22   1  -2    5.51    0.72
 -22  -1  -2    8.05    0.86
 -22   1  -2    5.44    0.79
 -22  -1  -2    5.07    0.89
 -22   1  -3    7.91    0.82
 -22  -1  -3    8.71    0.90
 -22   1  -3    7.53    0.87
 -22  -1  -3    7.75    0.94
 -22   1  -4    0.66    0.54
 -22  -1  -4    1.09    0.59
 -22   1  -4    0.58    0.58
 -22   1  -5   -0.06    0.48
 -22   1  -6    2.31    0.45
 -22  -1  -6    2.53    0.48
 -22   1  -6    1.35    0.32
 -22  -1  -6    1.60    0.32
  22   2  -6    3.97    0.43
  22   2  -6    3.93    0.41
  22  -2  -6    3.40    0.35
 -22  -2   5    7.91    0.63
  22   2  -5    8.31    0.70
 -22  -2   4    9.63    0.80
 -22  -2   3    0.20    0.55
 -22   2   3    0.74    0.50
 -22  -2   2    5.85    0.73
 -22   2   2    6.50    0.72
 -22  -2   1   78.27    2.78
 -22   2   1   81.95    2.76
 -22  -2   1   72.10    3.08
 -22   2   1   81.12    2.87
 -22  -2   0   14.64    1.02
 -22   2   0   14.64    1.02
 -22  -2   0   13.50    1.23
 -22   2   0   15.72    1.17
 -22  -2  -1   12.38    0.98
 -22   2  -1   12.48    0.96
 -22  -2  -1   14.54    1.23
 -22   2  -1   11.64    1.05
 -22  -2  -2    1.25    0.59
 -22   2  -2    1.89    0.59
 -22  -2  -2    2.16    0.70
 -22   2  -2    1.90    0.68
 -22  -2  -3   65.95    2.67
 -22  -2  -3   68.36    2.38
 -22   2  -3   67.20    2.36
 -22  -2  -3   61.73    2.73
 -22   2  -4    5.79    0.70
 -22  -2  -4    7.49    0.81
 -22   2  -5    4.67    0.56
 -22  -2  -5    3.37    0.40
 -22   2  -6    1.91    0.34
 -22  -2  -6    2.78    0.42
  22   3  -5    0.92    0.33
  22   3  -5    0.91    0.30
  22   3  -4    5.72    0.64
  22   3  -4    4.77    0.50
  22   3  -3    3.32    0.48
 -22   3   2   18.12    1.10
 -22  -3   1   34.66    1.81
  22   3  -1   35.71    1.59
 -22  -3   0   42.24    2.04
 -22   3   0   43.96    1.91
 -22  -3  -1   18.22    1.32
 -22   3  -1   15.79    1.12
 -22  -3  -2   11.50    1.05
 -22  -3  -2    9.66    0.98
 -22   3  -2   10.54    0.91
 -22   3  -3    1.20    0.41
 -22  -3  -3    1.03    0.53
 -22  -3  -3    1.65    0.58
 -22   3  -4   15.09    0.87
 -22  -3  -4   14.79    0.98
 -22   3  -5   12.35    0.66
  22   4  -4    9.22    0.55
  22   4  -3    1.47    0.35
  22   4  -2    2.93    0.42
 -22   4   2    3.39    0.52
 -22  -4   1    0.29    0.39
 -22   4   1   -0.17    0.46
 -22  -4   0    3.36    0.59
 -22   4   0    3.20    0.59
 -22  -4  -1   11.46    0.95
 -22   4  -1   13.18    0.89
 -22  -4  -2    4.35    0.64
 -22  -4  -4    0.92    0.29
 -22   5   0    4.03    0.38
 -22   5   0    4.62    0.39
 -23   0   6    2.13    0.38
 -23   0   5    0.36    0.45
 -23   0   4   40.27    1.70
 -23   0   3   -0.39    0.62
 -23   0   2  160.29    4.97
 -23   0   1   -0.80    0.60
 -23   0   0   57.19    2.30
 -23   0  -1   -0.19    0.63
 -23   0  -2   17.77    1.20
 -23   0  -3    0.48    0.57
 -23   0  -3   -0.31    0.50
 -23   0  -4    6.53    0.78
 -23   0  -4    6.33    0.74
 -23   0  -5    0.51    0.43
 -23   0  -6    0.58    0.32
 -23   0  -6    0.27    0.23
 -23  -1   6   35.64    1.21
 -23   1   6   33.84    1.17
  23   1  -6   32.32    1.27
  23  -1  -6   33.13    1.28
 -23  -1   5   -0.45    0.47
 -23   1   5   -0.17    0.43
 -23  -1   4   52.14    2.00
 -23   1   4   52.12    1.95
 -23  -1   3    5.57    0.75
 -23   1   3    6.67    0.75
 -23  -1   2   22.92    1.28
 -23   1   2   20.53    1.21
 -23  -1   1    0.18    0.58
 -23   1   1    0.06    0.56
 -23  -1   0   23.79    1.36
 -23   1   0   25.93    1.38
 -23  -1  -1   10.59    1.18
 -23  -1  -1    9.49    0.92
 -23   1  -1   12.03    0.98
 -23  -1  -2   56.50    2.61
 -23  -1  -2   56.85    2.30
 -23   1  -2   63.90    2.36
 -23   1  -3    5.62    0.68
 -23  -1  -3    6.99    0.82
 -23   1  -3    4.91    0.72
 -23   1  -4    0.22    0.44
 -23  -1  -4    0.31    0.53
 -23   1  -4    0.36    0.53
 -23   1  -5    0.69    0.40
 -23  -1  -5    0.15    0.41
 -23   1  -5    0.27    0.30
 -23  -1  -5    0.15    0.30
 -23   1  -6    1.70    0.32
 -23  -1  -6    1.09    0.32
 -23  -2   5   -0.62    0.37
  23   2  -5    0.15    0.32
 -23  -2   4    0.15    0.41
  23   2  -4   -0.23    0.39
 -23  -2   3    5.77    0.68
  23   2  -3    5.84    0.64
 -23  -2   2  113.37    3.67
 -23   2   2  118.07    3.63
 -23  -2   1   -0.10    0.55
 -23   2   1    0.66    0.53
 -23   2   1    0.67    0.54
 -23  -2   0   71.77    3.03
 -23  -2   0   75.14    2.64
 -23   2   0   73.43    2.59
 -23   2   0   75.93    2.73
 -23  -2  -1   10.10    1.10
 -23  -2  -1    9.69    0.87
 -23   2  -1   11.19    0.87
 -23   2  -1   10.87    0.96
 -23  -2  -2    2.81    0.62
 -23   2  -2    3.25    0.62
 -23   2  -3    8.48    0.72
 -23  -2  -3   10.17    0.97
 -23  -2  -3    8.02    0.75
 -23   2  -4    1.66    0.43
 -23   2  -5    2.69    0.41
  23   3  -5    1.55    0.31
  23   3  -4    1.45    0.40
  23   3  -4    2.16    0.34
  23   3  -3   48.41    1.86
  23   3  -2   22.14    1.16
 -23   3   2   25.64    1.17
 -23  -3   1   22.51    1.37
  23   3  -1   23.67    1.14
 -23  -3   0    1.71    0.61
 -23   3   0    1.62    0.59
 -23  -3  -1   11.90    1.05
 -23   3  -1   12.01    0.93
 -23  -3  -2    9.70    0.92
 -23   3  -2    9.57    0.83
 -23  -3  -3    2.37    0.58
 -23   3  -4   -0.15    0.24
 -23  -3  -4    0.26    0.34
 -23   4   2    0.82    0.35
 -23   4   1   -0.13    0.37
 -23  -4   0    8.62    0.75
 -23   4   0    8.83    0.68
 -23  -4  -1    3.19    0.55
 -23   4  -1    3.44    0.52
 -23  -4  -2   -0.10    0.38
 -24   0   5   -0.67    0.40
 -24   0   4   12.29    0.86
 -24   0   3   -0.41    0.52
 -24   0   2   93.48    3.18
 -24   0   1    0.47    0.58
 -24   0   0   18.90    1.19
 -24   0  -1   -0.06    0.59
 -24   0  -2    0.70    0.58
 -24   0  -3   -0.20    0.42
 -24   0  -3   -0.11    0.54
 -24   0  -4   13.14    0.88
 -24   0  -4   15.16    0.99
 -24   0  -5    0.04    0.34
 -24   0  -5   -0.32    0.30
 -24  -1   5    3.50    0.48
 -24   1   5    3.78    0.46
 -24  -1   4    0.42    0.45
 -24   1   4    0.65    0.43
 -24  -1   3   -0.25    0.53
 -24   1   3   -0.27    0.51
 -24  -1   2   13.60    1.01
 -24   1   2   14.40    0.97
 -24  -1   1    4.59    0.71
 -24   1   1    4.78    0.70
 -24  -1   0   53.43    2.15
 -24   1   0   55.23    2.14
 -24  -1  -1    0.81    0.59
 -24   1  -1    1.13    0.59
 -24  -1  -2    3.44    0.67
 -24   1  -2    3.68    0.66
 -24   1  -3    6.04    0.62
 -24  -1  -3    7.39    0.75
 -24   1  -3    6.39    0.74
 -24   1  -4    0.34    0.38
 -24  -1  -4    0.67    0.50
 -24   1  -4    0.45    0.50
 -24  -1  -4    1.28    0.45
 -24   1  -5   13.75    0.78
 -24  -1  -5   15.73    0.85
 -24   1  -5   16.58    0.79
 -24  -1  -5   13.77    0.74
  24   2  -5    1.18    0.33
  24   2  -5    0.40    0.24
 -24  -2   4    2.00    0.40
  24   2  -4    1.08    0.34
 -24  -2   3    0.19    0.42
  24   2  -3    0.08    0.36
 -24  -2   2   52.73    1.97
 -24  -2   1   40.49    1.65
 -24   2   1   37.84    1.56
 -24   2   1   37.24    1.57
 -24  -2   0   42.43    2.07
 -24  -2   0   42.81    1.74
 -24   2   0   38.60    1.63
 -24   2   0   42.63    1.76
 -24  -2  -1    3.61    0.60
 -24   2  -1    3.01    0.56
 -24  -2  -1    3.22    0.72
 -24  -2  -2    4.13    0.60
 -24  -2  -3    6.71    0.68
 -24  -2  -3    7.01    0.79
 -24   2  -4    3.74    0.43
 -24  -2  -4    4.44    0.41
  24   3  -4   16.42    0.80
  24   3  -3    0.15    0.32
  24   3  -2   12.07    0.75
 -24   3   1   29.22    1.28
 -24  -3   0    5.22    0.73
 -24   3   0    6.15    0.65
 -24  -3  -1   31.92    1.63
 -24   3  -1   34.07    1.46
 -24  -3  -2    7.27    0.79
 -24  -3  -3    2.62    0.52
 -24   4   1    0.60    0.30
 -24   4   0    0.20    0.29
 -24   4   0   -0.03    0.32
 -24  -4  -1    9.71    0.72
 -24  -4  -2   -0.16    0.32
 -25   0   4    4.42    0.54
 -25   0   3   -0.59    0.48
 -25   0   2   30.26    1.42
 -25   0   1   -0.43    0.54
 -25   0   0    6.43    0.78
 -25   0  -1   -0.06    0.54
 -25   0  -2    0.16    0.51
 -25   0  -3   -0.05    0.48
 -25   0  -4   45.32    1.63
 -25   0  -5    0.40    0.22
 -25   1   5    1.34    0.29
  25   1  -5    0.84    0.28
 -25  -1   4    1.57    0.43
 -25   1   4    1.44    0.41
 -25   1   3    7.46    0.65
 -25  -1   3    6.49    0.66
 -25  -1   2   16.98    1.04
 -25   1   2   18.26    1.02
 -25  -1   1    7.12    0.76
 -25   1   1    6.40    0.72
 -25  -1   0   39.48    1.69
 -25   1   0   37.74    1.64
 -25  -1  -1   25.33    1.31
 -25   1  -1   24.52    1.28
 -25  -1  -2    0.20    0.50
 -25   1  -2    0.68    0.51
 -25  -1  -3    0.67    0.49
 -25   1  -3    0.98    0.48
 -25   1  -4    0.11    0.27
 -25  -1  -4   -0.29    0.32
 -25  -2   4    9.23    0.55
 -25  -2   3    9.81    0.66
 -25  -2   2    6.18    0.61
 -25  -2   1    9.07    0.75
 -25  -2   0   14.16    0.91
 -25  -2  -1    2.45    0.53
 -25  -2  -2   10.70    0.77
 -25  -2  -3    0.07    0.36
  25   3  -2    7.74    0.51
 -25   3   1    1.75    0.40
 -25   3   0   -0.03    0.39
 -25   4   1    2.72    0.32
 -26   0   4    1.17    0.37
 -26   0   3   -0.04    0.41
 -26   0   2    0.04    0.43
 -26   0   1   -0.14    0.49
 -26   0   0    7.05    0.74
 -26   0  -1   -0.49    0.52
 -26   0  -2   11.01    0.84
 -26   0  -3    0.08    0.44
 -26  -1   4    1.61    0.35
 -26   1   4    1.51    0.32
  26   1  -4    1.01    0.28
 -26   1   3    6.19    0.55
 -26  -1   3    5.71    0.58
  26   1  -3    4.33    0.44
 -26  -1   2    2.43    0.51
 -26   1   2    1.81    0.46
 -26  -1   1    2.81    0.54
 -26   1   1    2.66    0.52
 -26  -1   0    8.67    0.77
 -26   1   0    9.12    0.76
 -26  -1  -1    8.53    0.75
 -26   1  -1    9.20    0.75
 -26  -1  -2   20.58    1.09
 -26   1  -2   22.17    1.10
 -26  -1  -3    2.07    0.47
 -26   1  -3    2.93    0.51
 -26  -2   3   10.99    0.62
 -26  -2   2    0.27    0.35
 -26  -2   1    3.75    0.50
 -26  -2   0    8.73    0.68
 -26  -2  -1    0.96    0.39
 -26  -2  -2    0.95    0.37
 -27   0   3   -0.15    0.35
 -27   0   2  105.51    3.24
 -27   0   1   -0.32    0.44
 -27   0   0    2.32    0.52
 -27   0  -1    0.50    0.44
 -27   0  -2    3.68    0.54
 -27   0  -3   -0.10    0.35
 -27  -1   3    0.42    0.32
 -27   1   3    0.61    0.30
 -27  -1   2    0.62    0.38
 -27   1   2    0.72    0.36
 -27  -1   1    2.32    0.48
 -27   1   1    2.85    0.48
 -27  -1   0    0.63    0.42
 -27   1   0    0.48    0.40
 -27  -1  -1    6.22    0.61
 -27   1  -1    6.28    0.59
 -27  -1  -2    0.98    0.41
 -27   1  -2    0.94    0.40
 -27  -1  -3   19.14    0.90
 -27  -2   1    5.10    0.46
 -27  -2   0    2.48    0.39
 -27  -2  -1    1.05    0.33
 -28   0   2   16.61    0.81
 -28   0   1   -0.66    0.39
 -28   0   0   -0.10    0.36
 -28   0  -1   -0.63    0.39
 -28   0  -2    1.64    0.38
 -28  -1   2   -0.10    0.30
 -28   1   2    0.71    0.29
 -28  -1   1    0.30    0.34
 -28   1   1    0.19    0.31
 -28  -1   0    0.12    0.35
 -28   1   0    0.49    0.33
 -28  -1  -1    2.71    0.42
 -28   1  -1    2.80    0.41
 -28  -1  -2    0.05    0.30
 -28   1  -2   -0.22    0.28
 -29   0  -1    0.02    0.27
   0   0   0    0.00    0.00


TITL exp_962_auto in P2(1)/c
REM P2(1)/c (#14 in standard setting)
CELL 1.54184  23.566925   6.122093   8.221535  90.0000  90.9548  90.0000
ZERR    5.00   0.000414   0.000116   0.000149   0.0000   0.0016   0.0000
LATT  1
SYMM -x, y+1/2,-z+1/2
SFAC C H N O
UNIT 55.00 50.00 5.00 5.00
TREF
HKLF 4
END
_computing_structure_solution     'SHELXT 2014/5 (Sheldrick, 2014)'
;
_shelx_hkl_checksum               24861
_olex2_submission_special_instructions 'No special instructions were received'
_oxdiff_exptl_absorpt_empirical_details
;
Empirical correction (ABSPACK) includes:
- Absorption correction using spherical harmonics
- Frame scaling
;
_oxdiff_exptl_absorpt_empirical_full_max 1.483
_oxdiff_exptl_absorpt_empirical_full_min 0.737
