# Supplementary material for: Preparation of a benziodazole-type iodine(III) compound and its application as a nitrating reagent for synthesis of furazans via a copper-catalyzed cascade process
Source: Commun Chem. 2024 Jul 9;7:155. doi: 10.1038/s42004-024-01238-8 (PMC11233585; doi:10.1038/s42004-024-01238-8)
Supplement: Supplementary file 9 — Supplementary Data 6 [file 42004_2024_1238_MOESM9_ESM.cif]

data_yzf-3-29-3-1220-dj-a_auto
_audit_creation_date               2023-12-20
_audit_creation_method
;
Olex2 1.5
(compiled 2023.08.24 svn.re1ec1418 for OlexSys, GUI svn.r6817)
;
_shelx_SHELXL_version_number       '2018/1'
_audit_contact_author_address      ?
_audit_contact_author_email        ?
_audit_contact_author_name         ''
_audit_contact_author_phone        ?
_publ_contact_author_id_orcid      ?
_publ_section_references
;
Dolomanov, O.V., Bourhis, L.J., Gildea, R.J, Howard, J.A.K. & Puschmann, H.
 (2009), J. Appl. Cryst. 42, 339-341.

Sheldrick, G.M. (2015). Acta Cryst. A71, 3-8.

Sheldrick, G.M. (2015). Acta Cryst. C71, 3-8.
;
_chemical_name_common              ?
_chemical_name_systematic          ?
_chemical_formula_moiety           'C15 H13 N O2'
_chemical_formula_sum              'C15 H13 N O2'
_chemical_formula_weight           239.26
_chemical_melting_point            ?
loop_
  _atom_type_symbol
  _atom_type_description
  _atom_type_scat_dispersion_real
  _atom_type_scat_dispersion_imag
  _atom_type_scat_source
 'C' 'C' 0.0181 0.0091 'International Tables Vol C Tables 4.2.6.8 and 6.1.1.4'
 'H' 'H' 0.0000 0.0000 'International Tables Vol C Tables 4.2.6.8 and 6.1.1.4'
 'N' 'N' 0.0311 0.0180 'International Tables Vol C Tables 4.2.6.8 and 6.1.1.4'
 'O' 'O' 0.0492 0.0322 'International Tables Vol C Tables 4.2.6.8 and 6.1.1.4'

_shelx_space_group_comment
;
The symmetry employed for this shelxl refinement is uniquely defined
by the following loop, which should always be used as a source of
symmetry information in preference to the above space-group names.
They are only intended as comments.
;
_space_group_crystal_system        'monoclinic'
_space_group_IT_number             14
_space_group_name_H-M_alt          'P 1 21/c 1'
_space_group_name_Hall             '-P 2ybc'
loop_
  _space_group_symop_operation_xyz
 'x, y, z'
 '-x, y+1/2, -z+1/2'
 '-x, -y, -z'
 'x, -y-1/2, z-1/2'

_cell_length_a                     20.4165(3)
_cell_length_b                     8.17360(10)
_cell_length_c                     7.10370(10)
_cell_angle_alpha                  90
_cell_angle_beta                   94.1220(10)
_cell_angle_gamma                  90
_cell_volume                       1182.37(3)
_cell_formula_units_Z              4
_cell_measurement_reflns_used      7488
_cell_measurement_temperature      99.98(10)
_cell_measurement_theta_max        72.8340
_cell_measurement_theta_min        4.3580
_shelx_estimated_absorpt_T_max     ?
_shelx_estimated_absorpt_T_min     ?
_exptl_absorpt_coefficient_mu      0.723
_exptl_absorpt_correction_T_max    1.00000
_exptl_absorpt_correction_T_min    0.83148
_exptl_absorpt_correction_type     multi-scan
_exptl_absorpt_process_details
;
CrysAlisPro 1.171.43.100a (Rigaku Oxford Diffraction, 2023)
Empirical absorption correction using spherical harmonics,
implemented in SCALE3 ABSPACK scaling algorithm.
;
_exptl_absorpt_special_details     ?
_exptl_crystal_colour              colourless
_exptl_crystal_colour_primary      colourless
_exptl_crystal_density_diffrn      1.344
_exptl_crystal_density_meas        ?
_exptl_crystal_density_method      ?
_exptl_crystal_description         plate
_exptl_crystal_F_000               504
_exptl_crystal_size_max            0.3
_exptl_crystal_size_mid            0.02
_exptl_crystal_size_min            0.02
_exptl_transmission_factor_max     ?
_exptl_transmission_factor_min     ?
_diffrn_reflns_av_R_equivalents    0.0215
_diffrn_reflns_av_unetI/netI       0.0162
_diffrn_reflns_Laue_measured_fraction_full  0.997
_diffrn_reflns_Laue_measured_fraction_max  0.943
_diffrn_reflns_limit_h_max         25
_diffrn_reflns_limit_h_min         -24
_diffrn_reflns_limit_k_max         9
_diffrn_reflns_limit_k_min         -9
_diffrn_reflns_limit_l_max         7
_diffrn_reflns_limit_l_min         -8
_diffrn_reflns_number              10868
_diffrn_reflns_point_group_measured_fraction_full  0.997
_diffrn_reflns_point_group_measured_fraction_max  0.943
_diffrn_reflns_theta_full          67.684
_diffrn_reflns_theta_max           72.264
_diffrn_reflns_theta_min           2.170
_diffrn_ambient_environment        N~2~
_diffrn_ambient_temperature        99.98(10)
_diffrn_detector                   'Hybrid Pixel Array Detector'
_diffrn_detector_area_resol_mean   10.0000
_diffrn_detector_type              HyPix
_diffrn_measured_fraction_theta_full  0.997
_diffrn_measured_fraction_theta_max  0.943
_diffrn_measurement_details
;
List of Runs (angles in degrees, time in seconds):

  # Type    Start    End  Width  t~exp~   \w     \q     \k     \f   Frames
--------------------------------------------------------------------------
  1  \w   -108.00 -21.00   0.50    0.05    -- -100.00  77.00 150.00  174
  2  \w   -108.00 -21.00   0.50    0.05    -- -100.00  77.00 150.00  174
  3  \w    -74.00 -24.00   0.50    0.05    -- -100.00  61.00 150.00  100
  4  \w    -74.00 -24.00   0.50    0.05    -- -100.00  61.00 120.00  100
  5  \w    -74.00 -24.00   0.50    0.05    -- -100.00  61.00   0.00  100
  6  \w    -54.00 -19.00   0.50    0.05    -- -100.00  45.00 -30.00   70
  7  \w    -54.00 -19.00   0.50    0.05    -- -100.00  45.00   0.00   70
  8  \w    -74.00 -36.00   0.50    0.05    -- -100.00  61.00 -60.00   76
  9  \w    -54.00 -19.00   0.50    0.05    -- -100.00  45.00 -90.00   70
 10  \w    -54.00 -19.00   0.50    0.05    -- -100.00  45.00-120.00   70
 11  \w    -29.00  52.00   0.50    0.05    --  -36.47  19.00 120.00  162
 12  \w    -85.00   2.00   0.50    0.05    --  -36.47 101.00 148.00  174
 13  \w   -106.00 -17.00   0.50    0.05    -- -100.00 101.00 148.00  178
 14  \w   -106.00 -17.00   0.50    0.05    -- -100.00 101.00 148.00  178
 15  \w   -177.00 -92.00   0.50    0.05    -- -100.00-101.00  44.00  170
 16  \w   -177.00 -51.00   0.50    0.05    -- -100.00 -30.00 -30.00  252
 17  \w   -177.00 -51.00   0.50    0.05    -- -100.00 -30.00 -30.00  252
 18  \w    -51.00  23.00   0.50    0.05    --   36.47 -19.00 -30.00  148
 19  \w    -47.00  39.00   0.50    0.05    --   36.47 -37.00 -60.00  172
 20  \w    -51.00  23.00   0.50    0.05    --   36.47 -19.00  30.00  148
 21  \w     33.00  58.00   0.50    0.05    --  108.59 -61.00-150.00   50
 22  \w     93.00 127.00   0.50    0.05    --  108.59  61.00  90.00   68
 23  \w     86.00 175.00   0.50    0.05    --  108.59 101.00 148.00  178
 24  \w    140.00 174.00   0.50    0.05    --  108.59  61.00  90.00   68
 25  \w     26.00 106.00   0.50    0.05    --  108.59-101.00  44.00  160
 26  \w     26.00 106.00   0.50    0.05    --  108.59-101.00  44.00  160
 27  \w     33.00 104.00   0.50    0.05    --  108.59-111.00 -30.00  142
 28  \w     -8.00  85.00   0.50    0.05    --   36.47-101.00  44.00  186
;
_diffrn_measurement_device         'four-circle diffractometer'
_diffrn_measurement_device_type    'ROD, Synergy Custom system, HyPix'
_diffrn_measurement_method         '\w scans'
_diffrn_orient_matrix_type        
 'CrysAlisPro convention (1999,Acta A55,543-557)'
_diffrn_orient_matrix_UB_11        0.0735781000
_diffrn_orient_matrix_UB_12        0.0185771000
_diffrn_orient_matrix_UB_13        -0.0306208000
_diffrn_orient_matrix_UB_21        0.0021741000
_diffrn_orient_matrix_UB_22        -0.1788608000
_diffrn_orient_matrix_UB_23        -0.0675055000
_diffrn_orient_matrix_UB_31        -0.0174914000
_diffrn_orient_matrix_UB_32        0.0563603000
_diffrn_orient_matrix_UB_33        -0.2044129000
_diffrn_radiation_monochromator    mirror
_diffrn_radiation_probe            x-ray
_diffrn_radiation_type             'Cu K\a'
_diffrn_radiation_wavelength       1.54184
_diffrn_source                     'Rotating-anode X-ray tube'
_diffrn_source_type                'Rigaku (Cu) X-ray Source'
_reflns_Friedel_coverage           0.000
_reflns_Friedel_fraction_full      .
_reflns_Friedel_fraction_max       .
_reflns_number_gt                  2023
_reflns_number_total               2207
_reflns_odcompleteness_completeness  99.96
_reflns_odcompleteness_iscentric   1
_reflns_odcompleteness_theta       66.97
_reflns_special_details
;
 Reflections were merged by SHELXL according to the crystal
 class for the calculation of statistics and refinement.
 
 _reflns_Friedel_fraction is defined as the number of unique
 Friedel pairs measured divided by the number that would be
 possible theoretically, ignoring centric projections and
 systematic absences.
;
_reflns_threshold_expression       'I > 2\s(I)'
_computing_cell_refinement         'CrysAlisPro 1.171.43.100a (Rigaku OD, 2023)'
_computing_data_collection         'CrysAlisPro 1.171.43.100a (Rigaku OD, 2023)'
_computing_data_reduction          'CrysAlisPro 1.171.43.100a (Rigaku OD, 2023)'
_computing_molecular_graphics      'Olex2 1.5 (Dolomanov et al., 2009)'
_computing_publication_material    'Olex2 1.5 (Dolomanov et al., 2009)'
_computing_structure_refinement    'ShelXL (Sheldrick, 2015)'
_computing_structure_solution      'ShelXT (Sheldrick, 2015)'
_refine_diff_density_max           0.255
_refine_diff_density_min           -0.210
_refine_diff_density_rms           0.041
_refine_ls_extinction_coef         .
_refine_ls_extinction_method       none
_refine_ls_goodness_of_fit_ref     1.043
_refine_ls_hydrogen_treatment      constr
_refine_ls_matrix_type             full
_refine_ls_number_parameters       163
_refine_ls_number_reflns           2207
_refine_ls_number_restraints       0
_refine_ls_R_factor_all            0.0356
_refine_ls_R_factor_gt             0.0329
_refine_ls_restrained_S_all        1.043
_refine_ls_shift/su_max            0.001
_refine_ls_shift/su_mean           0.000
_refine_ls_structure_factor_coef   Fsqd
_refine_ls_weighting_details      
 'w=1/[\s^2^(Fo^2^)+(0.0508P)^2^+0.3858P] where P=(Fo^2^+2Fc^2^)/3'
_refine_ls_weighting_scheme        calc
_refine_ls_wR_factor_gt            0.0889
_refine_ls_wR_factor_ref           0.0908
_refine_special_details            ?
_olex2_refinement_description
;
1.a Secondary CH2 refined with riding coordinates:
 C00C(H00A,H00C), C00D(H00D,H00E), C00E(H00F,H00G)
1.b Aromatic/amide H refined with riding coordinates:
 C006(H006), C009(H009), C00B(H00B), C00F(H00H), C00G(H00I), C00H(H00J),
 C00I(H00K)
;
_atom_sites_solution_hydrogens     geom
_atom_sites_solution_primary       dual
_atom_sites_solution_secondary     ?
loop_
  _atom_site_label
  _atom_site_type_symbol
  _atom_site_fract_x
  _atom_site_fract_y
  _atom_site_fract_z
  _atom_site_U_iso_or_equiv
  _atom_site_adp_type
  _atom_site_occupancy
  _atom_site_site_symmetry_order
  _atom_site_calc_flag
  _atom_site_refinement_flags_posn
  _atom_site_refinement_flags_adp
  _atom_site_refinement_flags_occupancy
  _atom_site_disorder_assembly
  _atom_site_disorder_group
 O001 O 0.58765(4) 0.79829(10) 0.29063(11) 0.0227(2) Uani 1 1 d . . . . .
 O002 O 0.50296(4) 0.71309(12) 0.11974(13) 0.0330(2) Uani 1 1 d . . . . .
 N003 N 0.55606(4) 0.69049(12) 0.20666(12) 0.0179(2) Uani 1 1 d . . . . .
 C004 C 0.70804(5) 0.52441(13) 0.29703(15) 0.0145(2) Uani 1 1 d . . . . .
 C005 C 0.76012(5) 0.45449(13) 0.40547(15) 0.0154(2) Uani 1 1 d . . . . .
 C006 C 0.72053(5) 0.61790(13) 0.13457(15) 0.0164(2) Uani 1 1 d . . . . .
 H006 H 0.684921 0.667887 0.062748 0.020 Uiso 1 1 calc R . . . .
 C007 C 0.64006(5) 0.49379(13) 0.34887(15) 0.0153(2) Uani 1 1 d . . . . .
 C008 C 0.82522(5) 0.46625(13) 0.34505(15) 0.0164(2) Uani 1 1 d . . . . .
 C009 C 0.78286(5) 0.63698(14) 0.08017(15) 0.0182(2) Uani 1 1 d . . . . .
 H009 H 0.790229 0.702442 -0.026777 0.022 Uiso 1 1 calc R . . . .
 C00A C 0.83662(5) 0.56016(14) 0.18156(15) 0.0178(2) Uani 1 1 d . . . . .
 C00B C 0.62904(5) 0.43957(13) 0.52135(15) 0.0171(2) Uani 1 1 d . . . . .
 H00B H 0.585485 0.414994 0.551002 0.021 Uiso 1 1 calc R . . . .
 C00C C 0.74662(5) 0.35845(14) 0.58024(15) 0.0176(2) Uani 1 1 d . . . . .
 H00A H 0.784592 0.369087 0.674244 0.021 Uiso 1 1 calc R . . . .
 H00C H 0.741683 0.241248 0.547031 0.021 Uiso 1 1 calc R . . . .
 C00D C 0.68463(5) 0.41723(14) 0.66806(15) 0.0186(2) Uani 1 1 d . . . . .
 H00D H 0.671947 0.336345 0.762590 0.022 Uiso 1 1 calc R . . . .
 H00E H 0.693813 0.522376 0.733930 0.022 Uiso 1 1 calc R . . . .
 C00E C 0.58281(5) 0.51798(14) 0.20682(15) 0.0170(2) Uani 1 1 d . . . . .
 H00F H 0.547426 0.440721 0.234586 0.020 Uiso 1 1 calc R . . . .
 H00G H 0.596667 0.492007 0.079482 0.020 Uiso 1 1 calc R . . . .
 C00F C 0.87940(5) 0.38234(15) 0.43846(16) 0.0198(3) Uani 1 1 d . . . . .
 H00H H 0.872717 0.317295 0.546245 0.024 Uiso 1 1 calc R . . . .
 C00G C 0.90159(6) 0.57356(15) 0.12329(16) 0.0227(3) Uani 1 1 d . . . . .
 H00I H 0.909669 0.639354 0.017181 0.027 Uiso 1 1 calc R . . . .
 C00H C 0.94086(6) 0.39414(16) 0.37513(17) 0.0238(3) Uani 1 1 d . . . . .
 H00J H 0.976148 0.335127 0.437565 0.029 Uiso 1 1 calc R . . . .
 C00I C 0.95256(6) 0.49303(16) 0.21793(18) 0.0254(3) Uani 1 1 d . . . . .
 H00K H 0.995792 0.503537 0.178071 0.030 Uiso 1 1 calc R . . . .

loop_
  _atom_site_aniso_label
  _atom_site_aniso_U_11
  _atom_site_aniso_U_22
  _atom_site_aniso_U_33
  _atom_site_aniso_U_23
  _atom_site_aniso_U_13
  _atom_site_aniso_U_12
 O001 0.0246(4) 0.0187(4) 0.0241(4) -0.0018(3) -0.0019(3) -0.0002(3)
 O002 0.0225(4) 0.0394(6) 0.0348(5) -0.0096(4) -0.0134(4) 0.0141(4)
 N003 0.0171(5) 0.0227(5) 0.0136(4) -0.0010(4) -0.0007(3) 0.0029(4)
 C004 0.0164(5) 0.0123(5) 0.0146(5) -0.0029(4) -0.0011(4) -0.0006(4)
 C005 0.0184(5) 0.0121(5) 0.0151(5) -0.0030(4) -0.0024(4) -0.0006(4)
 C006 0.0187(5) 0.0148(5) 0.0152(5) -0.0008(4) -0.0028(4) 0.0016(4)
 C007 0.0160(5) 0.0121(5) 0.0174(5) -0.0020(4) -0.0022(4) -0.0001(4)
 C008 0.0179(5) 0.0138(5) 0.0170(5) -0.0041(4) -0.0030(4) -0.0008(4)
 C009 0.0227(6) 0.0160(5) 0.0159(5) 0.0015(4) 0.0005(4) -0.0009(4)
 C00A 0.0193(5) 0.0157(5) 0.0184(5) -0.0028(4) 0.0000(4) -0.0011(4)
 C00B 0.0167(5) 0.0156(5) 0.0190(5) -0.0013(4) 0.0008(4) -0.0021(4)
 C00C 0.0185(5) 0.0171(5) 0.0166(5) 0.0018(4) -0.0032(4) 0.0004(4)
 C00D 0.0222(5) 0.0191(6) 0.0144(5) 0.0024(4) -0.0004(4) -0.0009(5)
 C00E 0.0162(5) 0.0166(6) 0.0178(5) -0.0013(4) -0.0015(4) -0.0002(4)
 C00F 0.0200(5) 0.0188(6) 0.0197(5) -0.0008(4) -0.0038(4) 0.0009(4)
 C00G 0.0214(6) 0.0247(6) 0.0222(6) -0.0010(5) 0.0025(4) -0.0031(5)
 C00H 0.0179(6) 0.0263(6) 0.0263(6) -0.0031(5) -0.0050(4) 0.0038(5)
 C00I 0.0162(5) 0.0321(7) 0.0280(6) -0.0043(5) 0.0021(5) -0.0014(5)

_geom_special_details
;
 All esds (except the esd in the dihedral angle between two l.s. planes)
 are estimated using the full covariance matrix.  The cell esds are taken
 into account individually in the estimation of esds in distances, angles
 and torsion angles; correlations between esds in cell parameters are only
 used when they are defined by crystal symmetry.  An approximate (isotropic)
 treatment of cell esds is used for estimating esds involving l.s. planes.
;
loop_
  _geom_bond_atom_site_label_1
  _geom_bond_atom_site_label_2
  _geom_bond_distance
  _geom_bond_site_symmetry_2
  _geom_bond_publ_flag
 O001 N003 1.2218(13) . ?
 O002 N003 1.2224(12) . ?
 N003 C00E 1.5122(15) . ?
 C004 C005 1.3903(15) . ?
 C004 C006 1.4224(15) . ?
 C004 C007 1.4825(15) . ?
 C005 C008 1.4290(15) . ?
 C005 C00C 1.5109(15) . ?
 C006 H006 0.9500 . ?
 C006 C009 1.3652(15) . ?
 C007 C00B 1.3371(16) . ?
 C007 C00E 1.5013(14) . ?
 C008 C00A 1.4252(16) . ?
 C008 C00F 1.4243(15) . ?
 C009 H009 0.9500 . ?
 C009 C00A 1.4157(16) . ?
 C00A C00G 1.4218(15) . ?
 C00B H00B 0.9500 . ?
 C00B C00D 1.4959(15) . ?
 C00C H00A 0.9900 . ?
 C00C H00C 0.9900 . ?
 C00C C00D 1.5281(15) . ?
 C00D H00D 0.9900 . ?
 C00D H00E 0.9900 . ?
 C00E H00F 0.9900 . ?
 C00E H00G 0.9900 . ?
 C00F H00H 0.9500 . ?
 C00F C00H 1.3666(16) . ?
 C00G H00I 0.9500 . ?
 C00G C00I 1.3666(17) . ?
 C00H H00J 0.9500 . ?
 C00H C00I 1.4127(18) . ?
 C00I H00K 0.9500 . ?

loop_
  _geom_angle_atom_site_label_1
  _geom_angle_atom_site_label_2
  _geom_angle_atom_site_label_3
  _geom_angle
  _geom_angle_site_symmetry_1
  _geom_angle_site_symmetry_3
  _geom_angle_publ_flag
 O001 N003 O002 123.74(10) . . ?
 O001 N003 C00E 119.61(9) . . ?
 O002 N003 C00E 116.65(9) . . ?
 C005 C004 C006 119.72(10) . . ?
 C005 C004 C007 119.03(10) . . ?
 C006 C004 C007 121.19(10) . . ?
 C004 C005 C008 119.79(10) . . ?
 C004 C005 C00C 119.43(10) . . ?
 C008 C005 C00C 120.68(9) . . ?
 C004 C006 H006 119.5 . . ?
 C009 C006 C004 121.08(10) . . ?
 C009 C006 H006 119.5 . . ?
 C004 C007 C00E 120.55(9) . . ?
 C00B C007 C004 120.38(10) . . ?
 C00B C007 C00E 119.04(10) . . ?
 C00A C008 C005 119.40(10) . . ?
 C00F C008 C005 122.39(10) . . ?
 C00F C008 C00A 118.17(10) . . ?
 C006 C009 H009 119.7 . . ?
 C006 C009 C00A 120.65(10) . . ?
 C00A C009 H009 119.7 . . ?
 C009 C00A C008 119.17(10) . . ?
 C009 C00A C00G 121.54(10) . . ?
 C00G C00A C008 119.29(10) . . ?
 C007 C00B H00B 119.7 . . ?
 C007 C00B C00D 120.64(10) . . ?
 C00D C00B H00B 119.7 . . ?
 C005 C00C H00A 109.2 . . ?
 C005 C00C H00C 109.2 . . ?
 C005 C00C C00D 112.18(9) . . ?
 H00A C00C H00C 107.9 . . ?
 C00D C00C H00A 109.2 . . ?
 C00D C00C H00C 109.2 . . ?
 C00B C00D C00C 111.29(9) . . ?
 C00B C00D H00D 109.4 . . ?
 C00B C00D H00E 109.4 . . ?
 C00C C00D H00D 109.4 . . ?
 C00C C00D H00E 109.4 . . ?
 H00D C00D H00E 108.0 . . ?
 N003 C00E H00F 109.0 . . ?
 N003 C00E H00G 109.0 . . ?
 C007 C00E N003 112.77(9) . . ?
 C007 C00E H00F 109.0 . . ?
 C007 C00E H00G 109.0 . . ?
 H00F C00E H00G 107.8 . . ?
 C008 C00F H00H 119.6 . . ?
 C00H C00F C008 120.89(11) . . ?
 C00H C00F H00H 119.6 . . ?
 C00A C00G H00I 119.6 . . ?
 C00I C00G C00A 120.87(11) . . ?
 C00I C00G H00I 119.6 . . ?
 C00F C00H H00J 119.6 . . ?
 C00F C00H C00I 120.80(11) . . ?
 C00I C00H H00J 119.6 . . ?
 C00G C00I C00H 119.89(11) . . ?
 C00G C00I H00K 120.1 . . ?
 C00H C00I H00K 120.1 . . ?

_shelx_res_file
;
TITL yzf-3-29-3-1220-dj-a_auto_a.res in P2(1)/c
    yzf-3-29-3-1220-dj-a_auto.res
    created by SHELXL-2018/1 at 13:45:26 on 20-Dec-2023
REM Old TITL yzf-3-29-3-1220-DJ-a_auto in P2(1)/c
REM SHELXT solution in P2(1)/c
REM R1 0.117, Rweak 0.026, Alpha 0.018, Orientation as input
REM Formula found by SHELXT: C16 O2
CELL 1.54184 20.4165 8.1736 7.1037 90 94.122 90
ZERR 4 0.0003 0.0001 0.0001 0 0.001 0
LATT 1
SYMM -X,0.5+Y,0.5-Z
SFAC C H N O
UNIT 60 52 4 8

L.S. 10
PLAN  20
TEMP -173
BOND $H
list 4
fmap 2
acta
REM <olex2.extras>
REM <HklSrc "%.\\yzf-3-29-3-1220-DJ-a_auto.hkl">
REM </olex2.extras>

WGHT    0.050800    0.385800
FVAR       0.80071
O001  4    0.587649    0.798291    0.290629    11.00000    0.02460    0.01873 =
         0.02413   -0.00177   -0.00185   -0.00025
O002  4    0.502963    0.713088    0.119742    11.00000    0.02247    0.03945 =
         0.03481   -0.00957   -0.01336    0.01413
N003  3    0.556057    0.690492    0.206658    11.00000    0.01707    0.02273 =
         0.01357   -0.00105   -0.00072    0.00295
C004  1    0.708037    0.524408    0.297032    11.00000    0.01642    0.01226 =
         0.01463   -0.00290   -0.00112   -0.00055
C005  1    0.760118    0.454489    0.405469    11.00000    0.01840    0.01207 =
         0.01506   -0.00304   -0.00241   -0.00061
C006  1    0.720532    0.617902    0.134569    11.00000    0.01873    0.01477 =
         0.01524   -0.00077   -0.00276    0.00162
AFIX  43
H006  2    0.684921    0.667887    0.062748    11.00000   -1.20000
AFIX   0
C007  1    0.640063    0.493789    0.348873    11.00000    0.01596    0.01206 =
         0.01739   -0.00200   -0.00225   -0.00007
C008  1    0.825221    0.466248    0.345054    11.00000    0.01788    0.01377 =
         0.01699   -0.00410   -0.00303   -0.00082
C009  1    0.782861    0.636977    0.080166    11.00000    0.02269    0.01600 =
         0.01591    0.00147    0.00052   -0.00087
AFIX  43
H009  2    0.790229    0.702442   -0.026777    11.00000   -1.20000
AFIX   0
C00A  1    0.836622    0.560157    0.181559    11.00000    0.01927    0.01568 =
         0.01837   -0.00284   -0.00001   -0.00109
C00B  1    0.629042    0.439569    0.521345    11.00000    0.01669    0.01564 =
         0.01903   -0.00127    0.00081   -0.00205
AFIX  43
H00B  2    0.585485    0.414994    0.551002    11.00000   -1.20000
AFIX   0
C00C  1    0.746619    0.358452    0.580240    11.00000    0.01846    0.01705 =
         0.01664    0.00180   -0.00317    0.00043
AFIX  23
H00A  2    0.784592    0.369087    0.674244    11.00000   -1.20000
H00C  2    0.741683    0.241248    0.547031    11.00000   -1.20000
AFIX   0
C00D  1    0.684634    0.417228    0.668058    11.00000    0.02221    0.01905 =
         0.01437    0.00241   -0.00036   -0.00088
AFIX  23
H00D  2    0.671947    0.336345    0.762590    11.00000   -1.20000
H00E  2    0.693813    0.522376    0.733930    11.00000   -1.20000
AFIX   0
C00E  1    0.582814    0.517977    0.206821    11.00000    0.01615    0.01660 =
         0.01778   -0.00126   -0.00154   -0.00024
AFIX  23
H00F  2    0.547426    0.440721    0.234586    11.00000   -1.20000
H00G  2    0.596667    0.492007    0.079482    11.00000   -1.20000
AFIX   0
C00F  1    0.879398    0.382340    0.438463    11.00000    0.02004    0.01885 =
         0.01967   -0.00084   -0.00385    0.00095
AFIX  43
H00H  2    0.872717    0.317295    0.546245    11.00000   -1.20000
AFIX   0
C00G  1    0.901589    0.573558    0.123293    11.00000    0.02143    0.02468 =
         0.02221   -0.00101    0.00250   -0.00310
AFIX  43
H00I  2    0.909669    0.639354    0.017181    11.00000   -1.20000
AFIX   0
C00H  1    0.940861    0.394141    0.375125    11.00000    0.01787    0.02631 =
         0.02632   -0.00309   -0.00503    0.00379
AFIX  43
H00J  2    0.976148    0.335127    0.437565    11.00000   -1.20000
AFIX   0
C00I  1    0.952561    0.493031    0.217929    11.00000    0.01620    0.03207 =
         0.02800   -0.00433    0.00205   -0.00141
AFIX  43
H00K  2    0.995792    0.503537    0.178071    11.00000   -1.20000
AFIX   0
HKLF 4


REM  yzf-3-29-3-1220-dj-a_auto_a.res in P2(1)/c
REM R1 =  0.0329 for    2023 Fo > 4sig(Fo)  and  0.0356 for all    2207 data
REM    163 parameters refined using      0 restraints

END

WGHT      0.0508      0.3920

REM Highest difference peak  0.255,  deepest hole -0.210,  1-sigma level  0.041
Q1    1   0.6719  0.5191  0.3265  11.00000  0.05    0.26
Q2    1   0.5806  0.5271  0.0617  11.00000  0.05    0.20
Q3    1   0.7539  0.4207  0.4940  11.00000  0.05    0.18
Q4    1   0.7173  0.3860  0.6263  11.00000  0.05    0.18
Q5    1   0.6329  0.5261  0.4547  11.00000  0.05    0.17
Q6    1   0.6129  0.5164  0.2827  11.00000  0.05    0.17
Q7    1   0.8309  0.5204  0.2687  11.00000  0.05    0.17
Q8    1   0.7962  0.4824  0.3960  11.00000  0.05    0.17
Q9    1   0.6384  0.4164  0.4066  11.00000  0.05    0.16
Q10   1   0.7144  0.5794  0.2270  11.00000  0.05    0.14
Q11   1   0.5396  0.5023  0.2402  11.00000  0.05    0.14
Q12   1   0.6568  0.4305  0.5859  11.00000  0.05    0.14
Q13   1   0.7365  0.5364  0.3868  11.00000  0.05    0.13
Q14   1   0.7334  0.4605  0.3255  11.00000  0.05    0.13
Q15   1   0.8634  0.5446  0.1323  11.00000  0.05    0.13
Q16   1   0.8679  0.5793  0.1655  11.00000  0.05    0.13
Q17   1   0.6737  0.3919  0.8057  11.00000  0.05    0.12
Q18   1   0.7496  0.5834  0.0730  11.00000  0.05    0.12
Q19   1   0.9136  0.4233  0.4269  11.00000  0.05    0.12
Q20   1   0.8153  0.6202  0.1609  11.00000  0.05    0.12
;
_shelx_res_checksum                72538
_shelx_hkl_file
;
   0   0  -1    8.46    0.48
   0   0  -1    9.43    0.48
   0   0  -2 2033.34   40.77
   0   0  -2 2050.39   40.43
   0   0  -2 2030.56   40.75
   0   0  -2 2030.85   40.35
   0   0  -3   -0.33    0.43
   0   0  -3    1.49    0.73
   0   0  -3    0.07    0.65
   0   0  -3    0.33    0.33
   0   0  -4  854.42   18.78
   0   0  -4  873.90   18.73
   0   0  -5   -1.31    1.30
   0   0  -5   -1.01    0.94
   0   0  -5    0.57    1.04
   0   0  -5    0.28    0.88
   0   0  -5    0.44    1.01
   0   0  -5    0.14    0.89
   0   0  -5    0.27    0.83
   0   0  -5   -0.30    1.08
   0   0  -6    6.71    1.56
   0   0  -6    8.68    1.59
   0   0  -6    6.81    1.25
   0   0  -6    7.69    1.52
   0   0  -6    7.27    1.45
   0   0  -6    5.21    1.46
   0   0  -6    5.05    1.46
   0   0  -6    5.06    1.49
   0   0  -6    5.83    1.33
   0   0  -6    9.01    1.44
   0   0  -7    0.17    1.55
   0   0  -7   -1.21    1.66
   0   0  -7    0.14    1.03
   0   0  -7    0.17    1.26
   0   0  -7    0.33    1.28
   0   0  -7    0.16    1.17
   0   0  -7   -1.16    1.31
   0   0  -8   56.30    2.68
   0   0  -8   59.04    2.70
   0   0  -8   57.65    2.60
   0   0  -8   57.31    2.57
   0  -1   0    0.06    0.22
   0   1  -1 1255.25   25.06
   0  -1  -1 1209.26   25.03
   0  -1  -1 1280.42   25.27
   0   1  -1 1254.13   25.04
   0  -1  -1 1264.10   25.04
   0   1  -1 1281.71   24.96
   0  -1  -2 2095.51   42.65
   0  -1  -2 2113.54   42.62
   0   1  -2 2134.88   42.65
   0   1  -2 2112.54   42.60
   0  -1  -2 2134.04   42.61
   0   1  -2 2143.14   42.33
   0  -1  -2 2198.08   42.53
   0   1  -2 2124.16   42.05
   0  -1  -3  111.74    3.29
   0  -1  -3  115.07    3.12
   0   1  -3  110.65    3.30
   0  -1  -3  108.20    3.23
   0   1  -3  111.13    3.26
   0  -1  -3  111.47    2.99
   0  -1  -4   36.24    1.94
   0   1  -4   32.39    1.88
   0   1  -4   38.74    1.94
   0  -1  -4   36.66    1.91
   0  -1  -5   88.65    3.53
   0   1  -5   77.61    3.41
   0   1  -5   74.47    3.40
   0  -1  -5   83.14    3.47
   0   1  -5   83.55    3.50
   0  -1  -5   81.87    3.47
   0  -1  -5   86.59    3.45
   0   1  -5   87.03    3.44
   0  -1  -5   75.84    3.42
   0  -1  -5   84.63    3.50
   0  -1  -5   82.23    3.55
   0  -1  -5   81.32    3.56
   0   1  -5   80.85    3.43
   0   1  -5   77.88    3.31
   0   1  -6  194.20    6.34
   0  -1  -6  187.96    6.21
   0  -1  -6  191.01    6.26
   0   1  -6  186.76    6.19
   0   1  -6  181.07    6.09
   0   1  -6  187.20    6.16
   0  -1  -6  190.23    6.17
   0   1  -6  195.84    6.24
   0  -1  -6  184.13    6.11
   0  -1  -6  187.73    6.17
   0   1  -6  182.46    5.76
   0  -1  -6  177.77    6.20
   0   1  -6  195.02    6.15
   0  -1  -6  179.11    6.05
   0  -1  -6  196.49    6.32
   0  -1  -6  189.60    6.25
   0   1  -6  189.49    6.14
   0   1  -7   88.62    4.04
   0  -1  -7   85.67    3.90
   0  -1  -7   88.44    4.01
   0   1  -7   90.26    4.14
   0  -1  -7   86.28    3.89
   0   1  -7   80.66    3.65
   0  -1  -7   91.70    3.97
   0   1  -7   85.77    3.75
   0  -1  -7   86.38    3.70
   0   1  -7   89.53    3.77
   0  -1  -7   90.59    3.82
   0   1  -7   89.01    3.82
   0  -1  -7   94.21    3.82
   0   1  -7   86.10    3.51
   0  -1  -8    4.71    1.15
   0  -1  -8    6.86    1.25
   0   1  -8    5.91    1.15
   0  -1  -8    3.33    1.00
   0  -1  -8    5.53    1.10
   0   1  -8    4.68    1.04
   0  -2   0 5265.43  102.71
   0  -2   0 5142.90  102.49
   0   2  -1 1679.12   33.15
   0  -2  -1 1667.25   33.13
   0   2  -1 1639.75   33.10
   0  -2  -1 1680.82   33.11
   0   2  -1 1669.65   33.26
   0  -2   1 1658.71   33.09
   0  -2  -1 1717.98   33.53
   0  -2  -2  496.95   10.07
   0   2  -2  461.76   10.06
   0  -2  -2  490.12   10.43
   0  -2  -2  465.67   10.01
   0   2  -2  468.28   10.01
   0  -2  -2  472.09   10.24
   0   2  -2  463.28    9.51
   0   2  -2  477.15    9.85
   0   2  -3  148.31    4.04
   0  -2  -3  156.76    4.05
   0  -2  -3  142.56    4.07
   0  -2  -3  141.44    3.92
   0   2  -3  142.20    3.93
   0  -2  -3  137.80    3.92
   0   2  -3  142.67    3.54
   0  -2  -4   48.81    2.17
   0   2  -4   55.28    2.41
   0  -2  -4   54.25    2.34
   0  -2  -4   54.49    2.32
   0   2  -4   48.33    2.22
   0  -2  -4   50.67    2.14
   0  -2  -5   44.30    2.53
   0  -2  -5   45.15    2.51
   0   2  -5   50.68    2.75
   0   2  -5   51.63    2.74
   0  -2  -5   50.48    2.52
   0   2  -5   45.91    2.44
   0  -2  -5   45.26    2.66
   0  -2  -5   53.60    2.76
   0  -2  -5   44.33    2.70
   0  -2  -5   48.95    2.77
   0  -2  -6  179.74    5.96
   0  -2  -6  185.37    6.00
   0   2  -6  181.63    6.09
   0   2  -6  178.73    6.06
   0   2  -6  175.96    5.83
   0  -2  -6  174.00    5.79
   0  -2  -6  189.37    5.96
   0   2  -6  187.16    5.92
   0  -2  -6  192.91    6.35
   0  -2  -6  175.51    6.03
   0  -2  -6  185.46    6.25
   0  -2  -6  180.80    6.10
   0  -2  -7   14.86    2.52
   0   2  -7   16.37    2.80
   0   2  -7   15.34    2.80
   0  -2  -7   19.66    2.75
   0  -2  -7   12.64    1.55
   0   2  -7   17.44    1.65
   0   2  -7   12.88    1.55
   0  -2  -7   12.74    1.56
   0  -2  -7   14.42    1.58
   0  -2  -8    1.50    0.91
   0   2  -8    4.08    0.94
   0  -2  -8    2.05    0.95
   0   2  -8    2.33    0.96
   0  -3   0    0.41    0.70
   0  -3   0    0.05    0.51
   0  -3  -1  638.05   13.53
   0  -3   1  598.37   13.12
   0  -3   1  607.89   12.74
   0  -3  -1  622.59   13.23
   0   3  -1  632.19   12.90
   0  -3  -2  967.52   20.21
   0   3  -2  941.60   19.39
   0  -3  -2  929.04   19.33
   0   3  -2  938.26   19.29
   0  -3  -2  948.28   19.29
   0   3  -2  968.39   19.41
   0   3  -3  546.62   12.45
   0  -3  -3  580.18   12.99
   0  -3  -3  581.93   12.42
   0  -3  -3  554.04   12.32
   0   3  -3  568.67   12.34
   0  -3  -3  586.46   12.81
   0  -3  -4   -0.12    0.77
   0  -3  -4   -0.41    1.06
   0   3  -4    0.50    0.67
   0  -3  -4   -0.12    0.73
   0   3  -5   22.54    1.96
   0   3  -5   19.15    1.84
   0   3  -5   23.85    1.82
   0  -3  -5   26.22    2.10
   0  -3  -5   23.73    1.96
   0  -3  -5   20.28    1.97
   0   3  -6   59.09    3.29
   0   3  -6   62.36    3.39
   0  -3  -6   62.50    3.21
   0  -3  -6   61.72    3.18
   0  -3  -6   57.77    3.19
   0  -3  -6   58.91    3.20
   0  -3  -6   64.23    3.29
   0   3  -6   64.06    3.03
   0   3  -6   58.59    2.89
   0   3  -6   60.65    2.94
   0  -3  -6   61.87    2.97
   0  -3  -7   39.02    2.47
   0  -3  -7   37.20    2.39
   0  -3  -7   38.92    2.47
   0  -3  -7   40.02    2.15
   0  -3  -7   44.37    2.25
   0  -3  -8    7.39    0.94
   0  -3  -8    8.49    1.21
   0  -3  -8    8.26    1.17
   0  -4   0   96.58    3.19
   0  -4   0   83.57    2.73
   0  -4   1   29.67    1.61
   0  -4  -1   26.54    1.76
   0   4  -1   28.28    1.34
   0  -4  -1   26.44    1.53
   0   4  -2 1274.02   26.41
   0  -4  -2 1316.48   27.11
   0  -4  -3  327.58    8.56
   0  -4  -3  324.08    8.36
   0  -4  -4  182.47    5.56
   0  -4  -4  175.01    5.55
   0  -4  -4  180.95    5.76
   0  -4  -4  178.27    5.78
   0   4  -4  181.91    5.49
   0  -4  -4  184.71    5.73
   0  -4  -4  176.38    5.65
   0  -4  -4  176.75    5.69
   0  -4  -4  176.33    5.57
   0  -4  -5    2.76    1.28
   0   4  -5    2.68    1.06
   0  -4  -5    2.12    1.14
   0  -4  -5    2.26    1.12
   0  -4  -5    1.17    1.06
   0   4  -5   -0.30    1.09
   0  -4  -6  112.88    4.34
   0  -4  -6  111.03    4.49
   0  -4  -6   99.99    4.19
   0   4  -6  104.86    4.05
   0  -4  -7  168.93    5.29
   0  -4  -7  173.97    5.27
   0  -4  -7  167.39    5.33
   0   4  -7  172.44    5.03
   0  -5   0   -0.38    0.87
   0  -5   0    1.03    0.63
   0  -5   1  195.81    5.49
   0  -5  -1  192.84    5.84
   0  -5  -1  192.31    5.47
   0   5  -1  189.88    5.16
   0   5  -2  118.31    4.00
   0  -5  -2  107.58    4.17
   0  -5  -2  106.13    3.92
   0   5  -3   33.77    2.24
   0   5  -3   37.27    2.26
   0   5  -3   33.02    2.11
   0  -5  -3   33.78    2.37
   0  -5  -3   29.39    2.14
   0  -5  -3   30.40    2.15
   0   5  -4   12.61    1.51
   0   5  -4   12.09    1.48
   0  -5  -4   12.43    1.61
   0  -5  -4   14.24    1.68
   0   5  -4   14.56    1.60
   0  -5  -4   12.50    1.62
   0  -5  -4   10.24    1.55
   0  -5  -5  149.40    5.33
   0  -5  -5  150.39    5.29
   0   5  -5  141.00    4.94
   0   5  -5  138.88    4.86
   0  -5  -6  100.98    4.09
   0  -5  -6  111.06    4.31
   0   5  -6  108.42    3.90
   0  -5  -7  198.25    5.57
   0   5  -7  200.13    5.27
   0   6   0   69.80    3.26
   0  -6   0   70.69    3.22
   0   6   0   68.67    2.96
   0   6  -1    1.35    1.04
   0   6   1    1.90    0.96
   0   6  -1    0.70    0.82
   0  -6  -1    0.17    1.05
   0   6  -1   -0.47    0.84
   0  -6  -1   -0.41    0.99
   0  -6  -1    0.14    1.04
   0   6  -2  238.83    7.09
   0   6  -2  248.67    7.44
   0  -6  -2  239.37    7.16
   0  -6  -2  241.84    7.12
   0   6  -3   43.62    2.78
   0   6  -3   43.02    2.51
   0  -6  -3   50.57    2.88
   0  -6  -3   41.96    2.64
   0   6  -4   92.27    3.95
   0   6  -4  100.91    4.22
   0  -6  -4   95.47    3.99
   0   6  -4   92.64    3.98
   0   6  -4   91.57    3.80
   0  -6  -5    5.16    1.25
   0  -6  -5    3.79    1.19
   0   6  -5    5.35    1.23
   0  -6  -6   26.07    1.82
   0   6  -6   23.75    1.60
   0   6  -7   63.47    2.03
   0   7   0    0.37    1.22
   0   7   0   -0.15    0.98
   0   7   1   21.25    1.88
   0   7  -1   21.53    2.16
   0   7   1   20.57    1.93
   0  -7  -1   20.30    1.77
   0  -7  -1   19.84    1.80
   0   7   2    1.15    1.11
   0  -7  -2    2.90    1.25
   0  -7  -2    2.34    1.16
   0   7  -3  192.36    6.01
   0   7   3  188.12    6.12
   0   7  -3  190.42    6.41
   0   7  -4   69.43    3.08
   0   7  -4   66.08    3.15
   0   7  -4   65.72    3.29
   0  -7  -4   63.32    2.99
   0   7  -5    1.70    0.89
   0   7   5    2.75    1.09
   0  -7  -5    2.20    0.86
   0   7  -6    1.20    0.59
   0   7   6    1.02    0.71
   0   8   0    0.73    1.12
   0   8   1   -0.15    1.14
   0   8  -1    2.49    1.31
   0   8  -2   10.70    1.47
   0   8   2   18.56    1.78
   0   8   3   35.64    2.29
   0   8  -3   37.35    2.18
   0   8  -3   38.30    2.50
   0   8  -3   36.31    2.41
   0   8   4   43.28    2.31
   0   8  -4   40.31    2.05
   0   8  -4   43.23    2.34
   0   8  -5  135.76    3.67
   0   9   0   -1.37    1.07
   0   9  -1   13.50    1.37
   0   9  -1   13.38    1.55
   0   9  -2   29.38    1.72
   0   9  -2   30.73    2.03
   0   9   3    5.37    0.97
   0   9  -3    7.80    1.13
   1   0  -8    3.17    1.02
   1   0  -8    4.93    1.12
   1   0  -8    4.59    1.44
   1   0  -8    4.36    1.45
   1   0  -7   -0.52    2.13
   1   0  -7    2.73    2.19
   1   0  -7   -0.50    1.21
   1   0  -7   -0.33    1.15
   1   0  -7    0.70    1.29
   1   0  -7   -0.15    1.01
   1   0  -7   -0.68    1.29
   1   0  -6   63.01    3.37
   1   0  -6   64.48    3.40
   1   0  -6   64.51    3.33
   1   0  -6   67.06    3.04
   1   0  -6   66.86    3.39
   1   0  -6   67.63    3.39
   1   0  -6   65.68    3.35
   1   0  -6   64.49    3.20
   1   0  -6   62.59    3.32
   1   0  -5    0.14    0.84
   1   0  -5   -0.73    1.17
   1   0  -5    1.57    1.05
   1   0  -5    1.39    0.88
   1   0  -5   -0.91    1.06
   1   0  -5   -0.14    0.95
   1   0  -5   -0.15    1.03
   1   0  -5    0.86    1.08
   1   0  -4  364.64    8.99
   1   0  -4  383.22    9.06
   1   0  -3    1.79    0.75
   1   0  -3    0.17    0.45
   1   0  -3    0.77    0.69
   1   0  -3    0.22    0.36
   1   0  -2   78.71    2.22
   1   0  -2   74.58    1.98
   1   0  -2   77.44    2.20
   1   0  -2   73.12    1.94
   1   0  -2   71.80    1.85
   1   0  -1   -0.41    0.28
   1   0  -1    0.53    0.35
   1   0  -1    0.84    0.34
   1   0  -1   -0.02    0.30
   1   0  -1    0.18    0.27
   1   0  -1   -0.17    0.24
   1   0   0 1264.89   24.96
   1   0   0 1269.72   24.98
  -1   0  -1    0.93    0.35
  -1   0  -1   -0.12    0.23
  -1   0  -1    0.82    0.32
  -1   0  -2 2781.87   55.18
  -1   0  -2 2852.46   55.60
  -1   0  -2 2783.42   55.56
  -1   0  -2 2776.21   55.18
  -1   0  -3    0.42    0.35
  -1   0  -3    1.07    0.68
  -1   0  -3    2.00    0.70
  -1   0  -4   49.44    2.28
  -1   0  -4   46.21    2.16
  -1   0  -5    0.29    0.93
  -1   0  -5    0.29    1.14
  -1   0  -5   -0.72    1.14
  -1   0  -5   -0.42    0.87
  -1   0  -5   -0.15    1.00
  -1   0  -5    0.57    1.00
  -1   0  -5   -0.15    0.97
  -1   0  -6   16.37    1.91
  -1   0  -6   12.07    1.78
  -1   0  -6   14.50    1.81
  -1   0  -6   15.62    1.87
  -1   0  -6   15.10    1.62
  -1   0  -6   15.51    1.85
  -1   0  -6   14.96    1.76
  -1   0  -6   13.46    1.63
  -1   0  -7    0.17    1.44
  -1   0  -7    1.13    1.23
  -1   0  -7    0.66    1.26
  -1   0  -7   -0.50    1.15
  -1   0  -7   -0.17    1.15
  -1   0  -8   11.45    1.33
  -1   0  -8    9.03    1.24
  -1   0  -8    6.44    1.25
  -1   0  -8    7.85    1.33
   1  -1  -8   12.73    1.30
   1   1  -8   12.47    1.29
   1  -1  -8   13.33    1.31
   1   1  -8   11.31    1.29
   1  -1  -8   11.89    1.56
   1  -1  -8   13.78    1.64
   1  -1  -7   57.56    3.69
   1   1  -7   64.51    4.00
   1  -1  -7   60.94    3.76
   1   1  -7   59.65    3.86
   1  -1  -7   61.22    3.10
   1   1  -7   65.16    3.16
   1  -1  -7   63.32    3.11
   1   1  -7   65.25    2.95
   1   1  -7   64.02    3.16
   1   1  -7   58.57    3.09
   1  -1  -7   64.51    3.30
   1   1  -7   58.14    3.07
   1  -1  -7   59.46    3.22
   1  -1  -7   59.39    3.05
   1   1  -6   35.18    2.57
   1   1  -6   33.82    2.59
   1  -1  -6   32.30    2.44
   1  -1  -6   35.86    2.51
   1  -1  -6   31.96    2.44
   1   1  -6   34.02    2.24
   1   1  -6   32.79    2.38
   1  -1  -6   39.13    2.54
   1  -1  -6   36.72    2.48
   1   1  -6   33.43    2.41
   1   1  -6   29.04    2.33
   1  -1  -6   37.42    2.60
   1  -1  -6   31.18    2.44
   1  -1  -6   34.44    2.48
   1   1  -6   37.47    2.46
   1  -1  -6   36.52    2.44
   1   1  -6   33.32    2.49
   1  -1  -5  330.68    8.49
   1  -1  -5  316.85    8.44
   1   1  -5  314.83    8.50
   1   1  -5  325.48    8.52
   1   1  -5  302.09    8.38
   1   1  -5  314.24    8.40
   1  -1  -5  316.90    8.62
   1  -1  -5  306.60    8.43
   1   1  -5  305.78    8.30
   1  -1  -5  306.66    8.32
   1  -1  -4   16.33    1.35
   1   1  -4   15.17    1.39
   1  -1  -4   17.15    1.14
   1  -1  -4   18.78    1.43
   1   1  -4   18.34    1.40
   1  -1  -4   18.45    1.08
   1  -1  -3  172.29    4.37
   1  -1  -3  165.21    4.50
   1   1  -3  164.86    4.52
   1  -1  -3  168.66    4.48
   1   1  -3  167.93    4.47
   1   1  -3  177.15    4.18
   1  -1  -3  173.54    4.21
   1  -1  -2  256.48    5.62
   1  -1  -2  263.60    5.69
   1   1  -2  265.03    5.67
   1   1  -2  270.63    5.64
   1  -1  -2  264.48    5.63
   1   1  -2  263.50    5.21
   1  -1  -2  255.65    5.54
   1   1  -2  267.63    5.44
   1  -1  -1 4571.66   89.00
   1   1  -1 4431.11   89.00
   1  -1  -1 4618.77   89.01
   1   1  -1 4484.49   88.99
   1   1  -1 4468.45   88.97
   1  -1   0   40.57    1.16
   1  -1   0   40.54    1.11
  -1  -1   0   41.45    1.09
  -1   1  -1 5112.02  104.62
   1  -1   1 5303.43  104.36
  -1  -1  -1 5315.72  104.62
  -1  -1  -1 5379.06  104.81
  -1  -1  -1 5368.46  104.60
  -1   1  -1 5074.59  104.58
  -1   1  -1 5367.89  104.41
  -1  -1  -1 5382.01  104.68
   1  -1   1 5349.83  104.31
  -1   1  -2  626.66   13.32
  -1  -1  -2  649.40   13.32
  -1  -1  -2  658.53   13.35
  -1   1  -2  640.66   13.30
  -1  -1  -2  656.40   13.31
  -1   1  -2  614.16   12.88
  -1  -1  -2  654.58   13.21
  -1  -1  -3  281.97    6.30
  -1   1  -3  244.57    6.48
  -1  -1  -3  256.63    6.54
  -1  -1  -3  282.92    6.51
  -1   1  -3  260.72    6.45
  -1  -1  -3  284.88    6.21
  -1   1  -4    0.98    0.80
  -1  -1  -4    0.42    0.77
  -1  -1  -4    1.32    0.77
  -1   1  -4    1.22    0.73
  -1  -1  -5   42.79    2.38
  -1   1  -5   45.39    2.60
  -1  -1  -5   39.98    2.47
  -1  -1  -5   44.74    2.53
  -1   1  -5   41.21    2.54
  -1   1  -5   38.47    2.35
  -1  -1  -5   42.09    2.36
  -1   1  -5   41.05    2.35
  -1   1  -5   45.37    2.49
  -1  -1  -5   42.14    2.49
  -1   1  -5   41.17    2.43
  -1  -1  -5   47.51    2.61
  -1  -1  -5   45.43    2.49
  -1  -1  -5   46.66    2.64
  -1  -1  -6    5.56    1.44
  -1  -1  -6    8.54    1.55
  -1   1  -6    5.90    1.63
  -1   1  -6    8.43    1.63
  -1  -1  -6    6.06    1.46
  -1  -1  -6    6.97    1.45
  -1   1  -6    9.25    1.57
  -1   1  -6    6.46    1.48
  -1   1  -6   10.01    1.61
  -1   1  -6    8.38    1.54
  -1  -1  -6    7.99    1.44
  -1  -1  -6   10.02    1.65
  -1  -1  -6    8.79    1.57
  -1  -1  -6    6.77    1.49
  -1  -1  -7    7.86    1.57
  -1   1  -7    7.89    1.71
  -1  -1  -7   10.63    1.73
  -1   1  -7    8.68    1.77
  -1  -1  -7    7.67    1.43
  -1   1  -7   11.27    1.58
  -1   1  -7    8.24    1.53
  -1  -1  -7   10.48    1.50
  -1   1  -7   10.62    1.57
  -1  -1  -7    7.57    1.27
  -1  -1  -7   10.70    1.59
  -1   1  -7    6.94    1.37
  -1  -1  -7   12.10    1.68
  -1  -1  -8    1.15    0.93
  -1   1  -8    1.77    0.96
  -1   1  -8    2.74    1.03
  -1  -1  -8    3.06    1.04
  -1  -1  -8    1.27    1.05
  -1  -1  -8    1.57    1.05
   1  -2  -8    0.09    0.83
   1  -2  -8   -0.18    0.82
   1   2  -8    0.27    0.81
   1   2  -8   -0.09    0.77
   1   2  -7   26.13    4.06
   1  -2  -7   26.13    3.47
   1  -2  -7   25.93    3.44
   1   2  -7   25.25    3.90
   1   2  -7   20.04    1.85
   1   2  -7   20.46    1.81
   1   2  -7   18.05    1.67
   1  -2  -7   20.17    1.83
   1  -2  -7   21.46    1.86
   1  -2  -7   20.36    1.99
   1  -2  -7   20.92    2.07
   1  -2  -7   18.59    1.79
   1  -2  -6  123.17    4.68
   1   2  -6  129.19    4.92
   1   2  -6  122.56    4.78
   1  -2  -6  121.57    4.63
   1   2  -6  119.19    4.60
   1   2  -6  120.86    4.55
   1   2  -6  128.87    4.49
   1  -2  -6  126.27    4.62
   1  -2  -6  121.45    4.56
   1  -2  -6  116.56    4.62
   1   2  -6  119.08    4.53
   1  -2  -6  124.40    4.87
   1  -2  -6  125.18    4.82
   1  -2  -6  131.88    4.96
   1  -2  -6  118.21    4.75
   1   2  -5   88.79    3.71
   1   2  -5   82.81    3.59
   1  -2  -5   90.09    3.61
   1  -2  -5   94.26    3.69
   1  -2  -5   87.64    3.74
   1  -2  -5   93.40    3.78
   1  -2  -5   93.58    3.91
   1  -2  -5   86.33    3.74
   1  -2  -5   88.16    3.51
   1   2  -5   79.63    3.40
   1  -2  -4    5.72    0.87
   1   2  -4    5.92    1.02
   1  -2  -4    8.20    1.07
   1  -2  -4    7.53    1.00
   1   2  -4    7.83    0.97
   1  -2  -4    7.29    0.91
   1   2  -3 1413.28   29.66
   1  -2  -3 1395.44   29.56
   1  -2  -3 1441.56   29.78
   1   2  -3 1449.95   29.57
   1  -2  -3 1460.72   29.58
   1   2  -3 1445.29   29.25
   1  -2  -3 1495.40   29.65
   1  -2  -2   95.27    2.96
   1  -2  -2  104.15    2.67
   1   2  -2   93.51    2.64
   1   2  -2  103.76    2.66
   1  -2  -2   96.01    2.62
   1  -2  -2   96.46    2.78
   1   2  -2   92.18    2.28
   1   2  -2   97.49    2.56
   1  -2  -1 3688.35   73.73
   1   2  -1 3718.47   73.14
   1  -2  -1 3711.42   73.14
   1  -2  -1 3711.66   73.54
   1   2  -1 3689.67   73.33
   1  -2   0 1662.57   33.77
  -1  -2   0 1670.09   33.57
   1  -2   0 1709.87   33.59
  -1   2  -1 9842.92  193.43
  -1  -2  -1 9572.40  193.40
   1  -2   1 9703.86  193.58
  -1  -2  -1 9999.00  193.40
  -1   2  -1 9981.45  193.40
   1  -2   1 9800.64  193.35
  -1  -2  -1 9919.66  193.79
  -1   2  -1 9857.53  193.44
  -1   2  -2 1619.13   32.16
  -1  -2  -2 1558.60   32.50
  -1  -2  -2 1633.78   32.12
  -1   2  -2 1564.21   32.06
  -1  -2  -2 1615.68   32.09
  -1   2  -2 1565.07   31.78
  -1  -2  -2 1626.01   32.31
  -1   2  -3   99.70    3.21
  -1  -2  -3  104.70    3.25
  -1  -2  -3  105.04    3.17
  -1   2  -3  103.18    3.11
  -1  -2  -3  106.71    3.14
  -1  -2  -3  109.44    3.18
  -1  -2  -4  218.46    5.93
  -1  -2  -4  211.12    5.68
  -1   2  -4  215.55    5.99
  -1  -2  -4  209.81    5.82
  -1   2  -4  227.02    5.91
  -1   2  -5   64.16    3.09
  -1  -2  -5   65.97    3.05
  -1  -2  -5   66.43    3.12
  -1  -2  -5   59.53    3.00
  -1   2  -5   66.31    3.15
  -1   2  -5   66.61    3.17
  -1  -2  -5   68.09    3.03
  -1   2  -5   71.03    3.08
  -1  -2  -5   71.66    3.30
  -1  -2  -5   62.44    3.18
  -1  -2  -5   69.24    3.24
  -1  -2  -5   73.16    3.34
  -1   2  -6    6.92    1.60
  -1  -2  -6   11.34    1.63
  -1  -2  -6    9.85    1.55
  -1   2  -6    7.73    1.61
  -1  -2  -6    7.86    1.43
  -1  -2  -6    7.82    1.39
  -1   2  -6    7.82    1.39
  -1   2  -6    8.65    1.45
  -1   2  -6    6.45    1.30
  -1  -2  -6   13.14    1.64
  -1  -2  -6    8.63    1.69
  -1  -2  -6    8.16    1.54
  -1  -2  -6    6.54    1.47
  -1  -2  -7    1.05    1.76
  -1  -2  -7    1.67    1.70
  -1   2  -7    0.16    1.85
  -1   2  -7    0.48    1.81
  -1  -2  -7    0.42    1.09
  -1   2  -7    1.44    1.06
  -1  -2  -7    0.14    1.03
  -1   2  -7    1.00    1.10
  -1   2  -7    2.12    1.07
  -1  -2  -7    0.61    1.09
  -1  -2  -7    2.50    1.16
  -1  -2  -8    8.35    1.31
  -1   2  -8   10.88    1.40
  -1  -2  -8   10.79    1.38
  -1   2  -8   10.64    1.37
   1  -3  -8   29.21    1.83
   1  -3  -8   27.73    1.79
   1  -3  -8   29.30    1.62
   1   3  -7   39.81    2.18
   1  -3  -7   42.48    2.22
   1  -3  -7   41.75    2.26
   1   3  -7   40.63    2.23
   1  -3  -7   47.40    2.69
   1  -3  -7   41.63    2.47
   1  -3  -7   42.16    2.58
   1   3  -6   36.11    3.21
   1  -3  -6   37.70    2.87
   1   3  -6   37.77    3.23
   1  -3  -6   35.50    2.90
   1   3  -6   40.65    2.39
   1   3  -6   36.82    2.27
   1  -3  -6   37.14    2.33
   1  -3  -6   41.76    2.68
   1  -3  -6   39.39    2.62
   1  -3  -6   35.81    2.53
   1  -3  -5  201.28    6.41
   1  -3  -5  199.98    6.34
   1  -3  -5  209.80    6.61
   1   3  -5  202.82    6.24
   1   3  -5  208.50    6.26
   1   3  -4   17.65    1.34
   1  -3  -4   15.52    1.37
   1  -3  -3  177.09    5.04
   1  -3  -3  170.65    4.47
   1   3  -3  174.36    4.49
   1   3  -3  169.52    4.37
   1  -3  -3  173.37    4.86
   1  -3  -2  844.05   17.79
   1  -3  -2  837.28   16.93
   1   3  -2  812.20   16.92
   1   3  -2  817.92   17.11
   1  -3  -1   74.46    2.53
   1   3  -1   66.82    1.59
   1  -3  -1   69.77    2.29
   1   3  -1   72.62    2.11
   1  -3   0  468.97    9.93
  -1  -3   0  424.97    9.91
   1  -3   0  440.73    9.59
  -1  -3   0  450.88    9.61
   1  -3   1 4204.34   79.03
  -1  -3  -1 4042.62   79.52
  -1   3  -1 3821.42   78.29
  -1   3  -1 4113.09   78.72
   1  -3   1 3958.71   78.60
  -1  -3  -1 4057.48   79.10
  -1  -3  -2 2342.45   46.00
  -1   3  -2 2199.50   45.12
  -1  -3  -2 2215.39   45.08
  -1  -3  -2 2340.51   45.08
  -1   3  -2 2271.66   45.06
  -1   3  -2 2218.47   45.01
  -1  -3  -3  972.74   20.54
  -1   3  -3  953.48   20.66
  -1  -3  -3  999.85   21.15
  -1   3  -3 1005.06   20.55
  -1  -3  -3  967.21   20.49
  -1  -3  -3 1008.91   21.00
  -1   3  -4   47.57    2.36
  -1  -3  -4   52.26    2.44
  -1  -3  -4   46.59    2.59
  -1   3  -4   55.74    2.34
  -1  -3  -4   53.00    2.45
  -1   3  -5    5.74    1.30
  -1   3  -5    6.58    1.32
  -1   3  -5    5.72    1.21
  -1  -3  -5    3.21    1.30
  -1  -3  -5    6.56    1.40
  -1  -3  -5    3.85    1.29
  -1  -3  -5    3.59    1.25
  -1  -3  -6   45.00    2.69
  -1   3  -6   36.84    2.60
  -1  -3  -6   45.39    2.65
  -1   3  -6   39.53    2.66
  -1  -3  -6   44.58    2.47
  -1   3  -6   44.35    2.47
  -1  -3  -6   41.83    2.44
  -1   3  -6   37.45    2.36
  -1   3  -6   40.87    2.39
  -1  -3  -6   48.06    2.84
  -1  -3  -6   44.17    2.80
  -1  -3  -6   45.73    2.76
  -1  -3  -7    2.61    2.95
  -1  -3  -7    1.22    2.98
  -1   3  -7    5.04    3.56
  -1  -3  -7   -1.60    1.07
  -1  -3  -7    0.94    1.12
  -1  -3  -7    1.67    1.14
  -1  -3  -7    0.44    0.82
  -1  -3  -7    0.23    0.87
  -1  -3  -7    1.36    0.99
  -1   3  -7   -0.12    0.88
  -1  -3  -8    2.65    0.94
  -1  -3  -8    2.40    0.98
   1  -4  -7   49.61    2.56
   1  -4  -7   45.35    2.46
   1  -4  -6   20.22    1.90
   1  -4  -6   18.95    2.05
   1  -4  -6   21.57    1.98
   1  -4  -6   23.35    2.02
   1   4  -5   89.18    3.64
   1  -4  -5   97.89    4.02
   1  -4  -5   91.14    3.85
   1  -4  -5   96.07    4.14
   1  -4  -5   92.75    4.04
   1  -4  -4   24.77    1.92
   1  -4  -4   19.94    1.84
   1   4  -4   25.06    1.78
   1  -4  -4   21.61    1.83
   1  -4  -4   17.35    1.60
   1  -4  -3   29.27    1.95
   1  -4  -3   23.95    1.70
   1   4  -2  898.57   18.96
   1  -4  -2  915.59   19.53
  -1  -4   1  438.34    9.88
   1  -4  -1  405.20   10.01
   1  -4  -1  415.10    9.74
   1   4  -1  434.81    9.51
  -1  -4   0 1030.18   21.99
   1  -4   0 1050.72   21.83
  -1  -4   0 1030.99   21.46
   1  -4   0 1012.77   21.38
   1  -4   1  298.29    7.33
  -1  -4  -1  310.92    7.90
  -1  -4  -1  294.08    7.40
  -1   4  -2 1247.06   25.92
  -1  -4  -2 1313.29   26.77
  -1  -4  -3  225.88    6.55
  -1  -4  -3  232.56    6.43
  -1  -4  -4  153.03    5.27
  -1   4  -4  155.08    5.12
  -1  -4  -4  166.44    5.15
  -1  -4  -4  163.72    5.17
  -1   4  -4  152.36    5.00
  -1  -4  -4  144.45    5.09
  -1  -4  -4  161.67    5.24
  -1  -4  -4  147.30    5.06
  -1  -4  -5    8.77    1.48
  -1  -4  -5   11.15    1.66
  -1   4  -5   10.05    1.33
  -1  -4  -5   11.25    1.61
  -1  -4  -5    9.27    1.60
  -1   4  -5   10.18    1.40
  -1  -4  -6   85.97    3.84
  -1  -4  -6   85.37    3.78
  -1  -4  -6   87.68    3.93
  -1   4  -6   81.77    3.48
  -1  -4  -7  278.77    7.39
  -1  -4  -7  264.53    7.38
  -1  -4  -7  270.71    7.41
  -1   4  -7  277.28    7.09
   1  -5  -7    6.07    1.02
   1   5  -7    4.93    0.88
   1  -5  -6    0.32    1.19
   1  -5  -6    0.78    0.99
   1   5  -6    1.04    0.99
   1  -5  -5   18.68    1.98
   1   5  -5   19.33    1.80
   1  -5  -5   19.89    1.89
   1   5  -5   19.39    1.84
   1  -5  -4   -0.82    1.21
   1  -5  -4   -0.81    1.10
   1   5  -4    0.15    1.01
   1   5  -4   -0.14    0.89
   1   5  -4    0.47    0.97
   1   5  -4    0.30    1.02
   1   5  -3  357.15    9.33
   1   5  -3  379.64    9.60
   1  -5  -3  358.58    9.69
   1  -5  -3  348.91    9.48
   1  -5  -3  356.65    9.49
   1  -5  -2   42.94    2.43
   1   5  -2   37.47    1.83
   1  -5  -2   40.43    2.19
   1  -5  -1  242.08    6.82
  -1  -5   1  237.51    6.63
   1  -5  -1  250.09    6.52
   1   5  -1  238.99    6.23
  -1  -5   0   65.65    2.90
   1  -5   0   56.99    2.65
   1  -5   0   61.46    2.44
   1   5   0   68.82    2.61
  -1  -5  -1    0.87    0.98
  -1   5  -1   -0.43    0.60
  -1  -5  -1    0.45    0.78
  -1   5  -2  251.65    6.84
  -1   5  -2  243.64    6.83
  -1  -5  -2  242.68    7.14
  -1  -5  -2  241.61    6.85
  -1  -5  -2  249.23    6.89
  -1  -5  -2  239.66    6.81
  -1   5  -3    5.14    1.34
  -1   5  -3    4.20    1.20
  -1  -5  -3    4.26    1.22
  -1   5  -4  168.11    5.79
  -1  -5  -4  170.66    5.72
  -1   5  -4  171.25    5.66
  -1   5  -4  172.90    5.59
  -1   5  -4  169.14    5.46
  -1  -5  -4  168.66    5.73
  -1  -5  -4  176.34    5.84
  -1   5  -5  156.98    5.36
  -1  -5  -5  163.41    5.70
  -1  -5  -5  166.95    5.76
  -1   5  -5  171.27    5.43
  -1  -5  -6    8.61    1.32
  -1  -5  -6    5.22    1.18
  -1  -5  -6    6.87    1.35
  -1  -5  -6    5.49    1.34
  -1   5  -6    9.82    1.23
   1   5   7  119.32    3.65
  -1   5  -7  125.58    3.66
  -1   6   7   11.56    0.92
   1   6  -7   10.62    0.86
   1  -6  -6   11.19    1.35
   1   6  -6    8.80    1.12
   1   6  -5   92.95    3.77
   1  -6  -5   92.78    3.81
   1  -6  -5   91.23    3.74
   1   6  -5   94.18    3.69
   1   6  -4   59.03    3.06
   1   6  -4   58.83    3.04
   1  -6  -4   59.60    3.02
   1   6  -4   57.02    2.92
   1   6  -3   18.71    1.86
   1   6  -3   17.19    1.88
   1  -6  -3   16.74    1.69
   1   6  -3   19.04    1.79
   1  -6  -3   16.94    1.81
   1  -6  -3   18.85    1.85
   1   6  -2  319.05    9.02
   1   6  -2  326.60    8.76
   1  -6  -2  319.15    8.78
   1  -6  -2  326.18    8.76
  -1   6   1   13.60    1.54
   1   6  -1   13.48    1.55
   1   6  -1   11.94    1.49
   1   6  -1   15.95    1.70
   1  -6  -1   14.54    1.64
   1  -6  -1   11.56    1.40
   1   6  -1   11.58    1.23
   1  -6  -1   10.19    1.37
   1  -6  -1   12.34    1.42
  -1   6   0  138.50    4.79
   1   6   0  134.54    4.77
   1  -6   0  131.39    4.58
  -1  -6   0  120.47    4.66
   1   6   0  127.77    4.37
  -1   6   0  128.39    4.32
  -1   6  -1    0.51    1.09
   1   6   1    1.75    0.97
  -1   6  -1    0.71    0.98
  -1  -6  -1    2.65    1.10
  -1  -6  -1    0.56    1.07
  -1  -6  -1   -0.28    1.08
  -1   6  -2    1.73    1.06
  -1   6  -2    0.18    1.16
  -1   6  -2    1.10    1.14
   1   6   2    4.90    1.34
  -1  -6  -2    1.58    1.13
  -1  -6  -2    0.97    1.11
  -1   6  -3   44.60    2.77
  -1   6  -3   39.29    2.45
  -1  -6  -3   40.01    2.61
  -1  -6  -3   40.37    2.64
  -1  -6  -4  335.39    9.42
  -1   6  -4  351.18    9.55
  -1   6  -4  349.89    9.46
  -1   6  -4  348.15    9.68
  -1   6  -4  352.10    9.23
  -1  -6  -5   92.18    3.78
  -1  -6  -5   93.34    3.89
  -1   6  -5   94.22    3.64
  -1  -6  -6    0.86    0.94
  -1   6  -6    0.39    0.80
   1   6   6    0.90    0.94
   1   7  -6    1.66    0.66
  -1   7   6    0.32    0.75
   1  -7  -5    3.48    0.92
   1   7  -5    3.17    0.96
   1   7  -4   87.36    3.77
   1   7  -4   98.14    4.04
  -1   7   4  101.14    3.95
   1   7  -4   94.40    3.71
   1   7  -3   30.88    2.43
   1   7  -3   28.49    2.19
  -1   7   3   28.91    2.23
   1   7  -3   28.04    2.13
   1   7  -2  193.68    6.25
  -1   7   2  191.79    6.15
   1  -7  -2  195.91    6.22
   1  -7  -2  194.46    6.26
   1   7  -1   95.69    4.25
  -1   7   1   90.66    3.91
  -1   7   1   92.67    3.84
  -1   7   0    1.30    1.24
   1   7   0    2.23    1.20
  -1   7   0    2.11    1.12
   1   7   0    2.92    1.14
  -1   7  -1   81.45    3.90
   1   7   1   80.69    3.65
   1   7   1   78.05    3.61
  -1  -7  -1   78.81    3.57
  -1  -7  -1   81.38    3.58
   1   7   2    7.93    1.61
  -1   7  -2   10.33    1.42
  -1  -7  -2    7.46    1.49
  -1  -7  -2    6.24    1.48
  -1   7  -3   93.56    4.17
   1   7   3   94.81    4.02
  -1   7  -3   95.39    3.83
  -1  -7  -3  100.89    4.22
  -1  -7  -3  100.07    4.16
  -1   7  -4   81.50    3.41
  -1   7  -4   89.17    3.84
  -1  -7  -4   88.04    3.56
   1   7   5   -0.49    0.95
  -1   7  -5    1.63    0.90
  -1  -7  -5    0.71    0.81
   1   7   6    3.78    0.83
   1   8  -5  108.61    3.23
  -1   8   5  115.42    3.44
   1   8  -4   -0.41    0.75
  -1   8   4    0.57    0.91
   1   8  -4    0.63    0.92
  -1   8   3  131.79    4.59
   1   8  -3  139.95    4.54
   1   8  -3  137.07    4.96
   1   8  -3  129.82    4.79
   1   8  -2    0.14    1.11
  -1   8   2    1.88    1.08
  -1   8   1    2.85    1.05
   1   8  -1    2.86    1.29
  -1   8   0   86.30    3.90
   1   8   0   83.89    3.88
   1   8   1   44.41    2.59
  -1   8  -1   45.09    2.89
   1   8   2    1.08    1.08
  -1   8  -2    0.40    0.98
  -1   8  -3   25.24    1.79
   1   8   3   26.03    1.92
  -1   8  -3   22.93    2.02
   1   8   4  224.18    6.17
  -1   8  -4  217.13    5.77
  -1   8  -4  209.65    6.20
   1   8   5   26.57    1.50
   1   9  -3    4.43    0.85
   1   9  -3    3.17    0.99
   1   9  -2   12.51    1.25
   1   9  -2   12.05    1.36
   1   9  -2    9.38    1.39
   1   9  -1  104.44    3.65
   1   9  -1  106.57    4.01
  -1   9   0    4.97    1.15
   1   9   0    4.77    1.14
  -1   9  -1   33.16    1.85
  -1   9  -1   35.27    2.29
   1   9   2    0.42    0.89
  -1   9  -2    0.13    1.01
   1   9   3   10.85    1.12
  -1   9  -3    8.73    1.19
   2   0  -8  178.69    5.19
   2   0  -8  174.58    5.20
   2   0  -8  174.89    5.32
   2   0  -8  165.25    5.23
   2   0  -7    2.76    3.04
   2   0  -7    2.89    3.02
   2   0  -7    0.50    1.12
   2   0  -7    0.33    1.15
   2   0  -7   -0.17    1.26
   2   0  -7    0.35    1.25
   2   0  -6    5.46    1.65
   2   0  -6    3.65    1.52
   2   0  -6    5.58    1.42
   2   0  -6    5.17    1.38
   2   0  -6    5.05    1.16
   2   0  -6    3.81    1.35
   2   0  -6    3.63    1.40
   2   0  -6    5.11    1.39
   2   0  -6    6.56    1.29
   2   0  -5   -0.14    1.07
   2   0  -5   -0.15    1.17
   2   0  -5    0.28    0.96
   2   0  -5    1.15    0.99
   2   0  -5    1.03    1.13
   2   0  -5   -0.61    1.13
   2   0  -5   -0.29    0.95
   2   0  -4 1189.19   25.05
   2   0  -4 1170.48   24.96
   2   0  -3    1.37    0.70
   2   0  -3    1.84    0.71
   2   0  -3    0.29    0.39
   2   0  -2  427.71    9.18
   2   0  -2  426.36    9.01
   2   0  -2  414.18    9.16
   2   0  -2  427.07    9.06
   2   0  -2  427.77    8.89
   2   0  -2  433.78    8.99
   2   0  -1    1.03    0.38
   2   0  -1   -0.03    0.39
   2   0  -1    0.02    0.32
   2   0   0  656.74   13.18
   2   0   0  668.63   13.23
  -2   0  -1    0.57    0.39
  -2   0  -1    0.15    0.36
  -2   0  -2 1213.52   23.98
  -2   0  -2 1192.58   24.45
  -2   0  -2 1188.19   24.39
  -2   0  -3    0.18    0.30
  -2   0  -3    0.07    0.68
  -2   0  -3    0.07    0.64
  -2   0  -4    2.16    0.87
  -2   0  -4    2.19    0.81
  -2   0  -5   -0.44    0.98
  -2   0  -5   -0.15    1.10
  -2   0  -5   -0.15    1.14
  -2   0  -5    1.15    0.91
  -2   0  -5    0.71    1.04
  -2   0  -5    0.30    1.07
  -2   0  -5    0.15    1.01
  -2   0  -6    7.00    1.47
  -2   0  -6    6.60    1.53
  -2   0  -6    7.72    1.43
  -2   0  -6    4.26    1.38
  -2   0  -6    4.61    1.15
  -2   0  -6    6.66    1.49
  -2   0  -6    6.96    1.46
  -2   0  -6    6.47    1.32
  -2   0  -7   -0.67    1.57
  -2   0  -7   -1.19    1.48
  -2   0  -7   -0.32    1.16
  -2   0  -7    0.48    1.07
  -2   0  -7    0.17    1.23
  -2   0  -7    1.46    1.19
  -2   0  -8    3.30    2.77
  -2   0  -8    3.93    2.85
  -2   0  -8    2.78    1.10
  -2   0  -8    3.46    1.12
  -2   0  -8    3.35    1.16
  -2   0  -8    4.70    1.13
   2   1  -8    0.65    0.90
   2  -1  -8    1.74    0.92
   2  -1  -8   -0.11    0.89
   2   1  -8    0.98    0.88
   2  -1  -8    1.68    1.30
   2  -1  -8    0.70    1.33
   2  -1  -7  178.97    6.49
   2  -1  -7  173.13    6.53
   2   1  -7  181.72    6.69
   2   1  -7  174.13    6.80
   2  -1  -7  165.47    5.65
   2   1  -7  170.59    5.36
   2   1  -7  169.20    5.65
   2   1  -7  171.54    5.68
   2  -1  -7  174.97    5.69
   2   1  -7  170.36    5.72
   2   1  -7  167.69    5.63
   2  -1  -7  170.84    5.71
   2  -1  -7  162.52    5.80
   2  -1  -7  161.00    5.72
   2   1  -6    8.00    1.82
   2   1  -6    8.59    1.76
   2  -1  -6    7.59    1.76
   2  -1  -6    6.29    1.70
   2  -1  -6   10.89    1.67
   2   1  -6    8.67    1.54
   2  -1  -6    5.51    1.32
   2  -1  -6    9.93    1.68
   2   1  -6    9.58    1.68
   2   1  -6    8.18    1.34
   2   1  -6   10.19    1.52
   2  -1  -6    5.13    1.44
   2   1  -6    8.15    1.57
   2   1  -6   10.25    1.72
   2  -1  -6    9.28    1.77
   2  -1  -6    7.73    1.61
   2  -1  -6    9.40    1.53
   2  -1  -5  150.62    4.95
   2   1  -5  146.54    4.98
   2  -1  -5  165.45    5.12
   2   1  -5  147.91    4.99
   2   1  -5  135.32    4.84
   2  -1  -5  137.33    4.96
   2   1  -5  142.96    4.79
   2   1  -5  148.66    4.96
   2  -1  -5  143.39    5.04
   2  -1  -5  148.51    4.89
   2   1  -5  154.70    4.95
   2   1  -4   21.04    1.56
   2  -1  -4   25.11    1.63
   2  -1  -4   18.83    1.25
   2  -1  -4   23.30    1.55
   2   1  -4   22.64    1.55
   2  -1  -4   19.26    1.15
   2  -1  -3 2489.44   48.25
   2   1  -3 2322.51   48.21
   2  -1  -3 2347.56   48.05
   2   1  -3 2391.15   48.18
   2  -1  -3 2391.47   48.19
   2  -1  -3 2367.62   47.89
   2   1  -3 2403.66   47.57
   2   1  -3 2404.79   47.91
   2  -1  -2 1654.01   34.33
   2  -1  -2 1755.94   34.42
   2   1  -2 1696.48   34.36
   2  -1  -2 1751.48   34.36
   2   1  -2 1709.36   34.34
   2  -1  -2 1703.23   34.29
   2   1  -2 1683.51   34.22
   2   1  -2 1712.97   34.03
   2   1  -1   15.99    0.76
   2  -1  -1   18.63    0.78
   2   1  -1   15.99    0.69
   2   1  -1   16.61    0.77
   2  -1   0  855.56   17.67
   2   1   0  862.08   17.61
   2  -1   0  904.94   17.61
   2  -1   0  895.06   17.66
  -2   1  -1 2970.98   55.94
   2  -1   1 2725.36   55.54
  -2  -1  -1 3013.89   55.94
  -2   1  -1 2936.78   55.90
  -2  -1  -1 3012.12   55.92
  -2   1  -1 2790.74   55.54
  -2  -1  -1 2852.51   55.98
  -2  -1  -2    4.27    0.68
  -2   1  -2    4.22    0.67
  -2  -1  -2    3.13    0.68
  -2   1  -2    3.45    0.61
  -2  -1  -2    2.88    0.58
  -2  -1  -2    2.94    0.52
  -2   1  -3   54.36    2.07
  -2  -1  -3   52.29    2.04
  -2  -1  -3   53.15    1.83
  -2  -1  -3   47.78    1.98
  -2   1  -3   50.85    2.02
  -2   1  -4   20.83    1.54
  -2  -1  -4   22.23    1.56
  -2  -1  -4   19.44    1.46
  -2   1  -4   21.81    1.52
  -2  -1  -5  156.64    5.15
  -2  -1  -5  155.61    5.11
  -2   1  -5  149.05    5.12
  -2   1  -5  157.28    5.17
  -2   1  -5  160.17    5.26
  -2  -1  -5  156.90    5.16
  -2  -1  -5  159.56    5.11
  -2   1  -5  160.22    5.14
  -2   1  -5  149.95    5.06
  -2   1  -5  150.60    5.05
  -2  -1  -5  148.19    5.01
  -2  -1  -5  151.33    5.18
  -2  -1  -5  155.96    5.21
  -2  -1  -5  156.29    5.27
  -2   1  -6   28.21    2.35
  -2  -1  -6   31.16    2.33
  -2  -1  -6   30.20    2.34
  -2   1  -6   27.34    2.30
  -2  -1  -6   33.79    2.36
  -2   1  -6   32.31    2.16
  -2   1  -6   28.63    2.20
  -2  -1  -6   27.58    2.20
  -2   1  -6   33.08    2.37
  -2  -1  -6   30.22    2.34
  -2  -1  -6   30.82    2.21
  -2   1  -6   30.93    2.26
  -2   1  -6   27.96    2.19
  -2  -1  -6   35.48    2.48
  -2  -1  -6   35.72    2.42
  -2   1  -7   47.05    2.90
  -2   1  -7   42.74    2.82
  -2  -1  -7   43.71    2.71
  -2  -1  -7   43.34    2.76
  -2  -1  -7   49.21    2.77
  -2   1  -7   53.37    2.81
  -2  -1  -7   47.67    2.67
  -2   1  -7   47.62    2.68
  -2  -1  -7   44.16    2.78
  -2  -1  -7   50.97    2.90
  -2   1  -7   45.15    2.63
  -2  -1  -7   43.65    2.48
  -2  -1  -7   45.13    2.63
  -2   1  -7   45.80    2.60
  -2  -1  -8   22.35    3.32
  -2  -1  -8   23.89    3.37
  -2   1  -8   18.58    3.48
  -2   1  -8   26.19    3.51
  -2   1  -8   21.96    1.69
  -2  -1  -8   20.32    1.65
  -2   1  -8   25.62    1.83
  -2  -1  -8   19.51    1.67
  -2  -1  -8   20.67    1.66
  -2  -1  -8   19.84    1.63
   2   2  -8    8.19    1.07
   2  -2  -8    8.97    1.08
   2  -2  -8    7.70    1.06
   2   2  -8    6.30    1.00
   2   2  -7    1.17    1.06
   2   2  -7    1.01    1.06
   2   2  -7   -0.13    0.98
   2  -2  -7    0.59    0.94
   2  -2  -7   -0.14    0.98
   2  -2  -7    0.49    1.05
   2  -2  -7    0.33    1.17
   2  -2  -7    0.52    1.31
   2   2  -6   -0.52    1.82
   2  -2  -6    0.33    1.52
   2  -2  -6    0.33    1.55
   2   2  -6   -0.70    1.66
   2   2  -6   -0.48    1.17
   2  -2  -6    0.49    1.11
   2  -2  -6    0.32    1.22
   2   2  -6    0.65    1.25
   2  -2  -6    0.16    1.16
   2   2  -6    0.87    1.02
   2   2  -6    0.16    1.17
   2  -2  -6    1.98    1.34
   2  -2  -6    0.18    1.03
   2  -2  -6    2.24    1.33
   2  -2  -6    0.19    1.27
   2   2  -5  241.10    7.03
   2   2  -5  241.28    7.03
   2  -2  -5  240.84    6.93
   2  -2  -5  252.43    7.00
   2  -2  -5  246.48    7.17
   2  -2  -5  248.13    7.15
   2  -2  -5  248.00    7.21
   2   2  -5  227.89    6.73
   2  -2  -5  229.44    6.75
   2  -2  -4  376.94    9.18
   2   2  -4  377.74    9.19
   2  -2  -4  390.69    9.24
   2  -2  -4  380.56    9.01
   2  -2  -3  229.03    5.90
   2   2  -3  233.94    5.74
   2  -2  -3  237.51    5.75
   2   2  -3  232.30    5.53
   2  -2  -3  222.54    5.72
   2  -2  -2  155.72    4.11
   2   2  -2  144.32    3.72
   2  -2  -2  155.74    3.77
   2   2  -2  150.34    3.51
   2  -2  -2  156.14    3.97
   2   2  -2  152.77    3.74
   2  -2  -1  112.13    3.09
   2  -2  -1  113.62    2.63
   2   2  -1  114.53    2.64
   2  -2  -1  109.84    2.96
   2   2  -1  108.38    2.79
   2  -2   0 1969.40   39.61
   2  -2   0 1992.03   39.53
   2  -2   1 1920.50   37.89
  -2   2  -1 1857.04   37.88
  -2  -2  -1 1934.62   37.87
   2  -2   1 1906.09   37.81
  -2  -2  -1 1911.24   38.20
  -2   2  -2  188.71    4.55
  -2  -2  -2  186.16    4.48
  -2  -2  -2  201.16    4.90
  -2  -2  -2  189.58    4.49
  -2   2  -2  190.70    4.50
  -2  -2  -2  195.88    4.70
  -2   2  -2  183.95    4.05
  -2  -2  -3  162.87    4.63
  -2  -2  -3  169.35    4.54
  -2   2  -3  162.93    4.59
  -2   2  -3  176.52    4.55
  -2  -2  -3  177.46    4.55
  -2  -2  -3  179.21    4.59
  -2   2  -4   95.39    3.44
  -2  -2  -4   93.46    3.33
  -2   2  -4   98.39    3.37
  -2  -2  -4   93.83    3.32
  -2  -2  -5  269.39    7.38
  -2   2  -5  238.97    7.28
  -2  -2  -5  249.05    7.25
  -2   2  -5  252.50    7.42
  -2   2  -5  256.05    7.41
  -2  -2  -5  266.27    7.43
  -2   2  -5  266.48    7.31
  -2  -2  -5  266.34    7.31
  -2  -2  -5  262.92    7.67
  -2  -2  -5  264.73    7.48
  -2  -2  -5  266.80    7.66
  -2  -2  -5  259.36    7.55
  -2  -2  -6  111.26    4.40
  -2   2  -6  100.22    4.33
  -2   2  -6  107.87    4.39
  -2  -2  -6  113.26    4.35
  -2  -2  -6  109.98    4.25
  -2   2  -6  107.88    4.22
  -2   2  -6  109.01    4.26
  -2   2  -6  109.49    4.11
  -2  -2  -6  108.39    4.23
  -2  -2  -6  105.19    4.42
  -2  -2  -6  112.43    4.56
  -2  -2  -6  112.23    4.55
  -2  -2  -6  106.09    4.37
  -2  -2  -7   -0.75    1.39
  -2   2  -7   -1.23    1.34
  -2   2  -7    0.16    1.42
  -2  -2  -7    0.74    1.26
  -2   2  -7    1.39    1.07
  -2   2  -7    0.26    0.90
  -2  -2  -7   -0.56    0.99
  -2  -2  -7   -0.99    1.05
  -2   2  -7    0.56    1.02
  -2  -2  -7   -0.15    0.96
  -2  -2  -7   -0.33    1.04
  -2   2  -8    1.66    1.84
  -2  -2  -8    2.90    1.79
  -2   2  -8    0.42    1.88
  -2  -2  -8   -1.01    1.79
  -2  -2  -8    0.82    0.92
  -2  -2  -8    1.27    0.90
   2  -3  -8    2.81    1.24
   2  -3  -8    0.64    1.16
   2  -3  -7    0.12    0.94
   2   3  -7   -0.12    0.86
   2  -3  -7   -0.35    0.86
   2   3  -7    0.47    0.86
   2   3  -7    0.47    0.89
   2  -3  -7   -0.46    1.17
   2  -3  -7    0.46    1.05
   2  -3  -7    0.31    1.17
   2   3  -6  185.99    7.08
   2  -3  -6  197.16    6.48
   2   3  -6  195.20    7.19
   2  -3  -6  183.16    6.44
   2   3  -6  184.35    5.80
   2  -3  -6  185.66    5.82
   2   3  -6  181.01    5.85
   2   3  -6  194.96    5.89
   2  -3  -6  187.27    6.21
   2  -3  -6  200.73    6.41
   2   3  -5    8.86    1.77
   2   3  -5    8.40    1.80
   2  -3  -5    9.93    1.57
   2  -3  -5    7.09    1.39
   2  -3  -5    7.75    1.56
   2  -3  -5    8.60    1.45
   2   3  -5   10.36    1.28
   2   3  -5    6.54    1.18
   2  -3  -4    6.77    1.08
   2   3  -4    4.04    0.81
   2  -3  -4    4.71    0.97
   2  -3  -3   65.45    2.68
   2  -3  -3   63.18    2.25
   2   3  -3   59.60    2.20
   2  -3  -3   67.99    2.62
   2   3  -3   66.79    2.27
   2  -3  -2  433.39    9.25
   2   3  -2  431.10    9.26
   2   3  -2  434.01    9.51
   2  -3  -1  750.38   15.68
   2   3  -1  711.66   14.64
   2  -3  -1  766.49   15.47
   2   3  -1  735.72   15.24
   2  -3   0  660.28   14.12
   2  -3   0  664.88   13.91
   2  -3   1    0.74    0.53
   2  -3   1    0.72    0.41
  -2  -3  -1    0.64    0.62
  -2   3  -2   58.40    1.92
  -2  -3  -2   65.03    2.57
  -2  -3  -2   59.38    1.88
  -2  -3  -2   63.86    1.88
  -2   3  -2   61.92    1.86
  -2  -3  -2   56.15    2.26
  -2   3  -2   56.46    1.69
  -2   3  -3   60.28    2.32
  -2  -3  -3   66.20    2.34
  -2  -3  -3   65.86    2.65
  -2   3  -3   66.20    2.31
  -2  -3  -3   61.07    2.23
  -2  -3  -3   68.20    2.62
  -2   3  -4  135.49    4.38
  -2  -3  -4  135.37    4.41
  -2   3  -4  143.39    4.29
  -2  -3  -4  142.71    4.83
  -2  -3  -4  133.60    4.58
  -2  -3  -4  135.42    4.66
  -2   3  -5    8.49    1.45
  -2   3  -5    9.66    1.53
  -2   3  -5   11.75    1.39
  -2   3  -5   11.66    1.48
  -2  -3  -5   10.59    1.59
  -2  -3  -5   12.59    1.63
  -2  -3  -5   13.09    1.73
  -2  -3  -6    5.07    1.28
  -2   3  -6    6.52    1.43
  -2   3  -6    5.32    1.46
  -2  -3  -6    6.35    1.33
  -2   3  -6    4.50    1.18
  -2  -3  -6    5.17    1.27
  -2   3  -6    5.70    1.20
  -2  -3  -6    5.66    1.16
  -2   3  -6    4.94    1.17
  -2  -3  -6    3.35    1.28
  -2  -3  -6    5.50    1.44
  -2  -3  -6    2.58    1.28
  -2  -3  -6    3.75    1.18
  -2  -3  -7    1.56    2.21
  -2   3  -7    2.15    2.62
  -2   3  -7    0.90    2.65
  -2  -3  -7    1.83    2.35
  -2  -3  -7   -0.62    1.08
  -2  -3  -7    1.85    1.01
  -2  -3  -7   -0.60    1.10
  -2  -3  -7    0.63    1.01
  -2   3  -7    0.82    0.89
  -2  -3  -7    0.66    0.97
  -2  -3  -7   -0.22    1.04
  -2  -3  -8    7.38    1.10
  -2  -3  -8    6.45    1.04
   2  -4  -7  117.80    4.16
   2  -4  -7  125.58    4.27
   2   4  -7  119.14    3.92
   2  -4  -6   55.35    3.14
   2  -4  -6   56.03    3.07
   2  -4  -6   53.35    3.01
   2  -4  -6   58.16    3.04
   2   4  -6   56.28    2.78
   2  -4  -5   83.88    3.65
   2  -4  -5   88.07    3.84
   2  -4  -5   83.66    3.71
   2  -4  -5   90.10    3.99
   2   4  -5   82.90    3.52
   2   4  -4    3.59    1.00
   2  -4  -4    2.17    1.06
   2  -4  -4    4.50    1.15
   2   4  -4    2.92    0.87
   2  -4  -4    2.31    0.95
   2  -4  -4    1.85    0.89
   2  -4  -3  252.63    7.17
   2  -4  -3  266.38    7.04
   2  -4  -2  269.06    7.08
   2   4  -2  253.60    6.34
   2  -4  -2  269.15    6.83
   2  -4  -1   33.12    1.83
   2  -4  -1   36.23    1.74
   2   4  -1   32.42    1.54
  -2  -4   0  679.76   15.27
   2  -4   0  708.59   15.08
   2  -4   0  679.47   14.74
  -2  -4  -1  254.48    6.68
   2  -4   1  235.29    5.91
  -2  -4  -1  244.70    6.16
  -2   4  -1  236.83    5.66
  -2  -4  -2  161.94    5.02
  -2  -4  -2  158.60    4.79
  -2  -4  -3 1195.59   25.91
  -2   4  -4   53.77    2.67
  -2  -4  -4   53.79    2.75
  -2  -4  -4   50.53    2.67
  -2  -4  -4   53.83    2.91
  -2   4  -4   53.23    2.82
  -2  -4  -4   53.80    2.74
  -2  -4  -4   51.88    2.75
  -2  -4  -4   51.23    2.72
  -2  -4  -5   24.26    2.06
  -2  -4  -5   20.01    2.05
  -2   4  -5   18.90    1.71
  -2  -4  -5   19.13    1.96
  -2   4  -5   20.83    1.78
  -2  -4  -6   43.30    2.66
  -2  -4  -6   38.97    2.71
  -2  -4  -6   41.77    2.70
  -2  -4  -6   40.42    2.59
  -2   4  -6   41.79    2.36
  -2  -4  -7   -0.13    1.07
  -2  -4  -7    0.13    1.13
  -2  -4  -7   -0.49    1.02
  -2   4  -7    0.70    0.81
   2  -5  -7   -0.53    0.89
   2   5  -6   26.90    1.83
   2  -5  -6   26.79    2.09
   2  -5  -5    5.00    1.27
   2  -5  -5    5.81    1.36
   2   5  -5    1.71    1.00
   2   5  -4   15.02    1.61
   2  -5  -4   14.83    1.72
   2   5  -4   10.80    1.49
   2   5  -4   11.90    1.53
   2  -5  -4   16.05    1.72
   2  -5  -3  119.43    4.23
   2   5  -3  123.07    4.29
   2   5  -3  122.30    4.46
   2  -5  -3  118.39    4.55
   2  -5  -3  120.54    4.43
   2  -5  -3  116.95    4.37
   2   5  -2   32.33    2.04
   2   5  -2   33.05    2.03
   2  -5  -2   32.52    2.16
   2  -5  -2   30.97    1.96
   2   5  -2   30.69    1.70
   2  -5  -1 1216.89   26.30
  -2  -5   1 1254.76   26.31
   2  -5  -1 1164.70   25.85
   2   5  -1 1257.09   25.78
  -2  -5   0  157.08    5.07
   2  -5   0  159.56    4.78
   2  -5   0  150.41    4.42
   2   5   0  151.54    4.54
  -2  -5  -1    8.00    1.38
  -2   5  -1    7.60    0.86
  -2   5  -2   97.97    3.65
  -2   5  -2   93.53    3.80
  -2  -5  -2   96.72    3.68
  -2  -5  -2   92.56    3.63
  -2   5  -3 1353.69   29.39
  -2  -5  -3 1352.39   29.08
  -2   5  -3 1357.80   29.18
  -2  -5  -3 1353.25   29.60
  -2   5  -4    4.99    1.28
  -2   5  -4    5.68    1.46
  -2   5  -4    5.68    1.24
  -2  -5  -4    4.97    1.42
  -2   5  -4    5.03    1.21
  -2  -5  -4    7.01    1.46
  -2  -5  -4    5.70    1.40
  -2  -5  -5   79.98    3.76
  -2  -5  -5   79.32    3.74
  -2   5  -5   85.48    3.54
  -2  -5  -6   22.29    1.97
  -2  -5  -6   26.08    2.00
  -2  -5  -6   24.47    1.83
  -2  -5  -6   24.74    1.86
  -2   5  -6   20.13    1.65
  -2   5  -7  103.51    3.17
   2   5   7  104.86    3.20
  -2   6   7    1.19    0.61
   2  -6  -6   20.34    1.63
   2   6  -5   96.67    3.89
   2  -6  -5  104.58    4.02
   2  -6  -4   26.73    2.06
   2   6  -4   31.10    2.28
   2   6  -4   30.12    2.22
   2   6  -4   29.81    2.16
   2   6  -3  383.18   10.24
   2   6  -3  391.36   10.47
   2   6  -3  384.65   10.20
   2   6  -3  388.86   10.05
   2   6  -2  246.98    7.43
   2   6  -2  245.12    7.09
   2  -6  -2  241.65    7.16
   2  -6  -2  239.68    7.10
   2   6  -1   65.35    3.26
  -2   6   1   66.65    3.06
   2   6  -1   67.61    3.10
   2   6  -1   55.89    2.83
   2  -6  -1   69.66    3.24
   2  -6  -1   57.87    2.84
   2  -6  -1   63.91    2.91
   2  -6  -1   63.44    2.92
   2   6  -1   61.97    2.81
  -2   6   0    5.78    1.27
   2   6   0    5.84    1.19
   2   6   0    6.36    1.33
   2  -6   0    8.02    1.31
  -2  -6   0    6.81    1.36
  -2   6   0    4.82    0.94
   2   6   0    6.98    1.12
   2   6   1  668.56   15.70
  -2   6  -1  678.39   16.16
  -2  -6  -1  688.25   16.31
   2   6   1  657.21   15.65
  -2  -6  -1  672.21   15.70
  -2  -6  -1  683.33   15.70
  -2   6  -2   15.67    1.74
  -2   6  -2   17.76    1.94
   2   6   2   17.85    1.78
  -2  -6  -2   18.33    1.88
  -2  -6  -2   17.69    1.77
  -2   6  -2   17.73    1.75
  -2   6  -3  898.92   21.04
  -2   6  -3  901.42   20.39
  -2  -6  -3  908.09   20.94
  -2  -6  -3  945.35   20.97
  -2  -6  -4   62.81    3.15
  -2  -6  -4   62.05    3.28
  -2   6  -4   70.40    3.55
  -2   6  -4   66.09    3.26
  -2   6  -4   60.94    3.00
  -2  -6  -4   64.13    3.30
  -2  -6  -4   65.97    3.37
  -2  -6  -5    0.64    1.04
  -2  -6  -5    1.08    1.07
  -2   6  -5    0.15    0.88
  -2   6  -5    0.77    0.95
  -2  -6  -6   35.83    2.09
  -2  -6  -6   35.34    2.05
  -2   6  -6   35.01    1.81
   2   6   6   31.72    1.91
   2   7  -6   19.72    1.19
  -2   7   6   18.11    1.32
   2  -7  -5    3.85    1.02
  -2   7   5    3.44    1.07
   2   7  -5    3.32    0.95
   2   7  -4   73.76    3.43
   2   7  -4   71.95    3.33
   2   7  -4   68.96    3.14
  -2   7   4   68.40    3.25
   2   7  -3    2.40    1.16
   2   7  -3    5.44    1.35
  -2   7   3    7.28    1.52
   2   7  -3    4.65    1.31
   2   7  -2   85.96    3.83
   2   7  -2   85.09    3.55
  -2   7   2   94.69    3.86
   2   7  -1  110.85    4.28
   2   7  -1  116.69    4.70
  -2   7   1  107.73    4.37
  -2   7   1  111.43    4.13
  -2   7   0   24.10    2.18
   2   7   0   28.83    2.34
   2   7   0   30.45    2.18
   2   7   1  509.23   13.12
  -2   7  -1  551.01   13.74
   2   7   1  532.32   13.20
  -2  -7  -1  526.57   13.04
  -2  -7  -1  550.88   13.19
  -2   7  -2  300.77    8.21
   2   7   2  292.57    8.55
  -2  -7  -2  306.32    8.59
  -2  -7  -2  303.46    8.60
  -2   7  -3   21.99    2.10
  -2   7  -3   19.01    2.19
  -2   7  -3   17.09    1.73
  -2  -7  -3   24.00    2.14
  -2  -7  -3   21.93    2.02
  -2   7  -4    2.93    1.26
  -2  -7  -4    1.75    1.08
  -2   7  -4    2.78    1.03
   2   7   4    2.31    1.15
  -2  -7  -5  239.69    6.66
   2   7   5  241.48    6.67
  -2   7  -5  245.55    6.34
   2   7   6   58.96    2.21
   2   8  -5    4.07    0.75
  -2   8   5    5.04    0.89
   2   8  -4    9.48    1.24
  -2   8   4    9.37    1.28
   2   8  -4    8.46    1.16
   2   8  -3   35.98    2.42
  -2   8   3   40.21    2.31
   2   8  -3   41.62    2.33
   2   8  -2    9.43    1.39
  -2   8   2    8.41    1.43
   2   8  -1    3.42    1.25
  -2   8   1    4.29    1.14
  -2   8   0   43.78    2.84
   2   8   0   47.36    2.86
  -2   8  -1    0.19    1.18
   2   8   1    0.32    1.11
  -2  -8  -1   -0.28    1.00
  -2  -8  -1   -0.43    1.03
  -2   8  -2    9.59    1.57
  -2   8  -2    8.14    1.27
   2   8   2   13.13    1.63
  -2  -8  -2   11.47    1.49
  -2  -8  -2   11.38    1.48
   2   8   3   19.06    1.75
  -2   8  -3   20.51    1.56
  -2   8  -3   17.40    1.83
  -2   8  -4    6.75    1.26
   2   8   5   98.87    3.10
   2   9  -3    0.88    0.72
   2   9  -3    0.21    0.82
   2   9  -2   40.84    2.10
   2   9  -2   38.88    2.32
   2   9  -2   42.65    2.36
   2   9  -1    2.15    0.96
   2   9  -1    3.84    1.10
   2   9   0   52.38    2.66
  -2   9   0   52.95    2.61
  -2   9  -1   91.08    3.64
   2   9   2   58.34    2.56
  -2   9  -2   56.89    2.79
   2   9   3    1.50    0.85
   3   0  -8  107.62    3.79
   3   0  -8  108.42    3.81
   3   0  -8  110.41    4.15
   3   0  -8  113.47    4.15
   3   0  -7   -3.90    4.22
   3   0  -7    0.17    1.27
   3   0  -7   -0.16    1.22
   3   0  -7   -1.17    1.20
   3   0  -7   -1.53    1.60
   3   0  -7    1.40    1.33
   3   0  -6    7.24    2.01
   3   0  -6    8.00    2.00
   3   0  -6    6.29    1.48
   3   0  -6    7.48    1.54
   3   0  -6    7.64    1.55
   3   0  -6    7.26    1.30
   3   0  -6    9.41    1.65
   3   0  -6    6.40    1.42
   3   0  -6    9.70    1.62
   3   0  -5   -1.31    1.31
   3   0  -5    1.03    1.10
   3   0  -5   -0.60    1.20
   3   0  -5    0.59    0.97
   3   0  -5    0.62    0.99
   3   0  -5    0.72    0.89
   3   0  -4  927.36   20.05
   3   0  -3   -0.07    0.71
   3   0  -3    0.13    0.46
   3   0  -3    0.32    0.54
   3   0  -2    3.24    0.67
   3   0  -2    4.71    0.58
   3   0  -2    4.86    0.68
   3   0  -2    3.96    0.62
   3   0  -1    0.41    0.42
   3   0   0   16.72    0.65
   3   0   0   16.35    0.59
  -3   0  -1    1.32    0.54
  -3   0  -1    0.97    0.45
   3   0   1    0.23    0.19
  -3   0  -2  705.53   14.55
  -3   0  -2  677.32   14.03
  -3   0  -2  728.42   14.54
  -3   0  -3   -0.08    0.65
  -3   0  -3    0.30    0.63
  -3   0  -4    0.88    0.82
  -3   0  -4    0.32    0.74
  -3   0  -5    1.02    1.11
  -3   0  -5   -0.30    1.13
  -3   0  -5    1.05    1.00
  -3   0  -5   -0.61    1.22
  -3   0  -5   -0.15    0.87
  -3   0  -5    0.77    1.07
  -3   0  -5   -1.05    1.18
  -3   0  -5    1.28    1.00
  -3   0  -6  381.97   10.19
  -3   0  -6  363.60   10.15
  -3   0  -6  380.83    9.63
  -3   0  -6  371.76   10.07
  -3   0  -6  381.59   10.07
  -3   0  -6  364.60   10.09
  -3   0  -6  360.06    9.80
  -3   0  -6  381.63   10.13
  -3   0  -7    0.33    1.21
  -3   0  -7   -0.34    1.25
  -3   0  -7    0.16    1.09
  -3   0  -7    0.64    1.24
  -3   0  -7   -1.15    1.07
  -3   0  -7   -0.16    1.15
  -3   0  -8    5.35    2.26
  -3   0  -8    6.04    2.34
  -3   0  -8    8.33    1.67
  -3   0  -8    7.38    1.67
   3  -1  -8   11.53    1.29
   3   1  -8    9.09    1.18
   3  -1  -8    9.85    1.25
   3   1  -8    8.34    1.19
   3  -1  -8    9.44    1.77
   3  -1  -8    9.33    1.69
   3  -1  -7    5.67    1.45
   3  -1  -7    3.83    1.26
   3   1  -7    4.94    1.26
   3   1  -7    4.87    1.15
   3   1  -7    2.26    1.24
   3  -1  -7    7.28    1.61
   3  -1  -7    5.52    1.49
   3   1  -7    6.28    1.82
   3   1  -7    6.45    1.79
   3  -1  -7    4.18    1.32
   3  -1  -6   12.60    2.18
   3  -1  -6   12.25    2.15
   3   1  -6   11.41    2.22
   3   1  -6   13.00    2.26
   3  -1  -6   11.84    1.72
   3   1  -6   13.55    1.84
   3   1  -6   10.03    1.34
   3   1  -6    9.74    1.66
   3  -1  -6   10.61    1.69
   3   1  -6    9.04    1.62
   3  -1  -6   11.40    1.67
   3  -1  -6   12.11    1.82
   3   1  -6   11.54    1.74
   3  -1  -6    8.31    1.76
   3  -1  -6   11.92    1.57
   3   1  -6    9.34    1.68
   3   1  -5   51.59    2.77
   3  -1  -5   52.88    2.80
   3  -1  -5   50.71    2.67
   3   1  -5   47.03    2.65
   3  -1  -5   51.14    2.75
   3   1  -5   49.74    2.58
   3   1  -5   43.26    2.51
   3  -1  -5   46.95    2.68
   3   1  -5   46.55    2.58
   3  -1  -5   41.54    2.47
   3   1  -5   43.17    2.44
   3  -1  -4  169.43    4.70
   3  -1  -4  169.65    4.95
   3   1  -4  175.96    5.00
   3  -1  -4  166.97    4.44
   3  -1  -3  514.73   11.28
   3   1  -3  491.27   11.33
   3  -1  -3  504.96   11.33
   3  -1  -3  520.08   11.10
   3   1  -3  512.25   11.12
   3   1  -3  521.11   10.87
   3  -1  -2 4272.26   84.01
   3   1  -2 4200.73   83.90
   3  -1  -2 4283.65   83.92
   3  -1  -2 4196.82   83.92
   3   1  -2 4213.41   83.85
   3   1  -2 4246.75   83.68
   3  -1  -2 4198.68   83.90
   3  -1  -1 3128.25   63.07
   3   1  -1 3219.51   62.88
   3  -1  -1 3169.29   63.00
   3  -1   0  585.23   11.79
   3   1   0  569.33   11.75
   3  -1   0  578.06   11.74
  -3  -1  -1   46.03    1.45
  -3   1  -1   43.51    1.44
   3  -1   1   47.20    1.12
  -3   1  -2    6.04    0.74
  -3  -1  -2    7.51    0.76
  -3  -1  -2    7.74    0.75
  -3  -1  -3   77.52    2.32
  -3  -1  -3   75.12    2.60
  -3   1  -3   72.77    2.60
  -3  -1  -3   74.73    2.59
  -3   1  -3   74.71    2.59
  -3  -1  -4   29.60    1.82
  -3   1  -4   29.48    1.82
  -3  -1  -4   30.37    1.81
  -3   1  -4   29.98    1.79
  -3   1  -5  137.98    4.88
  -3   1  -5  130.93    4.90
  -3   1  -5  140.23    4.89
  -3   1  -5  142.96    4.95
  -3  -1  -5  143.72    4.90
  -3  -1  -5  147.92    4.92
  -3  -1  -5  144.83    4.99
  -3  -1  -5  133.02    4.78
  -3   1  -5  143.89    4.85
  -3  -1  -5  155.35    4.98
  -3  -1  -5  147.93    4.84
  -3  -1  -5  141.55    4.95
  -3  -1  -5  151.76    5.13
  -3   1  -5  138.75    4.86
  -3   1  -5  143.08    4.85
  -3  -1  -5  138.84    4.95
  -3  -1  -6    5.52    1.47
  -3   1  -6    5.31    1.41
  -3   1  -6    3.98    1.45
  -3  -1  -6    5.11    1.40
  -3  -1  -6    4.14    1.29
  -3   1  -6    5.53    1.38
  -3   1  -6    2.65    1.28
  -3  -1  -6    4.53    1.30
  -3   1  -6    3.10    1.09
  -3  -1  -6    5.21    1.45
  -3   1  -6    6.05    1.37
  -3  -1  -6    1.89    1.12
  -3   1  -6    4.23    1.37
  -3  -1  -6    6.49    1.36
  -3  -1  -6    4.86    1.38
  -3  -1  -7    4.23    1.35
  -3   1  -7    2.33    1.31
  -3   1  -7    3.61    1.30
  -3  -1  -7    4.49    1.36
  -3  -1  -7    3.19    1.20
  -3  -1  -7    3.23    1.19
  -3   1  -7    2.89    1.20
  -3   1  -7    3.84    1.18
  -3  -1  -7    5.93    1.37
  -3  -1  -7    3.05    1.12
  -3   1  -7    4.95    1.21
  -3   1  -7    3.35    1.16
  -3  -1  -7    1.87    1.19
  -3  -1  -8   48.61    3.27
  -3   1  -8   42.65    3.25
  -3   1  -8   46.94    3.28
  -3  -1  -8   50.10    3.24
  -3   1  -8   41.73    2.61
  -3   1  -8   41.45    2.61
  -3  -1  -8   44.33    2.58
  -3  -1  -8   45.92    2.60
  -3  -1  -8   41.37    2.16
  -3  -1  -8   42.83    2.16
   3  -2  -8  150.25    4.42
   3   2  -8  151.81    4.43
   3  -2  -8  162.33    4.52
   3   2  -8  159.32    4.52
   3   2  -7   21.87    1.74
   3  -2  -7   25.06    1.99
   3   2  -7   25.80    2.03
   3  -2  -7   24.82    1.92
   3   2  -7   24.85    1.91
   3  -2  -7   22.09    2.03
   3  -2  -7   25.11    2.20
   3  -2  -7   22.68    2.04
   3  -2  -6   99.13    4.58
   3   2  -6   99.15    4.91
   3  -2  -6  101.85    4.59
   3   2  -6  105.73    4.97
   3   2  -6   93.85    4.08
   3   2  -6   98.25    3.87
   3  -2  -6  101.42    4.12
   3   2  -6  100.35    4.13
   3  -2  -6  102.21    4.09
   3  -2  -6   99.96    4.09
   3   2  -6   97.87    4.01
   3  -2  -6  108.40    4.45
   3  -2  -6   93.83    4.19
   3  -2  -6  104.57    4.33
   3  -2  -5  354.69    9.29
   3   2  -5  360.57    9.40
   3  -2  -5  374.49    9.36
   3   2  -5  353.45    9.45
   3  -2  -5  357.85    9.47
   3  -2  -5  372.40    9.62
   3  -2  -5  341.09    9.16
   3   2  -5  332.19    9.11
   3  -2  -4   35.88    1.93
   3  -2  -4   35.97    1.93
   3   2  -4   39.77    2.00
   3  -2  -4   31.89    1.73
   3   2  -4   31.69    1.64
   3  -2  -3   12.23    1.17
   3  -2  -3   13.47    1.08
   3   2  -3   10.04    0.99
   3   2  -3   13.58    1.02
   3   2  -3   11.37    0.76
   3  -2  -3   13.21    1.10
   3  -2  -2 1201.07   25.13
   3  -2  -2 1264.40   24.80
   3   2  -2 1172.11   24.76
   3  -2  -2 1219.56   25.01
   3   2  -2 1227.04   24.81
   3   2  -2 1214.99   24.58
   3  -2  -1    2.53    0.70
   3   2  -1    4.16    0.51
   3  -2  -1    2.97    0.47
   3   2  -1    1.60    0.53
   3  -2  -1    2.80    0.67
   3  -2   0 1884.21   37.90
   3  -2   0 1933.57   37.86
   3   2   0 1860.72   37.79
  -3   2  -1   66.79    1.85
   3  -2   1   67.57    1.75
  -3  -2  -1   63.12    1.82
   3  -2   1   67.44    1.79
  -3   2  -2  442.69    9.55
  -3  -2  -2  420.65    9.44
  -3  -2  -2  423.42    9.84
  -3   2  -2  442.73    9.44
  -3  -2  -2  452.17    9.46
  -3   2  -3   37.35    1.75
  -3  -2  -3   33.21    1.66
  -3   2  -3   37.61    1.69
  -3  -2  -3   36.19    1.67
  -3   2  -4   32.96    1.94
  -3  -2  -4   32.80    1.88
  -3   2  -4   31.26    1.81
  -3  -2  -4   33.04    1.82
  -3  -2  -5  242.79    6.90
  -3  -2  -5  228.93    6.73
  -3   2  -5  237.78    6.88
  -3   2  -5  228.68    6.87
  -3   2  -5  226.62    6.82
  -3  -2  -5  234.17    6.76
  -3   2  -5  231.33    6.57
  -3   2  -5  227.36    6.67
  -3  -2  -5  216.39    6.60
  -3  -2  -5  230.75    6.85
  -3  -2  -5  238.80    7.03
  -3  -2  -5  230.88    7.01
  -3  -2  -5  224.74    7.00
  -3   2  -6  160.83    5.55
  -3  -2  -6  154.02    5.38
  -3   2  -6  162.77    5.61
  -3  -2  -6  153.26    5.42
  -3   2  -6  152.80    5.12
  -3   2  -6  156.18    5.29
  -3   2  -6  159.01    5.32
  -3  -2  -6  162.30    5.36
  -3  -2  -6  153.48    5.27
  -3  -2  -6  154.22    5.55
  -3  -2  -6  157.90    5.71
  -3  -2  -6  162.15    5.71
  -3  -2  -6  159.46    5.46
  -3  -2  -7   40.72    2.51
  -3   2  -7   43.87    2.61
  -3  -2  -7   42.94    2.56
  -3   2  -7   43.41    2.63
  -3  -2  -7   46.43    2.54
  -3   2  -7   40.61    2.39
  -3   2  -7   40.78    2.44
  -3  -2  -7   44.67    2.49
  -3   2  -7   44.89    2.37
  -3  -2  -7   43.84    2.56
  -3  -2  -7   38.72    2.30
  -3   2  -8   70.57    3.89
  -3   2  -8   74.76    3.83
  -3  -2  -8   69.87    3.63
  -3  -2  -8   68.62    3.63
  -3  -2  -8   71.48    2.82
  -3  -2  -8   72.77    2.82
   3  -3  -8   26.99    1.94
   3  -3  -8   23.94    1.94
   3  -3  -7    6.59    1.10
   3  -3  -7    5.28    1.12
   3   3  -7    5.58    1.11
   3  -3  -7    7.82    1.53
   3  -3  -7    5.27    1.31
   3  -3  -7    5.26    1.40
   3  -3  -6  133.61    4.61
   3   3  -6  126.85    4.57
   3  -3  -6  128.04    4.58
   3   3  -6  131.76    4.62
   3   3  -6  129.30    4.67
   3   3  -6  132.13    4.64
   3  -3  -6  134.44    5.18
   3  -3  -6  133.04    4.96
   3  -3  -6  141.28    5.11
   3   3  -5    7.43    2.74
   3   3  -5   10.05    2.72
   3   3  -5    7.40    1.17
   3  -3  -5    8.97    1.48
   3  -3  -5   10.18    1.60
   3  -3  -5    7.94    1.50
   3  -3  -5   10.10    1.57
   3   3  -5    7.48    1.33
   3  -3  -4   17.79    1.55
   3  -3  -4   21.42    1.77
   3  -3  -4   19.55    1.69
   3   3  -4   16.61    1.33
   3  -3  -4   17.96    1.45
   3  -3  -3  150.37    4.64
   3  -3  -3  145.01    4.13
   3   3  -3  157.15    4.21
   3  -3  -3  159.78    4.56
   3   3  -3  160.49    4.27
   3  -3  -2   58.34    1.93
   3   3  -2   66.20    1.98
   3   3  -2   70.15    2.24
   3   3  -2   60.58    1.95
   3  -3  -1  104.91    3.34
   3   3  -1  111.85    2.65
   3  -3  -1  116.32    3.28
   3   3  -1  114.79    3.11
   3  -3   0  622.26   12.67
   3  -3   0  649.81   12.57
  -3   3  -1  264.41    5.71
   3  -3   1  259.61    5.97
   3  -3   1  265.14    5.88
  -3   3  -2  236.42    5.48
  -3  -3  -2  244.22    6.27
  -3  -3  -3  383.73    9.48
  -3  -3  -3  384.77    8.99
  -3   3  -3  391.52    9.11
  -3   3  -3  393.07    8.94
  -3  -3  -3  398.24    8.94
  -3   3  -4  155.95    4.95
  -3  -3  -4  164.91    4.97
  -3   3  -4  160.96    4.77
  -3  -3  -4  173.28    5.46
  -3  -3  -4  160.37    5.19
  -3  -3  -4  160.92    5.24
  -3   3  -5  108.19    4.10
  -3   3  -5  105.16    4.13
  -3   3  -5   94.18    3.77
  -3   3  -5  100.17    3.86
  -3   3  -5  106.65    3.92
  -3  -3  -5  106.89    4.27
  -3  -3  -5   99.68    4.23
  -3  -3  -5  103.01    4.24
  -3   3  -6   72.32    3.47
  -3  -3  -6   77.07    3.44
  -3   3  -6   80.89    3.61
  -3  -3  -6   82.57    3.55
  -3   3  -6   81.09    3.40
  -3  -3  -6   83.15    3.41
  -3  -3  -6   80.47    3.36
  -3   3  -6   78.84    3.34
  -3   3  -6   70.27    3.29
  -3  -3  -6   83.66    3.70
  -3  -3  -6   84.52    3.84
  -3  -3  -6   79.43    3.80
  -3  -3  -6   85.07    3.91
  -3  -3  -7    2.74    1.78
  -3   3  -7    2.62    1.99
  -3  -3  -7    5.16    1.76
  -3   3  -7    4.68    1.93
  -3  -3  -7    2.50    1.19
  -3  -3  -7    3.68    1.04
  -3  -3  -7    1.52    1.04
  -3  -3  -7    2.43    1.19
  -3  -3  -7    2.50    1.44
  -3   3  -7    2.70    0.89
  -3  -3  -7    3.44    1.51
   3  -4  -7   78.43    3.28
   3  -4  -7   83.41    3.36
   3  -4  -7   79.14    3.27
   3   4  -7   78.79    3.03
   3  -4  -6   67.91    3.22
   3  -4  -6   61.96    3.22
   3  -4  -6   58.39    3.08
   3   4  -6   58.50    2.89
   3  -4  -5   84.57    3.67
   3  -4  -5   87.25    3.80
   3  -4  -5   77.47    3.50
   3  -4  -5   80.82    3.76
   3   4  -5   80.14    3.45
   3   4  -5   78.77    3.48
   3  -4  -4   26.97    2.07
   3   4  -4   29.72    1.88
   3   4  -4   26.51    1.88
   3  -4  -4   29.05    2.19
   3  -4  -4   29.55    2.09
   3  -4  -4   26.92    1.95
   3  -4  -3  285.84    7.73
   3  -4  -3  289.98    7.57
   3   4  -3  277.20    7.02
   3  -4  -2 1387.36   28.48
   3  -4  -2 1302.47   28.09
   3   4  -2 1339.71   27.76
   3  -4  -1  603.52   13.68
   3  -4  -1  615.14   13.45
   3   4  -1  605.35   13.26
   3  -4   0   15.07    1.23
  -3  -4   0   14.07    1.35
   3   4   0   15.74    1.15
   3  -4   0   14.00    1.07
  -3  -4  -1  136.42    4.45
  -3  -4  -2 1035.04   22.67
  -3  -4  -3    8.97    1.34
  -3  -4  -4  252.58    7.12
  -3  -4  -4  245.70    7.27
  -3  -4  -4  241.12    6.98
  -3   4  -4  238.35    7.14
  -3   4  -4  246.68    6.90
  -3  -4  -4  228.87    6.95
  -3  -4  -4  247.81    7.07
  -3  -4  -4  243.37    7.01
  -3  -4  -5   32.07    2.44
  -3  -4  -5   30.49    2.33
  -3  -4  -5   26.66    2.24
  -3   4  -5   30.03    2.08
  -3  -4  -6   -0.85    1.17
  -3  -4  -6    0.33    1.10
  -3  -4  -6   -0.34    1.06
  -3  -4  -6    0.73    1.21
  -3   4  -6   -0.67    1.03
  -3  -4  -7   14.07    1.47
  -3  -4  -7   16.89    1.47
  -3  -4  -7   15.14    1.53
  -3   4  -7   17.13    1.30
   3  -5  -7    2.48    0.82
   3   5  -7    1.59    0.78
   3   5  -6   13.76    1.41
   3  -5  -6   15.38    1.69
   3   5  -6   13.65    1.42
   3   5  -5    4.53    1.22
   3  -5  -5    5.61    1.26
   3  -5  -5    5.74    1.34
   3   5  -5    7.10    1.31
   3   5  -4   11.30    1.51
   3   5  -4    8.90    1.36
   3  -5  -4   10.22    1.44
   3  -5  -4    9.50    1.51
   3   5  -4    7.82    1.28
   3   5  -4    9.51    1.35
   3  -5  -3   91.10    3.58
   3   5  -3   91.71    3.78
   3   5  -3   91.57    3.61
   3   5  -2  258.93    6.92
   3  -5  -2  248.47    7.19
   3  -5  -2  253.57    6.97
   3   5  -2  246.32    6.60
   3  -5  -1    9.82    1.26
  -3  -5   1    8.73    1.27
   3  -5  -1   10.22    1.20
   3   5  -1   11.52    1.16
   3  -5   0  141.84    4.45
  -3  -5   0  136.15    4.78
   3  -5   0  136.52    4.13
   3   5   0  145.44    4.37
  -3  -5  -1   22.90    1.93
  -3   5  -2  390.18   10.01
  -3  -5  -2  385.68    9.80
  -3  -5  -2  379.01    9.74
  -3   5  -3   25.68    1.92
  -3  -5  -3   22.28    1.94
  -3   5  -3   20.96    1.88
  -3  -5  -3   21.40    1.94
  -3   5  -4  624.73   14.95
  -3  -5  -4  605.21   14.80
  -3   5  -4  601.48   14.29
  -3  -5  -4  602.00   14.68
  -3  -5  -4  596.54   14.69
  -3  -5  -5   16.54    1.84
  -3  -5  -5   17.04    1.91
  -3   5  -5   15.29    1.57
  -3  -5  -6   15.33    1.53
  -3  -5  -6   12.77    1.53
  -3  -5  -6   17.39    1.78
  -3   5  -6   16.71    1.46
  -3  -5  -7    5.84    0.94
  -3   6   7   25.75    1.29
   3   6  -7   22.25    1.13
   3  -6  -6   83.02    3.19
   3   6  -5  187.90    5.97
   3  -6  -5  194.38    5.98
   3  -6  -4  121.40    4.49
   3   6  -4  125.20    4.64
   3   6  -4  122.99    4.68
   3   6  -4  126.28    4.68
   3   6  -3  154.06    5.52
   3   6  -3  157.22    5.39
   3   6  -3  160.45    5.44
   3   6  -3  154.49    5.04
   3   6  -2   31.47    2.23
   3   6  -2   33.60    2.38
   3  -6  -2   32.29    2.25
   3  -6  -2   31.65    2.17
   3   6  -1   11.49    1.38
  -3   6   1   10.01    1.47
   3   6  -1   10.39    1.45
   3  -6  -1   11.88    1.51
   3  -6  -1   11.57    1.37
   3   6  -1   10.91    1.26
  -3   6   0   18.90    1.83
   3   6   0   19.40    1.70
  -3  -6   0   22.64    2.01
  -3  -6   0   19.85    1.69
   3   6   0   17.05    1.59
  -3  -6   0   20.45    1.74
   3   6   1  204.10    6.27
  -3   6  -1  205.60    6.56
  -3  -6  -1  205.74    6.74
  -3  -6  -1  209.92    6.32
  -3  -6  -1  210.59    6.29
   3   6   1  202.85    6.23
  -3   6  -2   38.77    2.62
  -3   6  -2   34.15    2.14
  -3   6  -2   35.51    2.41
  -3  -6  -2   39.21    2.54
  -3  -6  -2   38.55    2.51
  -3   6  -3  127.37    5.11
  -3   6  -3  129.69    4.97
   3   6   3  129.47    4.83
  -3   6  -3  124.10    4.46
  -3  -6  -3  134.65    5.00
  -3  -6  -3  121.03    4.82
  -3   6  -4  155.67    5.67
  -3  -6  -4  165.41    5.55
   3   6   4  162.23    5.53
  -3   6  -4  159.28    5.18
  -3  -6  -4  159.79    5.58
  -3  -6  -4  156.22    5.61
  -3  -6  -5   92.03    3.81
  -3   6  -5   95.13    3.85
  -3  -6  -5   93.07    3.94
   3   6   5  100.74    3.93
  -3   6  -5   99.68    3.60
  -3  -6  -6   34.04    1.98
  -3  -6  -6   28.23    1.87
   3   6   6   29.17    1.79
  -3   7   5    8.40    1.23
   3   7  -4   13.44    1.60
   3   7  -3    5.23    1.41
   3   7  -3    8.65    1.52
   3   7  -3    4.86    1.10
  -3   7   3    5.98    1.36
   3   7  -2  133.99    4.88
  -3   7   2  133.24    4.72
   3   7  -2  128.85    4.62
   3   7  -1    4.77    1.18
  -3   7   1    4.06    1.28
   3   7  -1    1.95    1.25
  -3   7   1    5.12    1.20
   3   7   0  350.25    9.66
  -3   7   0  351.97    9.70
   3   7   0  333.06    9.30
  -3   7  -1  228.94    7.37
   3   7   1  217.64    6.89
   3   7   1  229.21    7.02
  -3   7  -1  230.06    6.91
  -3  -7  -1  233.64    6.95
  -3  -7  -1  228.95    6.94
   3   7   2   27.08    2.33
  -3   7  -2   30.19    2.06
  -3  -7  -2   27.53    2.28
  -3  -7  -2   30.09    2.35
  -3   7  -3   67.63    3.67
  -3   7  -3   63.13    3.40
   3   7   3   66.19    3.40
  -3   7  -3   71.06    3.11
  -3  -7  -3   78.32    3.63
  -3  -7  -3   69.78    3.43
  -3  -7  -4  247.50    7.08
  -3   7  -4  238.78    7.31
   3   7   4  248.90    7.16
  -3   7  -4  236.10    6.61
  -3  -7  -5  161.24    4.96
   3   7   5  162.00    4.95
   3   7   6   19.34    1.17
   3   8  -5   51.72    1.99
  -3   8   5   57.86    2.15
   3   8  -4   23.36    1.70
   3   8  -4   25.23    1.80
   3   8  -4   21.86    1.60
  -3   8   4   25.22    1.67
   3   8  -3    2.69    1.14
   3   8  -3    0.78    1.01
  -3   8   3    1.24    0.96
   3   8  -2   11.08    1.33
  -3   8   2   12.98    1.47
   3   8  -2   14.00    1.60
   3   8  -1   15.99    1.90
  -3   8   0   95.27    4.03
   3   8   0   82.73    3.87
  -3   8  -1  190.18    6.36
  -3   8  -1  186.80    6.29
   3   8   1  190.29    6.10
  -3   8  -1  188.83    5.61
  -3  -8  -1  182.51    5.82
  -3  -8  -1  185.74    5.81
  -3   8  -2  817.88   18.80
  -3   8  -2  776.20   17.60
   3   8   2  783.78   18.23
  -3  -8  -2  800.89   18.16
  -3  -8  -2  799.81   18.22
  -3   8  -3    1.16    1.18
   3   8   4  337.74    8.34
  -3   8  -4  315.98    8.39
   3   8   5  149.05    4.07
   3   9  -3    1.29    0.76
   3   9  -3    0.10    0.94
   3   9  -2   73.43    2.85
   3   9  -2   70.73    3.06
   3   9  -1    5.00    1.08
   3   9  -1    5.02    1.27
  -3   9   0   75.55    3.13
   3   9   0   72.56    3.14
  -3   9  -1   24.52    1.87
  -3   9  -2   61.13    2.84
   3   9   3   51.81    2.21
   4   0  -8   48.63    2.37
   4   0  -8   50.22    2.42
   4   0  -8   47.14    3.05
   4   0  -8   49.52    3.02
   4   0  -7   -0.49    1.14
   4   0  -7   -0.66    1.12
   4   0  -7   -0.50    1.30
   4   0  -7    0.17    1.42
   4   0  -7   -1.02    1.67
   4   0  -6   72.46    4.11
   4   0  -6   65.76    4.04
   4   0  -6   67.47    3.40
   4   0  -6   70.77    3.55
   4   0  -6   71.07    3.48
   4   0  -6   66.90    3.00
   4   0  -6   74.71    3.50
   4   0  -6   67.53    3.52
   4   0  -6   65.71    3.45
   4   0  -5   -0.30    1.36
   4   0  -5    0.44    1.20
   4   0  -5    0.63    1.17
   4   0  -5   -0.15    1.07
   4   0  -5   -0.31    1.07
   4   0  -5   -0.15    0.94
   4   0  -4  464.14   10.92
   4   0  -3   -0.32    0.76
   4   0  -3    1.26    0.57
   4   0  -3    0.56    0.55
   4   0  -2   51.39    1.80
   4   0  -2   51.12    1.70
   4   0  -2   48.41    1.71
   4   0  -1   -0.20    0.51
   4   0   0    5.88    0.52
   4   0   0    5.87    0.47
  -4   0  -1   -1.05    0.53
   4   0   1    0.07    0.24
  -4   0  -2    9.33    0.59
  -4   0  -2   11.29    0.91
  -4   0  -2    9.92    0.84
  -4   0  -3    0.57    0.68
  -4   0  -3   -0.31    0.66
  -4   0  -4  437.55   10.61
  -4   0  -4  451.48   10.60
  -4   0  -5   -0.62    1.30
  -4   0  -5    0.46    0.95
  -4   0  -5   -1.04    1.16
  -4   0  -5    0.15    1.19
  -4   0  -5    0.59    1.01
  -4   0  -5    0.29    0.93
  -4   0  -5   -0.16    1.02
  -4   0  -5    1.99    1.25
  -4   0  -6  845.89   19.41
  -4   0  -6  861.15   19.52
  -4   0  -6  828.59   19.23
  -4   0  -6  817.87   19.24
  -4   0  -6  835.58   19.32
  -4   0  -6  820.12   19.35
  -4   0  -7   -0.66    1.32
  -4   0  -7    0.49    1.23
  -4   0  -7    0.15    1.23
  -4   0  -7   -0.31    1.19
  -4   0  -7    0.93    1.02
  -4   0  -7   -0.32    1.15
  -4   0  -8  139.60    4.55
  -4   0  -8  137.88    4.59
  -4   0  -8  143.66    4.95
  -4   0  -8  136.84    4.87
   4  -1  -8   30.55    1.82
   4   1  -8   26.61    1.70
   4   1  -8   28.78    1.78
   4  -1  -8   28.96    1.79
   4  -1  -8   30.78    2.46
   4  -1  -8   30.92    2.47
   4   1  -7  379.61    9.80
   4   1  -7  371.66    9.29
   4  -1  -7  364.56    9.82
   4   1  -7  367.70    9.84
   4  -1  -7  368.12    9.73
   4  -1  -7  365.69    9.76
   4   1  -7  386.53    9.89
   4  -1  -7  369.22    9.95
   4   1  -7  350.22    9.77
   4  -1  -7  360.53    9.82
   4   1  -7  349.08    9.74
   4  -1  -7  364.67    9.99
   4   1  -6    8.22    3.04
   4   1  -6    7.03    3.18
   4  -1  -6    6.30    2.83
   4  -1  -6   14.19    2.92
   4  -1  -6    6.04    1.56
   4  -1  -6    8.28    1.54
   4   1  -6    9.29    1.48
   4   1  -6    8.10    1.62
   4  -1  -6    8.62    1.57
   4   1  -6    7.67    1.29
   4   1  -6    5.68    1.43
   4   1  -6    9.60    1.77
   4  -1  -6    7.35    1.46
   4   1  -6    7.23    1.65
   4  -1  -5   -0.44    1.34
   4   1  -5    2.89    1.36
   4   1  -5    0.15    1.38
   4  -1  -5    1.31    1.23
   4  -1  -5    1.30    1.11
   4   1  -5    1.03    1.07
   4  -1  -5    0.32    1.15
   4   1  -5    0.76    1.15
   4   1  -5    2.65    1.15
   4  -1  -5    1.17    0.95
   4   1  -5    2.04    0.96
   4   1  -4  162.64    4.90
   4  -1  -4  161.65    4.89
   4  -1  -4  174.01    4.52
   4  -1  -3   37.32    1.70
   4   1  -3   35.36    1.73
   4  -1  -3   34.89    1.72
   4   1  -3   34.10    1.23
   4   1  -3   38.90    1.49
   4   1  -3   33.84    1.57
   4  -1  -3   31.60    1.52
   4  -1  -2 1688.56   33.69
   4   1  -2 1617.51   33.55
   4  -1  -2 1686.15   33.59
   4  -1  -2 1687.34   33.60
   4   1  -2 1661.47   33.40
   4   1  -2 1678.70   33.56
   4  -1  -2 1619.73   33.60
   4  -1  -1  366.41    8.03
   4  -1  -1  374.58    7.98
   4   1  -1  369.60    7.88
   4  -1   0 2550.16   49.90
   4  -1   0 2499.13   49.86
   4   1   0 2494.78   49.85
  -4   1  -1   73.61    2.04
  -4  -1  -1   70.56    2.01
   4  -1   1   68.36    1.68
  -4  -1  -2   22.87    1.21
  -4  -1  -2   21.15    1.12
  -4   1  -2   24.19    1.25
  -4  -1  -2   22.33    1.15
  -4   1  -2   23.84    1.18
  -4  -1  -3  150.50    3.83
  -4  -1  -3  147.06    4.19
  -4   1  -3  143.90    4.19
  -4   1  -3  158.24    4.22
  -4  -1  -3  145.32    4.15
  -4   1  -4   -0.12    0.82
  -4  -1  -4    0.69    0.78
  -4  -1  -4   -0.11    0.74
  -4   1  -4    0.11    0.71
  -4   1  -5   19.77    1.83
  -4   1  -5   18.11    1.70
  -4   1  -5   17.02    1.76
  -4  -1  -5   17.17    1.69
  -4  -1  -5   18.31    1.78
  -4  -1  -5   14.92    1.72
  -4   1  -5   16.37    1.72
  -4  -1  -5   15.41    1.68
  -4   1  -5   16.72    1.64
  -4  -1  -5   16.15    1.58
  -4  -1  -5   16.15    1.77
  -4   1  -5   16.82    1.69
  -4  -1  -5   19.05    1.62
  -4  -1  -5   14.20    1.75
  -4  -1  -5   19.00    1.87
  -4   1  -5   19.39    1.76
  -4   1  -6   31.97    2.41
  -4  -1  -6   29.49    2.30
  -4  -1  -6   30.87    2.32
  -4   1  -6   32.33    2.41
  -4  -1  -6   31.93    2.32
  -4   1  -6   30.25    2.29
  -4  -1  -6   26.80    2.22
  -4   1  -6   24.26    2.17
  -4   1  -6   29.73    2.07
  -4  -1  -6   28.33    2.34
  -4   1  -6   26.06    2.18
  -4  -1  -6   32.87    2.20
  -4  -1  -6   31.03    2.44
  -4   1  -6   33.90    2.31
  -4  -1  -6   32.03    2.39
  -4  -1  -7    1.76    1.25
  -4   1  -7    3.75    1.36
  -4   1  -7    1.12    1.36
  -4  -1  -7    1.10    1.22
  -4   1  -7    0.89    1.13
  -4  -1  -7    4.90    1.27
  -4   1  -7    2.10    1.17
  -4  -1  -7    3.46    1.28
  -4   1  -7    1.54    1.06
  -4  -1  -7    4.51    1.28
  -4  -1  -7    4.54    1.08
  -4   1  -7    2.44    1.11
  -4  -1  -7    3.16    1.19
  -4  -1  -8   80.17    3.40
  -4  -1  -8   76.58    3.34
  -4   1  -8   72.22    3.35
  -4   1  -8   70.13    3.34
  -4   1  -8   68.72    3.94
  -4  -1  -8   71.34    3.89
  -4   1  -8   75.72    3.99
  -4  -1  -8   70.31    3.83
  -4  -1  -8   66.15    2.72
  -4  -1  -8   65.51    2.68
   4   2  -8   36.81    1.85
   4   2  -8   37.59    1.90
   4  -2  -8   37.65    1.85
   4  -2  -8   36.04    1.82
   4   2  -7  148.02    4.96
   4  -2  -7  146.62    4.99
   4   2  -7  147.32    4.99
   4   2  -7  137.49    4.62
   4  -2  -7  145.88    4.94
   4  -2  -7  156.21    5.31
   4  -2  -7  148.01    5.25
   4  -2  -7  144.84    5.18
   4   2  -6    1.15    1.18
   4  -2  -6    0.66    1.15
   4  -2  -6    1.12    1.16
   4   2  -6    0.80    1.06
   4  -2  -6    0.98    1.22
   4   2  -6    0.49    1.24
   4   2  -6    0.71    1.05
   4  -2  -6    0.93    1.44
   4  -2  -6    1.81    1.28
   4  -2  -6   -0.19    1.26
   4   2  -6   -0.16    1.93
   4   2  -6    1.08    1.91
   4   2  -5  118.79    4.85
   4  -2  -5  125.24    4.69
   4   2  -5  130.86    4.90
   4  -2  -5  123.10    4.64
   4   2  -5  123.53    4.48
   4  -2  -5  131.75    4.75
   4   2  -5  125.90    4.47
   4  -2  -5  134.94    4.75
   4   2  -5  119.95    4.36
   4  -2  -5  119.11    4.38
   4  -2  -4   75.90    2.97
   4   2  -4   76.51    3.00
   4  -2  -4   75.61    2.97
   4  -2  -4   75.67    2.83
   4   2  -4   79.68    2.82
   4  -2  -3  258.54    6.77
   4   2  -3  266.75    6.59
   4  -2  -3  271.28    6.57
   4   2  -3  269.83    6.49
   4   2  -3  275.95    6.18
   4  -2  -3  258.10    6.58
   4   2  -2  265.19    6.08
   4  -2  -2  261.08    6.07
   4  -2  -2  254.32    6.31
   4   2  -2  261.24    6.15
   4   2  -2  272.19    6.00
   4  -2  -1  622.95   13.32
   4  -2  -1  629.97   12.93
   4   2  -1  627.86   12.92
   4  -2  -1  617.13   13.24
   4  -2   0 1326.77   26.73
   4  -2   0 1326.00   26.74
   4   2   0 1312.47   26.67
  -4   2  -1  188.59    4.39
  -4  -2  -1  189.44    4.35
   4  -2   1  187.22    4.16
   4  -2   1  186.33    4.29
  -4   2  -2  111.43    3.07
  -4  -2  -2  113.51    3.07
  -4  -2  -3  122.11    3.73
  -4   2  -3  125.72    3.80
  -4  -2  -3  132.61    3.84
  -4  -2  -3  137.27    3.81
  -4   2  -3  124.99    3.71
  -4   2  -4  350.98    8.80
  -4  -2  -4  339.49    8.66
  -4  -2  -4  343.46    8.61
  -4   2  -4  348.72    8.60
  -4  -2  -5  305.05    8.37
  -4   2  -5  303.18    8.48
  -4   2  -5  310.18    8.48
  -4  -2  -5  304.26    8.31
  -4   2  -5  310.13    8.56
  -4  -2  -5  313.18    8.49
  -4   2  -5  313.00    8.33
  -4  -2  -5  303.96    8.32
  -4   2  -5  313.58    8.34
  -4  -2  -5  313.96    8.36
  -4  -2  -5  298.98    8.29
  -4   2  -5  298.79    8.10
  -4   2  -5  293.70    8.22
  -4  -2  -5  316.37    8.70
  -4  -2  -5  323.00    8.56
  -4  -2  -5  311.39    8.76
  -4  -2  -5  314.04    8.75
  -4   2  -6  281.09    8.18
  -4  -2  -6  280.19    8.12
  -4  -2  -6  279.82    8.06
  -4   2  -6  288.31    8.27
  -4  -2  -6  271.03    7.90
  -4   2  -6  283.06    7.98
  -4  -2  -6  284.48    7.99
  -4   2  -6  290.65    8.04
  -4   2  -6  292.18    7.79
  -4  -2  -6  268.88    7.97
  -4  -2  -6  278.43    8.29
  -4  -2  -7  316.79    8.57
  -4   2  -7  332.01    8.74
  -4   2  -7  330.61    8.78
  -4  -2  -7  311.37    8.59
  -4  -2  -7  314.45    8.40
  -4  -2  -7  342.05    8.87
  -4  -2  -7  323.38    8.55
  -4   2  -7  315.69    8.53
  -4   2  -7  320.56    8.29
  -4   2  -7  333.42    8.59
  -4  -2  -7  319.61    8.55
  -4  -2  -8    1.11    0.82
  -4  -2  -8    0.10    0.88
   4  -3  -8   54.15    2.60
   4  -3  -8   57.34    2.65
   4  -3  -7   26.32    2.15
   4  -3  -7   26.43    2.12
   4  -3  -7   29.50    1.87
   4   3  -7   26.62    1.82
   4  -3  -7   30.06    1.82
   4  -3  -6   13.99    1.82
   4  -3  -6   18.62    1.93
   4  -3  -6   16.12    1.82
   4  -3  -6   13.52    1.64
   4  -3  -6   14.88    1.53
   4   3  -6   13.07    1.62
   4   3  -6   13.84    1.53
   4  -3  -6   13.85    1.59
   4   3  -6   12.33    1.49
   4   3  -6   12.53    1.50
   4  -3  -5    3.76    1.36
   4  -3  -5    3.59    1.13
   4  -3  -5    2.16    1.21
   4  -3  -5    4.18    1.26
   4   3  -5    4.61    1.06
   4   3  -5    4.68    1.13
   4   3  -5    4.56    1.07
   4   3  -5    3.37    1.13
   4  -3  -4  163.81    5.16
   4  -3  -4  159.74    5.19
   4  -3  -4  171.66    5.40
   4   3  -4  168.59    4.96
   4   3  -4  160.98    4.82
   4  -3  -4  163.51    5.03
   4  -3  -3   95.37    3.39
   4  -3  -3   85.65    2.88
   4   3  -3   92.36    2.94
   4  -3  -3   92.69    3.25
   4   3  -3   92.08    3.02
   4  -3  -2  526.65   11.92
   4   3  -2  508.17   11.18
   4  -3  -2  531.39   11.22
   4   3  -2  517.05   11.24
   4   3  -2  544.80   11.55
   4  -3  -1   34.50    1.71
   4  -3  -1   35.91    1.18
   4   3  -1   33.47    1.16
   4   3  -1   33.50    1.49
   4  -3  -1   31.79    1.59
  -4   3   0   27.98    1.00
   4  -3   0   29.94    1.50
   4   3   0   28.66    1.38
   4  -3   0   30.42    1.39
  -4  -3  -1  143.06    3.42
   4  -3   1  146.23    3.60
  -4   3  -1  140.31    3.47
   4  -3   1  145.04    3.59
  -4  -3  -2  155.01    4.56
  -4   3  -2  155.71    3.95
  -4  -3  -3    7.17    1.10
  -4   3  -3    7.27    0.93
  -4  -3  -3    6.65    0.89
  -4  -3  -4   28.76    2.06
  -4  -3  -4   29.53    2.13
  -4  -3  -4   28.03    2.06
  -4   3  -4   27.13    1.80
  -4  -3  -4   26.49    1.84
  -4  -3  -4   28.16    1.91
  -4   3  -5  228.24    6.73
  -4   3  -5  210.29    6.63
  -4   3  -5  220.38    6.44
  -4   3  -5  224.33    6.50
  -4   3  -5  227.89    6.48
  -4  -3  -5  218.37    6.94
  -4  -3  -5  223.42    6.95
  -4  -3  -5  233.01    6.97
  -4   3  -6    1.57    1.18
  -4  -3  -6    2.22    1.10
  -4   3  -6    2.87    1.22
  -4  -3  -6    3.16    1.23
  -4  -3  -6    3.18    1.36
  -4  -3  -6    3.06    1.21
  -4  -3  -6    1.25    1.05
  -4  -3  -6    2.76    1.24
  -4  -3  -6    2.72    1.17
  -4   3  -6    2.74    1.19
  -4  -3  -6    1.51    1.17
  -4   3  -6    5.95    1.35
  -4   3  -6    3.56    1.05
  -4  -3  -7   12.30    1.52
  -4  -3  -7   13.11    1.41
  -4  -3  -7   12.17    1.51
  -4  -3  -7   10.78    1.48
  -4   3  -7   13.71    1.32
  -4  -3  -7   14.83    2.72
  -4  -3  -7   13.46    2.69
   4  -4  -7    2.37    1.02
   4  -4  -7    2.14    1.25
   4  -4  -7    1.46    1.25
   4   4  -7    0.10    0.83
   4   4  -6    6.95    1.15
   4  -4  -6    4.83    1.38
   4  -4  -6    7.05    1.48
   4  -4  -6    7.23    1.46
   4   4  -6    7.56    1.26
   4   4  -5    2.78    1.08
   4  -4  -5    3.13    1.22
   4  -4  -5    0.94    1.22
   4  -4  -5    3.05    1.08
   4  -4  -5    0.91    1.27
   4   4  -5    0.88    1.09
   4   4  -4    2.44    0.95
   4  -4  -4    0.94    1.14
   4   4  -4    1.77    0.83
   4  -4  -4    1.65    1.08
   4  -4  -4    1.91    0.96
   4  -4  -4    2.06    0.96
   4  -4  -3  328.91    8.71
   4  -4  -3  336.59    8.54
   4   4  -3  327.07    8.10
   4   4  -2   10.78    1.05
   4  -4  -2   12.60    1.23
   4  -4  -1  455.23   10.46
   4   4  -1  446.36   10.12
   4  -4  -1  426.74   10.16
   4  -4   0   71.26    2.61
   4  -4   0   67.08    2.39
  -4  -4  -1 1058.37   22.97
  -4  -4  -2   30.34    2.07
  -4   4  -3   11.18    1.46
  -4  -4  -3   12.65    1.45
  -4  -4  -3   10.86    1.39
  -4  -4  -3   12.00    1.43
  -4  -4  -4  176.42    5.78
  -4   4  -4  193.16    6.15
  -4  -4  -4  180.58    6.09
  -4  -4  -4  189.98    5.91
  -4  -4  -4  198.90    6.03
  -4   4  -4  182.74    5.57
  -4  -4  -4  188.66    5.89
  -4  -4  -4  178.40    5.83
  -4   4  -4  190.89    5.62
  -4  -4  -5    8.92    1.59
  -4  -4  -5    7.18    1.52
  -4  -4  -5    9.52    1.62
  -4  -4  -5    7.14    1.47
  -4   4  -5    6.97    1.28
  -4  -4  -6   30.77    2.27
  -4  -4  -6   31.54    2.26
  -4  -4  -6   31.52    2.29
  -4  -4  -6   28.48    2.34
  -4   4  -6   26.29    1.88
  -4  -4  -7   13.29    1.32
  -4  -4  -7   15.35    1.45
  -4  -4  -7   15.91    1.50
  -4   4  -7   13.58    1.18
   4  -5  -7    6.68    1.00
   4   5  -7    7.13    0.94
   4   5  -6   20.85    1.64
   4  -5  -6   21.07    1.86
   4   5  -6   19.16    1.63
   4   5  -5   78.67    3.53
   4  -5  -5   87.53    3.80
   4   5  -5   79.15    3.48
   4   5  -4  153.14    5.23
   4  -5  -4  151.58    5.19
   4   5  -4  153.20    5.09
   4  -5  -4  150.21    5.19
   4   5  -4  148.63    5.14
   4   5  -4  147.51    4.93
   4   5  -4  151.22    5.09
   4   5  -3    0.43    0.93
   4   5  -3    0.57    0.95
   4   5  -2   12.81    1.37
   4  -5  -2   14.38    1.57
   4  -5  -2   13.26    1.38
   4   5  -2   12.44    1.21
  -4  -5   1    1.14    0.99
   4  -5  -1    0.79    0.83
   4   5  -1    0.66    0.71
   4  -5  -1    0.23    0.76
  -4  -5   0   43.97    2.57
   4  -5   0   46.36    2.26
   4  -5   0   43.03    2.01
   4   5   0   45.82    2.22
  -4  -5  -1    8.85    1.46
   4   5   1    5.17    0.95
  -4   5  -2    4.21    1.24
  -4  -5  -2    3.67    1.21
  -4  -5  -2    1.83    1.14
  -4  -5  -2    3.87    1.23
  -4  -5  -3  263.75    7.77
  -4   5  -3  275.96    8.16
  -4   5  -3  282.35    7.94
  -4  -5  -3  269.63    8.07
  -4  -5  -3  277.68    7.86
  -4   5  -3  273.83    7.66
  -4  -5  -3  275.27    7.81
  -4   5  -4  395.75   10.86
  -4  -5  -4  415.50   10.85
  -4   5  -4  406.01   10.16
  -4  -5  -4  407.22   10.69
  -4   5  -4  393.43   10.33
  -4  -5  -4  405.34   10.64
  -4  -5  -5    2.03    1.22
  -4  -5  -5    4.25    1.30
  -4   5  -5    2.12    1.18
  -4  -5  -5    4.22    1.42
  -4  -5  -5    3.02    1.18
  -4   5  -5    3.21    1.08
  -4  -5  -6   62.20    2.87
  -4  -5  -6   57.28    2.77
  -4  -5  -6   69.19    3.22
   4   5   6   62.91    2.73
  -4   5  -6   61.91    2.60
  -4  -5  -7  229.20    5.95
   4   6  -7   16.85    0.98
  -4   6   7   21.32    1.18
   4  -6  -6    0.55    0.77
   4   6  -6    0.91    0.83
   4   6  -5  398.65   10.34
   4  -6  -5  408.07   10.29
   4   6  -5  408.80   10.22
   4   6  -4    3.53    1.22
   4   6  -4    4.65    1.25
   4   6  -4    3.93    1.11
   4   6  -4    4.76    1.27
   4   6  -3   20.65    1.88
   4   6  -3   17.38    1.84
   4   6  -3   19.18    1.98
   4   6  -3   23.69    1.87
   4   6  -3   23.69    1.99
   4   6  -2  139.29    4.90
   4   6  -2  138.98    4.92
   4   6  -1  267.48    7.39
   4   6  -1  269.29    7.59
  -4   6   1  257.48    7.52
   4  -6  -1  279.86    7.77
   4   6  -1  273.12    7.46
   4  -6  -1  259.71    7.34
   4   6   0   51.00    2.61
  -4   6   0   54.03    2.94
  -4  -6   0   50.57    3.03
   4   6   0   52.18    2.71
  -4  -6   0   47.40    2.57
  -4  -6   0   53.94    2.69
  -4   6  -1   72.35    3.55
  -4  -6  -1   79.45    3.48
  -4  -6  -1   72.37    3.36
  -4   6  -1   72.90    3.29
  -4   6  -2    4.29    1.46
   4   6   2    3.76    1.35
  -4   6  -2    5.90    1.14
  -4  -6  -2    3.52    1.39
  -4   6  -2    2.75    1.19
  -4  -6  -2    3.91    1.35
  -4   6  -3 1607.12   34.19
  -4   6  -3 1541.72   33.79
   4   6   3 1541.30   33.54
  -4   6  -3 1574.35   32.98
  -4   6  -3 1526.17   33.50
  -4   6  -4   65.04    3.48
  -4  -6  -4   70.91    3.35
   4   6   4   61.85    3.21
  -4   6  -4   67.44    2.98
  -4  -6  -4   56.64    3.18
  -4  -6  -4   63.71    3.33
  -4  -6  -5   12.42    1.53
  -4   6  -5   11.56    1.50
  -4  -6  -5   12.51    1.62
  -4   6  -5   14.04    1.35
   4   6   5   12.14    1.58
  -4  -6  -6   23.54    1.68
  -4  -6  -6   22.22    1.66
   4   6   6   26.89    1.61
  -4   7   6   12.29    1.07
   4   7  -6   12.03    1.01
   4   7  -5   21.49    1.70
   4   7  -5   24.87    1.69
  -4   7   5   26.10    1.83
   4   7  -4    1.39    1.07
   4   7  -4    3.05    1.12
   4   7  -4    1.25    0.97
   4   7  -3   38.30    2.53
   4   7  -3   39.45    2.64
   4   7  -3   41.65    2.39
  -4   7   3   36.12    2.38
   4   7  -3   33.34    2.33
   4   7  -2   34.72    2.41
   4   7  -2   35.91    2.50
  -4   7   2   35.65    2.28
   4   7  -2   42.36    2.49
   4   7  -1   25.26    1.96
   4   7  -1   25.87    2.11
   4   7  -1   27.70    2.40
   4   7   0    1.31    1.30
  -4   7   0    1.32    1.21
   4   7   0    1.18    1.15
  -4  -7   0    0.74    1.03
  -4  -7   0    2.26    1.21
   4   7   1   39.62    2.57
  -4   7  -1   47.90    2.97
   4   7   1   40.35    2.68
  -4  -7  -1   42.62    2.60
  -4   7  -1   39.25    2.51
  -4  -7  -1   42.54    2.67
  -4   7  -2   31.23    2.57
  -4   7  -2   26.74    2.40
  -4   7  -2   28.47    1.96
  -4  -7  -2   27.07    2.30
  -4   7  -2   30.88    2.30
  -4  -7  -2   31.92    2.45
  -4   7  -3  190.10    6.56
  -4   7  -3  193.00    5.72
   4   7   3  191.09    6.26
  -4  -7  -3  192.48    6.32
  -4  -7  -3  198.62    6.39
  -4  -7  -4  328.91    8.71
  -4   7  -4  308.57    8.87
   4   7   4  325.29    8.72
  -4  -7  -5   46.54    2.38
   4   7   5   49.84    2.41
  -4   8   5    6.28    0.80
   4   8  -4   24.01    1.70
   4   8  -4   27.12    1.79
  -4   8   4   26.75    1.68
   4   8  -3  149.28    5.16
  -4   8   3  156.01    4.77
   4   8  -2   38.04    2.24
   4   8  -1  131.13    5.05
  -4   8   0   62.76    3.23
   4   8   0   64.90    3.32
  -4   8  -1   49.03    2.95
   4   8   1   44.63    2.73
  -4  -8  -1   47.19    2.63
  -4  -8  -1   47.98    2.62
  -4   8  -2   24.04    2.17
   4   8   2   27.82    2.13
  -4  -8  -2   20.88    1.92
  -4  -8  -2   23.73    2.00
  -4  -8  -3  149.46    4.91
  -4  -8  -3  143.39    4.89
   4   8   4    0.97    0.92
  -4  -8  -4    0.46    0.71
  -4   8  -4    1.81    0.94
   4   8   5   -0.51    0.64
   4   9  -3   75.03    2.66
   4   9  -3   74.32    2.84
   4   9  -3   77.08    2.87
   4   9  -2  183.86    5.18
   4   9  -2  177.78    5.42
   4   9  -1    3.83    1.06
   4   9  -1    3.93    1.07
   4   9   0  116.47    4.09
  -4   9  -1  366.95    9.35
  -4   9  -2   33.03    2.04
   5   0  -8    9.42    1.23
   5   0  -8    8.90    1.20
   5   0  -7    1.16    1.23
   5   0  -7    1.29    1.17
   5   0  -7    0.16    1.18
   5   0  -7    1.04    1.74
   5   0  -7    1.18    1.61
   5   0  -6   17.94    2.06
   5   0  -6   23.55    1.80
   5   0  -6   24.14    2.19
   5   0  -6   23.29    2.09
   5   0  -6   24.35    2.19
   5   0  -6   26.91    2.37
   5   0  -6   19.50    2.14
   5   0  -5    0.76    1.92
   5   0  -5   -0.75    1.97
   5   0  -5   -0.32    1.09
   5   0  -5   -0.16    1.10
   5   0  -5    0.78    1.18
   5   0  -5   -0.30    0.83
   5   0  -4  915.53   19.93
   5   0  -3   -0.08    0.75
   5   0  -3    0.12    0.51
   5   0  -3    0.95    0.61
   5   0  -2 1034.08   21.75
   5   0  -2 1072.87   21.65
   5   0  -1   -0.04    0.53
   5   0   0   41.95    1.29
   5   0   0   42.48    1.39
  -5   0  -1    0.85    0.55
   5   0   1    0.02    0.27
  -5   0  -2  121.15    3.36
  -5   0  -3    0.44    0.70
  -5   0  -3    0.16    0.66
  -5   0  -4  411.83   10.14
  -5   0  -4  425.21   10.16
  -5   0  -5   -0.96    1.32
  -5   0  -5    0.47    1.11
  -5   0  -5    2.07    1.05
  -5   0  -5   -0.15    1.09
  -5   0  -5   -0.59    1.06
  -5   0  -5   -0.46    0.88
  -5   0  -5   -0.15    1.09
  -5   0  -5    0.64    1.14
  -5   0  -5   -0.16    1.27
  -5   0  -5    0.72    1.03
  -5   0  -6   32.91    2.50
  -5   0  -6   33.16    2.47
  -5   0  -6   30.61    2.37
  -5   0  -6   35.16    2.47
  -5   0  -6   31.57    2.42
  -5   0  -6   37.49    2.49
  -5   0  -7    0.32    1.19
  -5   0  -7   -0.65    1.30
  -5   0  -7    0.90    1.26
  -5   0  -7   -0.45    1.31
  -5   0  -7    0.30    1.11
  -5   0  -7    0.62    1.04
  -5   0  -8  124.15    4.13
  -5   0  -8  127.65    4.19
  -5   0  -8  131.48    5.45
  -5   0  -8  132.87    5.43
   5   1  -8    2.08    0.96
   5  -1  -8    1.84    0.85
   5   1  -8    2.46    0.87
   5  -1  -8    1.24    0.86
   5   1  -7  155.81    5.26
   5  -1  -7  153.52    5.27
   5   1  -7  158.91    5.33
   5  -1  -7  145.55    5.23
   5   1  -7  147.36    5.21
   5   1  -7  161.22    4.88
   5  -1  -7  148.17    5.19
   5   1  -7  151.91    5.60
   5  -1  -7  144.67    5.39
   5  -1  -7  146.15    5.46
   5  -1  -7  152.62    5.33
   5   1  -7  145.24    5.56
   5  -1  -6   60.25    3.20
   5   1  -6   50.64    2.98
   5   1  -6   52.85    2.97
   5  -1  -6   56.00    3.10
   5   1  -6   51.66    3.02
   5   1  -6   52.11    2.64
   5  -1  -6   54.62    3.09
   5   1  -6   58.06    3.27
   5  -1  -6   55.51    3.18
   5   1  -6   55.99    3.26
   5  -1  -5   52.43    3.25
   5   1  -5   52.75    3.42
   5  -1  -5   55.65    3.30
   5   1  -5   51.09    3.37
   5  -1  -5   52.97    2.84
   5   1  -5   48.36    2.80
   5   1  -5   45.70    2.80
   5  -1  -5   45.47    2.57
   5   1  -5   48.96    2.67
   5  -1  -4  104.32    3.57
   5   1  -4  103.87    3.59
   5  -1  -4   94.83    3.14
   5  -1  -3   31.60    1.66
   5  -1  -3   30.46    1.63
   5   1  -3   27.55    1.57
   5   1  -3   29.53    1.55
   5  -1  -3   28.97    1.50
   5   1  -3   26.15    1.19
   5   1  -3   29.94    1.39
   5  -1  -3   31.37    1.56
   5  -1  -2 1636.70   33.42
   5   1  -2 1595.04   33.31
   5  -1  -2 1730.46   33.38
   5   1  -2 1662.53   33.30
   5   1  -2 1652.31   33.17
   5  -1  -2 1607.75   33.31
   5  -1  -2 1623.52   33.34
   5  -1  -1  640.46   13.48
   5  -1  -1  641.94   13.41
   5   1  -1  645.65   13.35
   5   1  -1  637.92   13.37
   5  -1   0  505.40   10.54
   5   1   0  506.35   10.53
  -5   1  -1  265.76    5.90
  -5  -1  -1  255.05    5.86
   5  -1   1  256.10    5.52
   5   1   1  263.01    5.64
  -5   1  -2  101.80    3.02
  -5  -1  -2   98.86    2.99
  -5  -1  -3  215.38    5.16
  -5  -1  -3  203.49    5.54
  -5   1  -3  214.31    5.62
  -5   1  -3  218.18    5.53
  -5  -1  -3  209.31    5.50
  -5  -1  -4   61.71    2.73
  -5   1  -4   59.94    2.76
  -5   1  -4   67.66    2.78
  -5  -1  -5  617.02   15.02
  -5   1  -5  656.57   15.19
  -5   1  -5  638.26   15.06
  -5  -1  -5  633.80   15.10
  -5  -1  -5  637.36   15.07
  -5   1  -5  631.86   15.15
  -5   1  -5  624.57   15.10
  -5  -1  -5  648.22   15.03
  -5  -1  -5  634.98   14.97
  -5   1  -5  629.32   14.95
  -5  -1  -5  650.29   15.03
  -5   1  -5  655.24   15.05
  -5  -1  -5  615.89   14.95
  -5   1  -5  633.01   15.01
  -5   1  -5  625.32   15.01
  -5  -1  -5  648.33   15.27
  -5  -1  -5  627.67   15.15
  -5   1  -5  622.37   14.89
  -5  -1  -5  628.67   14.80
  -5  -1  -5  641.69   15.14
  -5  -1  -6    1.25    1.28
  -5   1  -6    0.73    1.25
  -5   1  -6   -0.36    1.17
  -5  -1  -6   -0.52    1.21
  -5  -1  -6    0.66    1.10
  -5   1  -6    0.33    1.04
  -5  -1  -6   -0.17    1.17
  -5   1  -6    1.84    1.27
  -5   1  -6    0.54    0.99
  -5   1  -6   -0.32    1.18
  -5   1  -6    0.66    1.06
  -5  -1  -6    0.52    1.06
  -5  -1  -6    0.18    1.21
  -5  -1  -6   -0.37    1.17
  -5  -1  -7  753.54   17.16
  -5   1  -7  736.38   17.15
  -5   1  -7  751.07   17.23
  -5  -1  -7  741.81   17.14
  -5  -1  -7  749.40   17.04
  -5   1  -7  719.27   16.93
  -5  -1  -7  752.58   17.08
  -5   1  -7  725.27   16.97
  -5  -1  -7  722.19   17.19
  -5  -1  -7  737.06   17.14
  -5  -1  -7  734.45   16.86
  -5   1  -8   11.55    1.91
  -5  -1  -8    7.67    1.74
  -5   1  -8    6.71    1.78
  -5  -1  -8    3.78    1.68
  -5  -1  -8    5.00    1.00
  -5  -1  -8    9.24    1.06
   5  -2  -8    0.34    0.72
   5   2  -8    0.08    0.73
   5  -2  -8    0.34    0.78
   5   2  -8    0.43    0.76
   5  -2  -7   16.81    1.80
   5  -2  -7   14.98    1.92
   5  -2  -7   13.78    1.96
   5  -2  -7   15.38    1.63
   5   2  -7   12.88    1.50
   5  -2  -7   13.50    1.55
   5   2  -7   12.94    1.62
   5   2  -7   14.55    1.41
   5  -2  -7   12.78    1.59
   5   2  -7   15.75    1.68
   5   2  -6   10.50    2.60
   5  -2  -6    9.95    1.77
   5  -2  -6    7.45    1.76
   5   2  -6    6.42    2.49
   5  -2  -6    7.56    1.59
   5   2  -6    8.24    1.53
   5  -2  -6    9.84    1.54
   5   2  -6    8.88    1.44
   5  -2  -6    7.74    1.40
   5   2  -6    6.65    1.26
   5   2  -6    7.24    1.42
   5  -2  -5   16.45    1.87
   5  -2  -5   14.95    1.76
   5   2  -5   14.77    2.00
   5  -2  -5   18.21    1.92
   5   2  -5   16.33    2.01
   5  -2  -5   16.17    1.59
   5   2  -5   17.03    1.58
   5  -2  -4    0.97    0.72
   5   2  -4    1.36    0.80
   5  -2  -4    1.93    0.86
   5  -2  -4    1.24    0.70
   5   2  -4    1.74    0.79
   5   2  -3   74.05    2.63
   5  -2  -3   71.01    2.63
   5   2  -3   72.15    2.36
   5  -2  -3   74.85    2.70
   5   2  -3   69.89    2.57
   5  -2  -2  343.49    7.45
   5   2  -2  317.10    7.37
   5  -2  -2  318.54    7.64
   5   2  -2  319.80    7.32
   5   2  -2  328.09    7.50
   5  -2  -1   81.25    2.61
   5  -2  -1   83.68    2.55
   5  -2   0  112.78    3.00
   5   2   0  109.82    2.96
   5  -2   0  112.31    3.03
   5  -2   0  116.48    2.96
   5  -2   1 1709.49   34.41
  -5   2  -1 1734.50   34.71
  -5  -2  -1 1699.12   34.66
   5   2   1 1762.19   34.69
  -5  -2  -2  178.56    4.87
  -5   2  -2  186.60    4.71
  -5  -2  -2  185.22    4.66
  -5  -2  -3  205.83    5.42
  -5   2  -3  198.97    5.42
  -5  -2  -3  201.45    5.38
  -5  -2  -4  421.85   10.25
  -5   2  -4  419.40   10.33
  -5  -2  -4  415.57   10.55
  -5  -2  -4  429.39   10.55
  -5  -2  -4  416.24   10.54
  -5   2  -5  815.39   18.96
  -5   2  -5  826.55   19.05
  -5  -2  -5  841.26   18.91
  -5  -2  -5  825.48   18.95
  -5  -2  -5  833.00   19.01
  -5   2  -5  819.84   19.09
  -5  -2  -5  843.05   18.83
  -5   2  -5  861.49   18.88
  -5  -2  -5  852.57   18.91
  -5   2  -5  847.44   18.88
  -5   2  -5  849.55   18.58
  -5  -2  -5  806.25   19.17
  -5  -2  -5  810.23   18.98
  -5  -2  -5  816.83   19.23
  -5  -2  -5  831.54   19.30
  -5  -2  -6   -0.17    1.15
  -5   2  -6    0.70    1.25
  -5   2  -6    0.34    1.27
  -5  -2  -6    1.66    1.25
  -5   2  -6   -0.16    1.25
  -5  -2  -6    0.77    1.13
  -5   2  -6    0.31    1.22
  -5  -2  -6    0.47    1.20
  -5   2  -6   -0.27    0.97
  -5  -2  -6   -0.32    1.07
  -5  -2  -6    0.55    1.19
  -5  -2  -7   92.06    3.74
  -5   2  -7   98.75    3.84
  -5   2  -7   90.93    3.77
  -5  -2  -7   95.81    3.78
  -5  -2  -7   91.88    3.74
  -5  -2  -7   99.67    4.06
  -5   2  -7   99.88    4.16
  -5   2  -7   96.71    4.19
  -5  -2  -7  101.49    4.12
  -5  -2  -8   69.48    2.59
  -5  -2  -8   64.60    2.51
   5  -3  -7   23.56    2.18
   5  -3  -7   22.70    2.13
   5  -3  -7   23.66    1.68
   5  -3  -7   20.40    1.63
   5   3  -7   25.16    1.71
   5  -3  -6  130.16    4.94
   5  -3  -6  135.99    5.05
   5  -3  -6  138.49    5.09
   5   3  -6  131.74    4.59
   5  -3  -6  126.36    4.59
   5   3  -6  123.44    4.56
   5  -3  -6  138.13    4.71
   5   3  -6  125.58    4.54
   5   3  -6  129.86    4.54
   5  -3  -6  133.47    4.62
   5  -3  -5  146.55    5.21
   5  -3  -5  149.93    5.28
   5  -3  -5  153.87    5.26
   5   3  -5  146.97    4.77
   5   3  -5  141.79    4.82
   5   3  -5  152.17    4.99
   5   3  -5  147.77    4.95
   5   3  -5  149.32    4.89
   5  -3  -4  133.88    4.72
   5  -3  -4  150.95    4.87
   5  -3  -4  142.77    4.84
   5  -3  -4  146.12    5.00
   5  -3  -4  146.77    4.77
   5   3  -4  151.03    4.60
   5   3  -4  141.49    4.45
   5   3  -4  141.29    4.42
   5  -3  -4  145.84    4.67
   5  -3  -3   47.62    2.33
   5   3  -3   41.42    1.90
   5  -3  -3   42.38    1.90
   5  -3  -3   46.71    2.24
   5   3  -3   47.29    2.07
   5  -3  -2  634.90   13.98
   5  -3  -2  616.63   13.26
   5   3  -2  627.94   13.29
   5   3  -2  627.62   13.60
   5   3  -2  617.40   13.35
   5  -3  -1    9.28    1.01
   5  -3  -1    7.61    0.65
   5   3  -1    8.42    0.69
   5  -3  -1    8.74    0.94
   5   3  -1    6.23    0.80
   5  -3   0   75.26    2.47
  -5  -3   0   73.10    2.04
  -5   3   0   68.46    2.07
   5  -3   0   80.54    2.50
   5   3   0   81.59    2.51
  -5  -3  -1   96.12    2.64
   5  -3   1   98.13    2.69
  -5   3  -1  100.67    2.71
   5  -3   1   98.35    2.76
   5   3   1   99.83    2.97
  -5  -3  -2    1.43    0.99
  -5   3  -2    0.14    0.54
  -5  -3  -2    0.06    0.58
  -5  -3  -3   70.22    2.89
  -5  -3  -3   67.97    2.55
  -5   3  -3   67.72    2.63
  -5  -3  -4  373.92    9.60
  -5  -3  -4  374.46    9.73
  -5   3  -4  354.53    9.45
  -5  -3  -4  354.53    9.53
  -5   3  -4  362.99    9.21
  -5  -3  -4  369.14    9.19
  -5  -3  -4  350.45    9.16
  -5   3  -5  448.24   11.51
  -5   3  -5  446.27   11.56
  -5   3  -5  466.29   11.32
  -5   3  -5  476.96   11.30
  -5   3  -5  477.67   11.39
  -5  -3  -5  469.86   11.96
  -5  -3  -5  445.46   11.71
  -5  -3  -5  451.79   11.91
  -5  -3  -6    2.09    1.08
  -5   3  -6   -0.16    1.19
  -5  -3  -6    0.73    1.10
  -5   3  -6    1.24    1.09
  -5  -3  -6    2.20    1.26
  -5  -3  -6    2.48    1.24
  -5  -3  -6    0.37    1.28
  -5  -3  -6    1.06    1.27
  -5  -3  -6    1.88    1.50
  -5   3  -6    2.16    1.77
  -5  -3  -6    0.95    1.54
  -5   3  -6    1.64    1.81
  -5   3  -6    2.48    1.01
  -5  -3  -7    9.66    1.46
  -5  -3  -7    8.34    1.20
  -5  -3  -7   10.27    1.42
  -5  -3  -7    8.82    1.31
  -5   3  -7    8.60    1.12
   5  -4  -7   26.16    2.05
   5  -4  -7   21.24    1.72
   5  -4  -7   21.52    1.95
   5   4  -7   25.11    1.63
   5   4  -6   48.89    2.55
   5  -4  -6   50.27    2.82
   5  -4  -6   59.74    3.07
   5  -4  -6   49.24    2.79
   5   4  -6   50.64    2.64
   5   4  -5   61.92    2.99
   5  -4  -5   66.76    3.20
   5  -4  -5   65.46    3.19
   5  -4  -5   59.83    3.15
   5   4  -5   63.32    3.03
   5  -4  -4  217.53    6.79
   5  -4  -4  234.32    6.75
   5  -4  -4  222.27    6.79
   5   4  -4  233.70    6.47
   5   4  -4  241.47    6.65
   5   4  -4  212.42    6.38
   5  -4  -4  221.81    6.67
   5   4  -3   58.42    2.52
   5  -4  -3   58.30    2.74
   5  -4  -2   62.57    2.77
   5  -4  -2   64.69    2.69
   5   4  -2   63.92    2.52
   5   4  -2   62.14    2.29
   5  -4  -1   87.28    3.19
   5  -4  -1   90.30    3.14
   5   4  -1   91.04    3.04
   5  -4   0  487.51   10.94
   5  -4   0  474.02   10.79
   5   4   1  255.26    6.50
  -5  -4  -2    8.36    1.39
  -5  -4  -3  224.60    6.90
  -5   4  -3  246.03    7.13
  -5  -4  -3  243.80    7.05
  -5  -4  -3  246.48    6.82
  -5  -4  -3  236.30    6.78
  -5  -4  -4  474.75   11.81
  -5   4  -4  475.39   12.05
  -5  -4  -4  468.01   12.06
  -5  -4  -4  474.88   11.85
  -5   4  -4  470.10   11.34
  -5   4  -4  471.38   11.43
  -5  -4  -4  479.71   11.76
  -5  -4  -4  457.61   11.64
  -5  -4  -5  699.37   16.53
  -5  -4  -5  701.77   16.59
  -5  -4  -5  711.92   16.52
  -5  -4  -5  705.63   16.83
  -5   4  -5  702.45   15.87
  -5  -4  -5  670.42   16.04
  -5  -4  -5  655.84   15.95
  -5  -4  -6   21.75    1.90
  -5  -4  -6   18.28    1.84
  -5  -4  -6   18.62    1.88
  -5  -4  -6   14.05    1.80
  -5   4  -6   17.15    1.55
  -5  -4  -7    2.54    0.83
  -5  -4  -7    2.33    0.96
  -5  -4  -7    2.52    0.99
  -5  -4  -7    1.82    1.01
   5  -5  -7   47.69    2.16
   5   5  -7   49.60    2.01
   5   5  -6   69.15    2.97
   5  -5  -6   72.49    3.17
   5   5  -6   69.63    2.99
   5   5  -5    0.27    0.97
   5  -5  -5   -1.30    1.08
   5   5  -5    0.16    1.06
   5   5  -5    1.32    0.99
   5   5  -4  161.00    5.40
   5  -5  -4  165.51    5.42
   5   5  -4  164.71    5.42
   5   5  -4  154.82    5.27
   5   5  -4  162.44    5.26
   5   5  -4  162.68    5.31
   5   5  -3   36.78    2.30
   5   5  -3   44.67    2.47
   5   5  -3   39.67    2.35
   5   5  -3   42.46    2.23
   5   5  -2   97.37    3.69
   5  -5  -2  104.15    3.98
   5   5  -2   98.14    3.57
   5  -5  -2   97.56    3.73
  -5  -5   1   22.51    1.89
   5  -5  -1   24.44    1.82
   5   5  -1   24.67    1.66
   5  -5  -1   25.89    1.69
  -5  -5   0    2.25    1.09
   5  -5   0    2.93    0.92
   5   5   0    2.74    0.88
   5  -5   0    3.72    0.90
  -5   5  -1    7.02    1.25
  -5  -5  -1    6.64    1.44
  -5  -5  -1    7.32    1.26
  -5  -5  -1    6.28    1.23
   5   5   1    5.50    0.99
  -5   5  -2    0.48    0.99
  -5  -5  -2   -2.05    1.24
  -5  -5  -2    1.33    1.08
   5   5   2    0.13    0.89
  -5  -5  -2    0.44    1.08
  -5  -5  -3  224.26    6.81
  -5   5  -3  226.58    7.11
  -5   5  -3  224.14    6.66
  -5  -5  -3  211.51    6.71
  -5  -5  -3  231.93    6.90
  -5   5  -4  215.77    7.04
  -5  -5  -4  223.02    6.99
  -5   5  -4  207.56    6.19
  -5  -5  -4  214.05    6.74
  -5  -5  -4  225.64    6.78
  -5   5  -4  208.74    6.49
  -5  -5  -5  762.00   17.38
  -5  -5  -5  772.77   17.32
  -5  -5  -5  760.23   17.79
  -5   5  -5  709.34   17.32
  -5   5  -5  738.30   16.84
  -5  -5  -6    1.85    0.93
  -5  -5  -6   -0.57    1.05
  -5  -5  -6    0.45    1.13
  -5  -5  -6    0.76    0.91
   5  -6  -6   17.40    1.39
   5   6  -6   17.16    1.36
   5   6  -6   19.60    1.42
   5   6  -5   -0.15    1.01
   5  -6  -5    1.34    1.00
   5   6  -5    0.27    1.05
   5   6  -4    0.16    1.09
   5   6  -4    0.50    1.09
   5   6  -4   -0.28    1.01
   5   6  -4    0.61    1.09
   5   6  -3   15.65    1.67
   5   6  -3   12.08    1.62
   5   6  -3   13.44    1.77
   5   6  -3   14.28    1.59
   5   6  -3   14.90    1.61
   5   6  -2  542.67   13.43
   5   6  -2  574.01   13.68
   5   6  -1  631.65   14.58
   5   6  -1  633.17   14.85
   5  -6  -1  648.00   15.02
  -5  -6   1  636.40   15.37
   5   6  -1  615.27   14.68
   5  -6  -1  594.89   14.58
  -5  -6   0  273.65    8.47
  -5   6   0  282.90    8.06
   5   6   0  271.32    7.60
   5   6   0  278.94    7.83
  -5  -6   0  281.48    7.71
   5   6   0  271.13    7.74
  -5  -6   0  283.65    7.76
  -5   6  -1   58.44    3.19
  -5  -6  -1   53.34    2.91
  -5   6  -1   54.40    2.89
  -5  -6  -1   62.88    3.13
  -5   6  -2  171.94    6.07
  -5   6  -2  182.52    6.27
   5   6   2  175.41    5.84
  -5   6  -2  182.09    5.86
  -5  -6  -2  176.44    5.89
  -5  -6  -2  163.70    5.77
  -5   6  -3  123.94    5.10
   5   6   3  128.59    4.79
  -5   6  -3  118.41    4.68
  -5  -6  -4  353.09    9.42
  -5   6  -4  339.51    9.67
   5   6   4  347.54    9.38
  -5   6  -4  349.55    8.82
  -5  -6  -4  332.27    9.43
  -5  -6  -4  338.84    9.42
  -5  -6  -5   12.01    1.60
  -5  -6  -5   11.71    1.53
  -5   6  -5   14.33    1.50
   5   6   5   13.55    1.45
  -5  -6  -6   18.56    1.48
  -5  -6  -6   20.25    1.53
   5   6   6   20.15    1.34
  -5   7   6   27.38    1.46
   5   7  -6   28.80    1.38
   5   7  -5   74.42    3.06
  -5   7   5   79.09    3.01
   5   7  -5   72.78    2.90
   5   7  -4    0.30    1.01
   5   7  -4   -0.15    1.01
   5   7  -4    0.14    1.02
   5   7  -3  219.35    6.84
   5   7  -3  223.73    6.92
   5   7  -3  228.89    7.13
   5   7  -3  221.97    6.59
  -5   7   3  233.31    6.63
   5   7  -3  223.30    6.72
   5   7  -2   17.97    1.79
   5   7  -2   21.46    2.01
  -5   7   2   22.40    1.77
   5   7  -2   20.49    1.94
   5   7  -1   91.86    3.75
   5   7  -1   96.41    4.31
   5   7  -1   91.27    3.97
  -5   7   0   15.02    1.84
   5   7   0   18.53    1.96
   5   7   0   18.87    1.97
  -5  -7   0   19.13    1.81
  -5  -7   0   20.04    1.81
  -5   7   0   21.17    1.81
   5   7   1   97.13    4.12
  -5   7  -1  103.34    4.52
  -5  -7  -1  100.15    4.12
  -5   7  -1   97.19    4.04
  -5  -7  -1  100.25    4.18
  -5   7  -2  292.80    8.98
   5   7   2  294.46    8.62
  -5   7  -2  310.98    8.63
  -5  -7  -2  305.85    8.73
  -5  -7  -2  303.96    8.69
  -5   7  -3   43.42    2.86
   5   7   3   41.57    2.66
  -5  -7  -3   35.81    2.53
  -5  -7  -3   41.75    2.67
  -5  -7  -4   39.55    2.39
  -5   7  -4   36.75    2.54
   5   7   4   35.03    2.32
  -5  -7  -4   31.55    2.26
  -5  -7  -4   41.33    2.47
  -5  -7  -5   59.79    2.64
   5   7   5   62.81    2.62
   5   8  -5   39.15    1.63
   5   8  -4   37.58    2.00
   5   8  -4   37.95    1.95
   5   8  -3   49.32    2.71
   5   8  -3   50.61    2.55
   5   8  -2  264.64    7.32
   5   8  -2  264.91    7.45
   5   8  -1   44.15    2.81
  -5   8   0   28.34    2.16
   5   8   0   29.58    2.31
  -5   8  -1   16.05    1.88
   5   8   1   15.68    1.81
  -5  -8  -1   14.30    1.59
  -5  -8  -1   14.78    1.63
  -5   8  -2  231.81    7.04
  -5   8  -2  210.27    6.86
  -5  -8  -2  215.21    6.59
  -5  -8  -2  224.22    6.62
  -5  -8  -3   16.87    1.50
   5   8   3   17.24    1.70
  -5  -8  -3   19.62    1.78
  -5  -8  -3   18.40    1.71
   5   8   4    3.25    1.00
  -5  -8  -4    4.78    0.88
  -5   8  -4    3.81    1.04
   5   9  -2   95.78    3.56
   5   9  -1    0.13    0.91
   5   9   0    7.28    1.17
   5   9   0    6.70    1.13
  -5   9  -1   50.52    2.75
  -5   9  -1   49.66    2.52
  -5   9  -2   93.48    3.48
   6   0  -8   45.94    2.21
   6   0  -8   46.63    2.28
   6   0  -7    0.17    2.27
   6   0  -7    0.17    2.14
   6   0  -7    0.82    1.20
   6   0  -7   -0.48    1.21
   6   0  -7   -0.32    1.14
   6   0  -6    3.34    1.26
   6   0  -6    3.82    1.69
   6   0  -6    4.11    1.65
   6   0  -6    2.78    1.35
   6   0  -6    5.30    1.49
   6   0  -6    4.48    1.08
   6   0  -6    3.55    1.30
   6   0  -5   -0.16    1.25
   6   0  -5    1.60    1.20
   6   0  -5    0.49    1.00
   6   0  -5   -0.15    0.97
   6   0  -4  831.45   17.92
   6   0  -4  787.39   17.42
   6   0  -3    0.09    0.68
   6   0  -3   -0.53    0.63
   6   0  -3   -0.07    0.56
   6   0  -2  837.79   17.61
   6   0  -2  841.81   17.55
   6   0  -1    0.05    0.57
   6   0  -1    0.59    0.55
   6   0   0 1339.46   26.94
   6   0   0 1346.87   27.08
  -6   0  -1    0.05    0.58
   6   0   1   -0.43    0.43
   6   0   1    0.40    0.31
  -6   0  -2  917.95   19.25
  -6   0  -3   -0.19    0.72
  -6   0  -4   43.31    2.30
  -6   0  -5    1.97    1.20
  -6   0  -5    1.13    1.19
  -6   0  -5    3.46    1.25
  -6   0  -5    0.46    1.19
  -6   0  -5    0.46    1.22
  -6   0  -5    0.16    1.01
  -6   0  -5   -0.82    1.16
  -6   0  -6 1874.13   39.40
  -6   0  -6 1850.44   39.43
  -6   0  -6 1852.01   39.22
  -6   0  -6 1833.10   39.21
  -6   0  -6 1816.67   39.36
  -6   0  -6 1850.21   39.29
  -6   0  -7   -0.63    1.34
  -6   0  -7    0.15    1.12
  -6   0  -7    2.45    2.16
  -6   0  -7   -0.73    2.29
  -6   0  -7   -0.43    0.97
  -6   0  -7    0.15    0.95
  -6   0  -8   17.94    1.68
  -6   0  -8   19.22    1.74
   6   1  -8   86.33    3.13
   6  -1  -8   87.98    3.12
   6  -1  -8   91.24    3.19
   6   1  -8   83.29    3.11
   6  -1  -7   -1.00    1.86
   6  -1  -7    0.86    1.81
   6  -1  -7   -0.63    1.09
   6   1  -7   -0.47    1.22
   6   1  -7   -0.35    0.87
   6  -1  -7    0.31    1.08
   6   1  -7   -0.46    1.10
   6  -1  -7    0.16    1.07
   6   1  -7   -0.94    1.24
   6   1  -6    9.46    2.28
   6  -1  -6    9.05    1.57
   6   1  -6    6.47    2.03
   6  -1  -6    8.36    1.59
   6   1  -6    6.97    1.51
   6  -1  -6    6.84    1.50
   6   1  -6    8.71    1.60
   6   1  -6    6.87    1.16
   6  -1  -6    9.43    1.63
   6   1  -6    8.02    1.56
   6  -1  -5   35.55    2.54
   6   1  -5   42.79    2.71
   6  -1  -5   45.40    2.70
   6   1  -5   43.67    2.72
   6  -1  -5   40.19    2.43
   6   1  -5   40.73    2.43
   6   1  -4    5.37    1.09
   6  -1  -4    6.81    1.10
   6  -1  -4    4.45    0.82
   6  -1  -3  280.28    6.99
   6   1  -3  279.15    6.99
   6   1  -3  285.23    6.76
   6  -1  -3  284.42    6.99
   6  -1  -3  283.10    6.93
   6   1  -3  282.65    6.94
   6   1  -2  825.21   16.87
   6  -1  -2  795.36   16.88
   6   1  -2  776.52   16.74
   6  -1  -2  812.68   16.87
   6  -1  -2  787.78   16.86
   6  -1  -1  144.69    3.76
   6   1  -1  138.15    3.60
   6   1  -1  147.55    3.64
   6  -1  -1  138.85    3.66
   6  -1   0  229.88    5.25
   6   1   0  233.14    5.24
  -6   1  -1    4.30    0.71
   6   1   1    4.83    0.52
   6  -1   1    4.51    0.48
  -6  -1  -2   -0.14    0.66
  -6   1  -2    1.21    0.67
   6   1   2    0.52    0.37
  -6  -1  -3  517.34   11.66
  -6   1  -3  507.58   11.67
  -6   1  -4   15.79    1.44
  -6  -1  -4   18.80    1.58
  -6  -1  -5  501.49   12.37
  -6   1  -5  490.06   12.39
  -6   1  -5  501.62   12.37
  -6  -1  -5  481.64   12.24
  -6  -1  -5  512.14   12.50
  -6   1  -5  502.79   12.52
  -6  -1  -5  513.57   12.33
  -6   1  -5  500.31   12.26
  -6   1  -5  505.15   12.32
  -6  -1  -5  500.19   12.29
  -6   1  -5  518.19   11.85
  -6  -1  -5  490.78   12.50
  -6   1  -5  468.30   12.15
  -6  -1  -5  498.67   12.40
  -6  -1  -5  479.70   12.48
  -6   1  -5  483.47   12.24
  -6   1  -6   77.17    3.65
  -6  -1  -6   76.02    3.59
  -6  -1  -6   71.80    3.60
  -6   1  -6   75.94    3.70
  -6   1  -6   76.69    3.56
  -6  -1  -6   71.65    3.47
  -6   1  -6   79.55    3.67
  -6  -1  -6   76.10    3.51
  -6   1  -6   82.52    3.57
  -6  -1  -6   72.36    3.67
  -6  -1  -6   77.60    3.67
  -6   1  -6   68.66    3.33
  -6  -1  -6   72.14    3.48
  -6  -1  -7  102.75    4.11
  -6   1  -7  108.31    4.23
  -6  -1  -7  109.58    4.16
  -6   1  -7   99.69    4.08
  -6   1  -7  104.09    4.69
  -6  -1  -7  114.20    4.70
  -6  -1  -7  111.01    4.66
  -6   1  -7  111.72    4.72
  -6  -1  -7  108.82    4.20
  -6  -1  -7  101.13    4.05
  -6  -1  -8   15.64    1.70
  -6   1  -8   17.77    1.74
  -6  -1  -8   14.57    1.72
  -6   1  -8   13.33    1.69
   6  -2  -8    0.48    0.65
   6   2  -8    0.65    0.69
   6  -2  -8    2.35    0.80
   6   2  -8   -0.16    0.81
   6  -2  -7   15.61    1.79
   6  -2  -7   16.84    2.10
   6  -2  -7   15.96    2.04
   6  -2  -7   13.83    1.54
   6   2  -7   14.99    1.57
   6   2  -7   13.71    1.65
   6  -2  -7   16.34    1.67
   6   2  -7   17.23    1.70
   6   2  -7   14.78    1.38
   6  -2  -7   14.63    1.65
   6  -2  -6   25.87    2.26
   6  -2  -6   22.94    2.24
   6  -2  -6   24.13    2.29
   6   2  -6   25.26    2.05
   6  -2  -6   26.03    2.19
   6   2  -6   23.78    2.09
   6  -2  -6   27.91    2.21
   6   2  -6   27.58    2.14
   6   2  -6   24.86    1.87
   6  -2  -6   24.59    2.10
   6  -2  -5   33.93    2.45
   6   2  -5   32.25    2.84
   6  -2  -5   29.06    2.27
   6  -2  -5   31.99    2.34
   6   2  -5   34.45    2.98
   6   2  -5   33.65    1.93
   6  -2  -5   32.21    2.22
   6   2  -5   31.00    2.16
   6   2  -5   31.28    2.23
   6  -2  -5   34.28    2.21
   6   2  -5   31.68    2.12
   6  -2  -5   35.52    2.36
   6   2  -5   34.93    2.31
   6  -2  -5   35.12    2.33
   6   2  -5   31.85    1.93
   6  -2  -4  171.13    5.24
   6  -2  -4  170.10    5.09
   6   2  -4  175.64    5.12
   6   2  -4  170.21    5.00
   6  -2  -4  159.93    4.93
   6  -2  -3    2.23    0.85
   6  -2  -3    0.81    0.71
   6   2  -3    0.90    0.74
   6   2  -3    1.09    0.70
   6   2  -3    1.08    0.58
   6  -2  -3    1.25    0.79
   6   2  -2  243.55    5.94
   6  -2  -2  251.37    5.98
   6  -2  -2  238.42    6.15
   6   2  -2  248.87    5.89
   6   2  -2  245.12    6.02
   6  -2  -1  120.93    3.41
   6  -2  -1  118.44    3.41
   6  -2  -1  127.03    3.37
   6  -2   0   42.62    1.63
   6   2   0   44.74    1.65
   6  -2   0   46.41    1.61
  -6   2  -1  103.20    2.90
  -6  -2  -1   99.29    2.86
   6  -2   1  102.04    2.59
   6   2   1  103.24    2.84
  -6  -2  -2  492.58   11.00
  -6   2  -2  502.50   11.06
   6   2   2  500.96   10.75
  -6  -2  -3  307.44    7.57
  -6   2  -3  308.45    7.66
  -6  -2  -3  304.01    7.60
  -6   2  -4   20.01    1.81
  -6  -2  -4   21.60    1.68
  -6  -2  -4   16.69    1.60
  -6  -2  -4   18.79    1.58
  -6   2  -4   20.28    1.64
  -6   2  -4   22.75    1.72
  -6  -2  -4   24.31    1.79
  -6   2  -4   20.76    1.78
  -6  -2  -4   17.88    1.75
  -6  -2  -4   21.46    1.87
  -6  -2  -4   19.45    1.80
  -6   2  -5    6.68    1.52
  -6  -2  -5    5.45    1.39
  -6   2  -5    5.72    1.41
  -6  -2  -5    2.82    1.27
  -6   2  -5    6.23    1.40
  -6  -2  -5    4.90    1.39
  -6  -2  -5    7.06    1.38
  -6   2  -5    5.73    1.30
  -6  -2  -5    7.15    1.33
  -6   2  -5    6.40    1.35
  -6   2  -5    4.60    1.12
  -6  -2  -5    3.25    1.23
  -6  -2  -5    3.21    1.30
  -6  -2  -5    5.94    1.44
  -6  -2  -5    6.35    1.48
  -6   2  -6 1024.76   23.39
  -6  -2  -6 1041.01   23.34
  -6  -2  -6 1029.97   23.37
  -6   2  -6 1030.72   23.48
  -6   2  -6 1052.07   23.20
  -6  -2  -6 1055.33   23.23
  -6  -2  -6 1034.85   23.23
  -6   2  -6 1048.37   23.25
  -6   2  -6 1079.09   22.81
  -6  -2  -6 1039.78   23.14
  -6  -2  -6 1041.98   23.59
  -6  -2  -7   15.85    1.65
  -6   2  -7   15.18    1.67
  -6  -2  -7   15.86    1.62
  -6   2  -7   13.73    1.63
  -6  -2  -7   15.35    1.68
  -6  -2  -7   13.61    1.56
  -6  -2  -7   15.84    1.59
  -6  -2  -7   18.04    3.82
  -6   2  -7   13.84    4.22
  -6   2  -7   16.56    4.18
  -6  -2  -7   18.50    3.81
   6  -3  -7   38.61    2.63
   6  -3  -7   31.97    2.14
   6  -3  -7   38.81    2.62
   6  -3  -7   31.40    1.88
   6  -3  -7   33.24    1.96
   6   3  -7   35.75    1.94
   6  -3  -6    1.26    1.16
   6  -3  -6    1.37    1.29
   6  -3  -6    1.75    1.35
   6  -3  -6    1.73    1.14
   6   3  -6    0.88    1.16
   6  -3  -6    0.28    1.05
   6   3  -6    1.14    1.02
   6   3  -6    0.95    0.95
   6  -3  -6    1.01    1.06
   6   3  -6    1.45    1.10
   6  -3  -5  126.18    4.62
   6  -3  -5  111.39    4.51
   6  -3  -5  120.93    4.52
   6   3  -5  112.07    4.09
   6   3  -5  121.44    4.30
   6   3  -5  106.08    4.13
   6   3  -5  115.75    4.15
   6   3  -5  110.14    4.16
   6  -3  -4    0.74    0.87
   6  -3  -4    0.68    1.06
   6   3  -4    1.57    0.79
   6   3  -4    1.12    0.75
   6  -3  -4   -0.56    1.13
   6  -3  -4    1.44    1.07
   6   3  -4    0.82    0.77
   6   3  -4    1.19    0.74
   6  -3  -4    1.05    0.80
   6  -3  -3  154.38    4.86
   6  -3  -3  154.06    4.37
   6   3  -3  153.62    4.39
   6   3  -3  153.01    4.23
   6   3  -3  157.52    4.57
   6  -3  -3  150.89    4.69
   6  -3  -2  641.01   14.75
   6  -3  -2  661.40   14.09
   6   3  -2  671.73   14.10
   6   3  -2  662.99   14.46
   6   3  -2  657.16   14.25
   6  -3  -1  989.25   21.07
   6  -3  -1 1029.93   20.46
   6   3  -1  982.38   20.42
   6  -3  -1  970.01   21.00
   6  -3   0  330.93    7.64
   6  -3   0  327.98    7.65
   6   3   0  326.88    7.65
  -6   3  -1   44.75    1.74
  -6  -3  -1   43.76    1.67
   6   3   1   49.39    1.91
   6  -3   1   50.73    1.81
  -6   3  -2  593.75   13.15
  -6  -3  -2  622.48   13.15
  -6  -3  -2  575.02   13.82
   6   3   2  621.83   13.29
  -6   3  -3    0.10    0.69
  -6  -3  -3   -0.09    0.69
  -6  -3  -3    0.51    0.80
  -6  -3  -4   31.01    2.20
  -6   3  -4   34.39    2.30
  -6  -3  -4   33.87    2.33
  -6   3  -4   34.29    2.13
  -6   3  -4   35.10    2.15
  -6   3  -4   35.30    2.17
  -6   3  -4   30.95    2.09
  -6  -3  -4   30.43    1.99
  -6  -3  -4   34.87    2.11
  -6  -3  -5    4.09    1.28
  -6   3  -5    2.72    1.29
  -6   3  -5    4.07    1.33
  -6  -3  -5    4.29    1.22
  -6   3  -5    4.24    1.70
  -6   3  -5    3.46    1.64
  -6   3  -5    4.72    1.13
  -6  -3  -5    6.59    1.31
  -6  -3  -5    4.94    1.39
  -6  -3  -5    4.30    1.44
  -6  -3  -5    5.27    1.53
  -6   3  -6  171.30    5.49
  -6  -3  -6  158.08    5.27
  -6   3  -6  157.14    5.38
  -6  -3  -6  169.70    5.42
  -6  -3  -6  168.19    5.82
  -6  -3  -6  164.98    5.52
  -6  -3  -6  163.47    5.70
  -6  -3  -6  155.32    5.67
  -6  -3  -6  168.31    5.76
  -6   3  -6  165.02    6.22
  -6   3  -6  168.60    5.09
  -6  -3  -6  163.04    5.72
  -6   3  -6  169.47    6.28
  -6  -3  -7   19.04    1.71
  -6  -3  -7   16.58    1.63
  -6  -3  -7   18.23    1.68
   6  -4  -7    3.68    1.02
   6   4  -7    4.43    0.87
   6   4  -6    0.39    0.92
   6  -4  -6    0.66    1.03
   6  -4  -6    0.15    1.24
   6  -4  -6   -0.30    1.27
   6   4  -6    1.44    0.95
   6  -4  -5  131.96    4.65
   6  -4  -5  124.30    4.71
   6  -4  -5  121.76    4.53
   6   4  -5  119.95    4.45
   6   4  -5  121.23    4.41
   6  -4  -4   15.51    1.56
   6   4  -4   15.61    1.49
   6   4  -4   18.48    1.68
   6   4  -4   19.46    1.75
   6   4  -4   16.84    1.59
   6   4  -3   23.29    1.65
   6  -4  -3   19.55    1.69
   6   4  -3   21.35    1.59
   6  -4  -2  132.03    4.42
   6  -4  -2  127.89    4.25
   6   4  -2  132.18    3.89
   6   4  -2  131.93    4.10
   6  -4  -1    0.22    0.78
   6  -4  -1    1.23    0.82
   6   4  -1    0.29    0.74
   6  -4   0  269.73    6.82
   6   4   0  277.57    6.92
   6  -4   0  271.50    6.76
   6   4   1  233.77    6.18
  -6  -4  -2  118.41    4.42
   6   4   2  119.40    3.89
  -6  -4  -3    3.48    1.10
  -6  -4  -3    1.22    1.10
  -6   4  -3    2.66    1.25
  -6  -4  -3    3.86    1.09
  -6  -4  -3    2.24    1.05
   6   4   3    3.27    0.87
  -6  -4  -3    3.17    1.06
  -6  -4  -4  992.85   21.82
  -6   4  -4  953.31   22.00
  -6  -4  -4  956.96   22.06
  -6  -4  -4  980.59   21.83
  -6   4  -4  974.60   21.29
  -6  -4  -4  945.89   21.57
  -6  -4  -4  963.87   21.57
  -6  -4  -5   18.07    1.88
  -6  -4  -5   14.81    1.76
  -6  -4  -5   15.65    1.81
  -6   4  -5   13.24    1.64
  -6  -4  -5   15.59    1.93
  -6   4  -5   12.03    1.38
  -6  -4  -5   13.20    1.46
  -6  -4  -5   11.99    1.43
  -6  -4  -6    2.91    1.12
  -6  -4  -6    3.27    1.15
  -6  -4  -6    3.70    1.24
  -6   4  -6    3.98    1.01
  -6  -4  -7   30.47    1.89
  -6  -4  -7   36.70    1.94
  -6  -4  -7   34.07    1.81
  -6  -4  -7   31.67    1.88
   6   5  -7  100.16    3.05
   6   5  -6   10.22    1.27
   6  -5  -6   11.34    1.36
   6   5  -6   11.18    1.28
   6   5  -5  198.82    6.15
   6  -5  -5  199.69    6.18
   6   5  -5  186.00    5.80
   6   5  -5  195.57    5.96
   6  -5  -4   97.99    3.92
   6   5  -4  101.06    3.97
   6   5  -4   94.41    3.90
   6   5  -4   98.71    4.00
   6   5  -4  102.96    4.00
   6   5  -4   97.71    3.86
   6   5  -3    0.15    1.02
   6   5  -3    0.15    0.89
   6   5  -3    2.02    1.05
   6   5  -3   -0.14    0.97
   6   5  -3    1.64    0.88
   6   5  -2   67.02    2.99
   6   5  -2   64.05    2.93
   6  -5  -2   65.87    3.13
   6   5  -2   68.43    2.89
   6  -5  -2   61.75    2.94
   6   5  -1    2.14    0.93
   6  -5  -1    4.07    1.06
   6  -5  -1    2.95    0.91
   6   5  -1    3.34    0.89
  -6  -5   0  409.28   10.95
   6  -5   0  433.42   10.13
  -6   5  -1    6.17    1.40
  -6   5  -1    5.29    1.25
  -6  -5  -1    4.35    1.30
  -6  -5  -1    5.30    1.29
  -6  -5  -1    6.85    1.32
   6   5   1    6.02    1.03
  -6   5  -2   57.75    3.24
  -6  -5  -2   67.42    3.51
   6   5   2   66.49    2.98
  -6   5  -3  240.82    7.50
  -6  -5  -3  247.89    7.40
  -6   5  -3  250.60    7.72
   6   5   3  256.00    7.28
  -6  -5  -3  244.93    7.37
  -6   5  -3  247.43    7.21
  -6  -5  -3  246.84    7.33
  -6   5  -4   70.76    3.62
  -6  -5  -4   63.60    3.37
   6   5   4   62.54    3.11
  -6   5  -4   65.63    3.09
  -6  -5  -4   63.07    3.21
  -6  -5  -4   57.76    3.13
  -6  -5  -5  235.85    6.82
  -6  -5  -5  230.57    6.73
  -6  -5  -5  227.27    7.11
  -6   5  -5  222.16    6.82
   6   5   5  221.59    6.50
  -6   5  -5  224.01    6.18
  -6  -5  -5  206.61    6.53
  -6  -5  -5  218.31    6.57
  -6  -5  -6   22.14    1.73
  -6  -5  -6   21.48    1.77
  -6  -5  -6   23.54    1.73
  -6  -5  -6   23.66    1.95
   6   6  -6    6.01    1.00
   6  -6  -6    7.13    0.98
   6   6  -6    7.38    0.99
   6   6  -5   44.58    2.51
   6   6  -5   42.13    2.35
   6   6  -4    5.93    1.32
   6   6  -4    5.07    1.24
   6   6  -4    7.00    1.34
   6   6  -4    4.31    1.20
   6   6  -3   83.92    3.69
   6   6  -3   82.75    3.77
   6   6  -3   90.98    3.99
   6   6  -3   84.40    3.63
   6   6  -3   88.39    3.68
   6   6  -2    0.61    1.00
   6   6  -2    0.82    1.04
   6   6  -2    0.16    1.01
   6   6  -1  316.17    8.37
   6   6  -1  315.04    8.65
  -6   6   0   54.36    3.02
   6   6   0   56.14    2.76
  -6   6   0   55.72    2.79
  -6  -6   0   55.25    2.91
  -6  -6   0   59.02    2.94
  -6   6  -1    0.56    1.23
   6   6   1    2.12    1.27
  -6   6  -1    3.74    1.24
  -6  -6  -1    2.81    1.31
  -6  -6  -1    2.28    1.19
  -6   6  -2  171.42    6.06
   6   6   2  155.97    5.55
  -6   6  -2  166.65    5.60
  -6  -6  -2  163.65    5.77
  -6  -6  -2  172.08    5.85
  -6   6  -3   44.45    2.87
  -6  -6  -3   53.85    2.88
  -6   6  -3   49.05    3.24
   6   6   3   47.13    2.85
  -6   6  -3   51.18    2.86
  -6  -6  -4  113.49    4.42
  -6   6  -4  120.04    4.83
   6   6   4  109.72    4.35
  -6  -6  -4  116.35    4.55
  -6  -6  -4  110.46    4.47
  -6  -6  -5    1.04    1.01
  -6  -6  -5    0.73    1.10
  -6   6  -5    0.71    1.14
   6   6   5    2.63    1.03
  -6  -6  -6    2.20    0.88
  -6   7   6   13.75    1.00
   6   7  -6   11.72    0.91
   6   7  -5    5.59    1.06
   6   7  -5    7.26    1.08
  -6   7   5    6.22    1.11
   6   7  -4  168.00    5.43
   6   7  -4  164.91    5.40
   6   7  -4  167.79    5.11
   6   7  -4  174.08    5.33
   6   7  -3    1.61    1.15
   6   7  -3    0.18    1.21
   6   7  -3    2.05    1.13
   6   7  -3    1.35    1.08
  -6   7   3    2.38    1.03
   6   7  -2   96.56    3.97
   6   7  -2   94.17    4.07
   6   7  -2   98.43    4.02
   6   7  -1   73.73    3.56
   6   7  -1   88.14    4.03
   6   7   0  171.24    5.62
  -6   7   0  173.76    5.91
   6   7   0  165.64    5.99
   6   7   0  164.10    5.80
  -6   7   0  169.44    5.49
  -6  -7   0  176.51    5.73
  -6  -7   0  166.79    5.65
  -6   7  -1   40.25    2.83
   6   7   1   44.66    2.63
  -6  -7  -1   41.36    2.73
  -6   7  -1   49.18    2.75
  -6  -7  -1   43.24    2.73
  -6   7  -2   25.45    2.34
   6   7   2   28.92    2.34
  -6  -7  -2   27.28    2.29
  -6   7  -2   23.88    2.15
  -6  -7  -2   28.71    2.34
   6   7   3   27.83    2.23
  -6  -7  -3   26.77    2.24
  -6  -7  -3   29.42    2.24
  -6  -7  -4    0.29    1.02
  -6   7  -4   -0.32    1.08
   6   7   4    0.14    1.15
  -6  -7  -4    1.63    0.99
  -6  -7  -4    0.87    1.01
  -6  -7  -5   12.07    1.25
   6   7   5   10.71    1.16
   6   8  -5   17.96    1.06
   6   8  -4    6.60    1.04
   6   8  -4    8.52    1.06
   6   8  -3   45.21    2.56
   6   8  -3   44.09    2.40
   6   8  -3   47.45    2.43
   6   8  -2   20.10    1.71
   6   8  -2   18.92    1.67
   6   8  -2   18.51    1.78
   6   8  -1   21.72    2.09
   6   8  -1   24.91    2.01
  -6   8   0   31.80    2.30
   6   8   0   28.34    2.21
  -6   8  -1  416.09   10.80
   6   8   1  399.88   10.58
  -6  -8  -1  406.51   10.32
  -6  -8  -1  399.20   10.33
  -6   8  -2    3.11    1.26
  -6   8  -2    3.28    1.27
   6   8   2    3.77    1.30
  -6  -8  -2    3.63    1.20
  -6  -8  -2    4.01    1.22
  -6  -8  -3   31.67    1.90
   6   8   3   29.29    2.03
  -6  -8  -3   33.64    2.12
  -6  -8  -3   30.99    2.04
   6   8   4    3.27    0.88
  -6  -8  -4    1.39    0.75
  -6   8  -4    2.28    0.93
   6   9  -3   60.94    2.23
   6   9  -2   87.84    3.13
   6   9  -2   98.30    3.46
   6   9  -1   21.51    1.55
   6   9  -1   20.73    1.55
   6   9  -1   19.18    1.63
   6   9   0    1.23    0.89
   6   9   0    0.57    0.81
  -6   9  -1    0.14    1.12
  -6   9  -1    1.04    0.91
  -6   9  -2   12.10    1.29
   7   0  -8   57.59    2.45
   7   0  -8   54.73    2.42
   7   0  -7   -3.01    2.63
   7   0  -7   -1.15    2.74
   7   0  -7   -0.48    1.25
   7   0  -7    0.31    1.15
   7   0  -7   -0.48    1.10
   7   0  -6   85.82    4.23
   7   0  -6   87.91    4.20
   7   0  -6   87.96    3.88
   7   0  -6   89.86    3.99
   7   0  -6   83.02    3.88
   7   0  -6   80.99    3.24
   7   0  -5    1.02    1.11
   7   0  -5   -0.84    1.41
   7   0  -5    0.66    1.22
   7   0  -5   -0.16    1.28
   7   0  -5   -0.16    1.01
   7   0  -4 1690.53   34.95
   7   0  -4 1647.23   34.49
   7   0  -3   -0.19    0.78
   7   0  -3    0.91    0.65
   7   0  -3    0.08    0.64
   7   0  -3   -0.37    0.76
   7   0  -2 2145.97   43.18
   7   0  -2 2136.70   43.14
   7   0  -2 2123.55   43.14
   7   0  -1   -0.17    0.62
   7   0  -1    0.16    0.55
   7   0   0   42.48    1.57
   7   0   0   42.09    1.45
  -7   0  -1   -0.37    0.62
   7   0   1   -0.22    0.46
   7   0   1   -0.11    0.32
  -7   0  -2 1905.53   36.78
   7   0   2 1749.95   36.04
  -7   0  -3   -0.31    0.82
  -7   0  -4   57.61    2.76
  -7   0  -4   56.39    2.79
  -7   0  -4   60.30    2.78
  -7   0  -4   59.75    2.82
  -7   0  -5   -0.49    1.23
  -7   0  -5   -0.17    1.27
  -7   0  -5   -0.50    1.38
  -7   0  -5   -0.16    1.13
  -7   0  -5    0.16    1.19
  -7   0  -5   -0.84    1.18
  -7   0  -5    0.16    1.20
  -7   0  -6  397.02   10.62
  -7   0  -6  403.98   10.71
  -7   0  -6  400.15   10.75
  -7   0  -6  393.93   10.56
  -7   0  -6  400.59   10.63
  -7   0  -6  407.75   10.69
  -7   0  -6  400.03   10.60
  -7   0  -7    0.30    1.16
  -7   0  -7    0.30    1.13
  -7   0  -7   -0.27    0.96
  -7   0  -7   -0.28    0.95
  -7   0  -7    4.01    4.04
  -7   0  -7    0.28    4.03
   7  -1  -8    0.56    0.79
   7   1  -8    0.38    0.70
   7  -1  -8    0.85    0.79
   7   1  -8   -0.29    0.80
   7  -1  -7    9.26    1.48
   7   1  -7    7.89    1.49
   7  -1  -7    8.75    1.43
   7   1  -7    9.82    1.48
   7  -1  -7    8.93    1.45
   7   1  -7   10.33    1.51
   7   1  -6    0.53    2.42
   7   1  -6    2.71    2.29
   7   1  -6   -0.18    1.26
   7  -1  -6   -0.70    1.25
   7  -1  -6    2.06    1.32
   7   1  -6   -0.17    1.32
   7   1  -6   -0.37    0.85
   7  -1  -6    0.18    1.38
   7   1  -6   -0.52    1.28
   7   1  -5   15.94    2.08
   7  -1  -5   12.19    1.67
   7  -1  -5   16.62    1.89
   7  -1  -5   15.03    1.90
   7   1  -5   13.70    2.02
   7  -1  -5   14.80    1.74
   7   1  -5   13.04    1.60
   7  -1  -5   15.57    1.75
   7   1  -5   15.08    1.72
   7   1  -5   14.50    1.57
   7  -1  -5   14.84    1.61
   7  -1  -5   14.36    1.72
   7   1  -5   17.84    1.89
   7   1  -4    3.65    0.93
   7  -1  -4    2.52    0.90
   7  -1  -4    3.58    0.82
   7   1  -4    2.55    0.74
   7   1  -3    5.18    0.99
   7  -1  -3    4.43    0.90
   7   1  -3    4.57    0.77
   7  -1  -3    3.43    0.82
   7   1  -3    4.08    0.86
   7  -1  -3    3.49    0.85
   7  -1  -2    1.59    0.71
   7   1  -2    1.01    0.71
   7   1  -2    2.33    0.70
   7   1  -1    1.79    0.61
   7  -1  -1    1.09    0.62
   7  -1   0   21.13    1.06
   7   1   0   21.52    1.13
   7   1   0   20.83    1.03
  -7   1  -1  550.17   11.76
  -7  -1  -1  554.09   11.77
   7  -1   1  537.10   11.34
   7   1   1  539.55   11.37
  -7   1  -2 1426.81   28.90
  -7  -1  -2 1374.80   28.85
  -7  -1  -3  815.97   18.23
  -7   1  -3  868.82   18.37
  -7  -1  -4   56.22    2.74
  -7  -1  -4   59.47    2.84
  -7  -1  -4   60.51    2.88
  -7   1  -4   57.58    2.78
  -7   1  -4   63.34    2.95
  -7   1  -4   60.86    2.89
  -7  -1  -4   56.21    2.80
  -7   1  -4   63.15    2.93
  -7  -1  -4   63.04    2.95
  -7  -1  -4   64.03    2.96
  -7  -1  -4   62.19    2.91
  -7   1  -5   50.16    2.90
  -7  -1  -5   49.34    2.80
  -7   1  -5   41.78    2.65
  -7  -1  -5   51.19    2.80
  -7  -1  -5   50.66    2.93
  -7   1  -5   54.74    3.02
  -7  -1  -5   56.37    2.93
  -7   1  -5   50.40    2.77
  -7   1  -5   52.71    2.82
  -7  -1  -5   53.58    2.88
  -7   1  -5   48.20    2.38
  -7  -1  -5   52.54    2.96
  -7   1  -5   51.77    2.82
  -7  -1  -5   50.45    2.87
  -7  -1  -5   48.34    2.87
  -7   1  -5   44.62    2.61
  -7   1  -6  193.42    6.30
  -7  -1  -6  190.60    6.25
  -7   1  -6  199.45    6.43
  -7  -1  -6  198.37    6.40
  -7   1  -6  201.23    6.35
  -7  -1  -6  183.99    6.22
  -7   1  -6  195.98    6.35
  -7  -1  -6  193.74    6.28
  -7  -1  -6  183.60    6.29
  -7   1  -6  182.54    6.01
  -7  -1  -6  184.22    6.30
  -7   1  -6  191.35    6.02
  -7  -1  -6  189.60    6.14
  -7  -1  -7  219.51    6.54
  -7   1  -7  218.13    6.56
  -7   1  -7  229.95    6.69
  -7  -1  -7  223.21    6.62
  -7  -1  -7  225.18    6.65
  -7  -1  -7  214.91    6.50
  -7  -1  -7  227.13    7.70
  -7  -1  -7  233.24    7.80
  -7   1  -7  225.34    7.84
  -7   1  -7  216.46    7.73
   7  -2  -8    2.62    0.74
   7  -2  -8    3.80    0.81
   7  -2  -7   58.59    3.33
   7  -2  -7   56.94    3.41
   7  -2  -7   59.62    2.82
   7   2  -7   55.60    2.78
   7  -2  -7   57.12    2.84
   7   2  -7   56.27    2.84
   7  -2  -7   51.99    2.75
   7   2  -7   58.41    2.84
   7   2  -7   60.78    2.54
   7  -2  -6    0.19    1.09
   7  -2  -6    2.22    1.51
   7  -2  -6    1.80    1.53
   7  -2  -6    0.16    1.24
   7   2  -6   -0.50    1.19
   7  -2  -6   -0.65    1.31
   7   2  -6    0.16    1.11
   7   2  -6    1.29    0.98
   7  -2  -6    0.17    1.14
   7   2  -6    0.66    1.25
   7   2  -5    1.47    0.90
   7  -2  -5    0.52    1.20
   7  -2  -5    2.17    1.27
   7  -2  -5    2.06    1.25
   7  -2  -5    0.46    1.13
   7   2  -5   -0.15    1.42
   7  -2  -5    0.46    1.10
   7   2  -5    0.46    1.07
   7   2  -5    1.47    0.93
   7  -2  -5    0.78    1.12
   7   2  -5    0.78    1.10
   7  -2  -4  170.52    5.31
   7  -2  -4  167.41    5.33
   7  -2  -4  161.94    5.28
   7   2  -4  165.64    5.10
   7  -2  -4  160.11    5.04
   7  -2  -4  160.97    4.96
   7   2  -4  177.33    5.14
   7  -2  -3  455.18   11.10
   7  -2  -3  488.36   10.91
   7   2  -3  459.27   10.85
   7   2  -3  469.59   10.63
   7  -2  -3  476.40   11.01
   7   2  -3  476.72   10.93
   7  -2  -2    4.88    0.90
   7   2  -2    3.05    0.80
   7  -2  -2    4.10    0.80
   7   2  -2    2.71    0.71
   7  -2  -2    2.52    0.84
   7  -2  -2    2.92    0.82
   7   2  -2    3.65    0.80
   7  -2  -1  121.90    3.50
   7   2  -1  111.86    3.33
   7   2  -1  118.14    3.32
   7  -2  -1  116.50    3.48
   7  -2  -1  117.25    3.38
   7  -2   0    0.67    0.60
   7  -2   0    1.16    0.59
   7   2   0   -0.23    0.54
  -7  -2  -1  907.47   18.92
  -7   2  -1  925.72   18.96
   7   2   1  923.13   18.81
   7  -2   1  881.21   18.50
  -7  -2  -2   93.37    2.97
  -7   2  -2   85.25    2.91
   7   2   2   87.61    2.62
  -7  -2  -3   27.43    1.71
  -7   2  -3   28.15    1.73
  -7  -2  -3   26.96    1.71
  -7  -2  -4    7.70    1.35
  -7   2  -4    6.33    1.23
  -7   2  -4    6.66    1.34
  -7   2  -4    6.40    1.16
  -7  -2  -4    6.27    1.11
  -7  -2  -4    5.87    1.24
  -7   2  -4    7.01    1.36
  -7  -2  -4    8.38    1.30
  -7  -2  -4    5.45    1.33
  -7  -2  -4    6.90    1.34
  -7   2  -4    3.01    1.00
  -7  -2  -4    7.16    1.34
  -7   2  -5  489.20   12.58
  -7  -2  -5  499.40   12.50
  -7  -2  -5  518.17   12.59
  -7   2  -5  490.12   12.51
  -7  -2  -5  504.82   12.60
  -7   2  -5  507.72   12.70
  -7  -2  -5  513.80   12.51
  -7   2  -5  511.69   12.50
  -7   2  -5  508.40   12.48
  -7  -2  -5  504.15   12.42
  -7   2  -5  505.97   11.94
  -7  -2  -5  500.47   12.43
  -7  -2  -5  508.67   12.85
  -7   2  -6    3.96    1.33
  -7  -2  -6    4.51    1.41
  -7  -2  -6    4.56    1.37
  -7   2  -6    7.74    1.55
  -7  -2  -6    4.24    2.57
  -7   2  -6    3.34    3.06
  -7  -2  -6    5.20    2.64
  -7   2  -6    3.52    2.98
  -7   2  -6    4.82    1.09
  -7  -2  -6    7.99    1.33
  -7  -2  -6    4.76    1.37
  -7  -2  -7   72.51    3.11
  -7   2  -7   74.90    3.19
  -7  -2  -7   70.88    3.11
  -7   2  -7   73.70    3.14
  -7  -2  -7   76.01    3.32
  -7  -2  -7   74.02    3.23
  -7  -2  -7   69.58    3.03
   7  -3  -7    4.97    1.20
   7  -3  -7    6.61    1.88
   7  -3  -7    4.98    1.90
   7  -3  -7    4.30    1.00
   7  -3  -7    4.58    1.02
   7   3  -7    4.32    0.95
   7   3  -6   16.68    1.48
   7  -3  -6   17.84    2.07
   7  -3  -6   16.90    1.83
   7  -3  -6   17.08    1.99
   7  -3  -6   17.58    1.74
   7   3  -6   16.79    1.73
   7  -3  -6   15.70    1.64
   7   3  -6   18.40    1.73
   7   3  -6   17.01    1.61
   7  -3  -6   14.31    1.61
   7   3  -6   19.34    1.83
   7  -3  -5   78.66    3.62
   7  -3  -5   72.34    3.47
   7  -3  -5   81.39    3.62
   7   3  -5   72.06    3.19
   7   3  -5   76.63    3.32
   7   3  -5   81.40    3.43
   7   3  -5   74.54    3.32
   7   3  -5   71.32    3.13
   7  -3  -4   80.44    3.50
   7  -3  -4   83.26    3.45
   7  -3  -4   78.16    3.43
   7  -3  -4   87.04    3.52
   7   3  -4   84.59    3.32
   7   3  -4   85.31    3.22
   7  -3  -4   74.27    3.27
   7   3  -4   76.86    3.17
   7   3  -3  202.55    5.47
   7  -3  -3  205.67    5.50
   7   3  -3  193.38    5.30
   7  -3  -3  199.87    5.82
   7   3  -3  202.88    5.71
   7  -3  -2  247.47    6.57
   7  -3  -2  244.71    6.01
   7   3  -2  244.57    6.01
   7   3  -2  250.50    6.20
   7  -3  -2  238.54    6.50
   7   3  -2  244.35    6.33
   7  -3  -1  551.44   12.47
   7  -3  -1  560.41   12.51
   7  -3   0   12.79    1.05
   7   3   0   12.86    1.07
   7  -3   0   12.93    1.14
  -7   3  -1  161.82    4.27
  -7  -3  -1  163.51    4.24
   7  -3   1  166.79    4.34
   7   3   1  164.17    4.44
  -7  -3  -2   23.27    1.37
  -7  -3  -2   22.59    1.73
  -7   3  -2   21.00    1.34
  -7  -3  -3   11.45    1.39
  -7   3  -3    7.81    1.05
  -7   3  -4  200.95    6.18
  -7   3  -4  210.50    6.20
  -7   3  -4  205.60    6.22
  -7   3  -4  207.60    6.26
  -7  -3  -4  211.70    6.55
  -7  -3  -4  229.47    6.72
  -7   3  -4  210.28    6.56
  -7  -3  -5  279.65    7.69
  -7   3  -5  267.98    7.71
  -7  -3  -5  267.16    7.70
  -7  -3  -5  274.41    7.72
  -7   3  -5  271.91    7.79
  -7   3  -5  284.28    7.91
  -7   3  -5  279.76    8.27
  -7   3  -5  265.75    8.15
  -7  -3  -5  272.36    8.13
  -7  -3  -5  284.44    8.34
  -7  -3  -5  257.32    8.09
  -7  -3  -6  105.62    4.07
  -7   3  -6  105.21    4.10
  -7  -3  -6  113.76    4.12
  -7   3  -6  114.07    4.24
  -7  -3  -6  113.51    4.51
  -7  -3  -6  103.80    4.09
  -7  -3  -6  107.39    4.36
  -7  -3  -6  112.73    4.48
  -7   3  -6  106.42    3.69
  -7  -3  -7   83.60    3.39
  -7  -3  -7   87.87    3.42
  -7  -3  -7   86.52    3.34
   7   4  -7    1.09    0.75
   7   4  -6   -0.52    0.90
   7  -4  -6   -0.16    0.99
   7  -4  -6    1.76    1.28
   7  -4  -6    1.01    1.21
   7   4  -6    0.25    0.91
   7   4  -5    1.05    0.98
   7  -4  -5    0.51    1.17
   7  -4  -5    0.15    1.09
   7   4  -5    0.13    0.86
   7  -4  -5    0.31    1.02
   7   4  -5    0.97    0.98
   7  -4  -4   39.46    2.42
   7   4  -4   43.52    2.39
   7   4  -4   42.63    2.43
   7   4  -4   44.03    2.49
   7   4  -4   42.14    2.33
   7   4  -3  126.07    4.23
   7   4  -3  120.49    4.20
   7  -4  -3  117.45    4.31
   7   4  -3  120.82    4.13
   7  -4  -2  218.87    6.24
   7   4  -2  217.25    5.94
   7   4  -2  208.37    5.67
   7  -4  -2  203.88    6.03
   7  -4  -1  271.45    7.03
   7  -4  -1  256.77    6.90
   7  -4   0    0.47    0.66
   7  -4   0    0.57    0.72
   7   4   0    1.73    0.72
   7   4   1  715.85   15.83
  -7  -4  -2    3.07    1.17
   7   4   2    2.55    0.78
  -7   4  -3  136.22    5.14
  -7  -4  -3  141.30    4.82
  -7  -4  -3  141.20    4.79
  -7  -4  -3  142.96    5.08
  -7   4  -3  154.13    5.24
  -7  -4  -3  139.46    4.78
  -7  -4  -3  139.64    4.80
  -7  -4  -4  187.70    6.18
  -7   4  -4  188.14    6.44
  -7  -4  -4  200.76    6.53
  -7  -4  -4  198.68    6.31
  -7  -4  -4  197.75    6.10
  -7   4  -4  191.09    5.79
  -7  -4  -4  191.51    5.98
  -7  -4  -5  153.43    5.55
  -7  -4  -5  159.91    5.79
  -7   4  -5  153.55    5.44
  -7  -4  -6   54.71    2.93
  -7  -4  -6   55.84    2.85
  -7  -4  -6   59.47    3.01
  -7  -4  -7   32.40    1.81
  -7  -4  -7   31.52    1.83
  -7  -4  -7   28.96    1.73
   7   5  -7  130.63    3.58
   7   5  -6   25.86    1.79
   7  -5  -6   29.17    1.95
   7   5  -6   30.96    1.82
   7   5  -5   61.94    3.07
   7  -5  -5   66.80    3.13
   7   5  -5   59.69    2.87
   7   5  -5   64.55    3.00
   7   5  -4   51.97    2.78
   7   5  -4   51.37    2.84
   7   5  -4   55.01    2.77
   7   5  -3    7.60    1.35
   7   5  -3    8.05    1.37
   7   5  -3    6.59    1.34
   7   5  -3    6.29    1.13
   7   5  -2   -0.14    0.94
   7   5  -2    0.13    1.03
   7  -5  -2   -0.16    1.01
   7   5  -2    0.28    0.84
   7  -5  -2    0.73    0.87
   7   5  -1  421.34   10.33
   7   5  -1  420.92   10.13
   7  -5  -1  411.70   10.40
  -7  -5   1  413.40   10.24
  -7  -5   1  402.39   10.16
   7  -5  -1  419.44   10.28
   7   5  -1  424.54   10.34
  -7   5   0   30.90    2.16
  -7  -5   0   32.50    2.09
  -7  -5   0   30.85    2.09
   7   5   0   30.65    1.97
  -7   5  -1  324.20    8.65
  -7  -5  -1  288.13    8.15
  -7  -5  -1  311.88    8.33
   7   5   1  300.50    8.13
  -7   5  -2   71.42    3.52
  -7  -5  -2   70.24    3.66
   7   5   2   64.24    2.98
  -7   5  -3   40.63    2.77
  -7  -5  -3   33.52    2.46
  -7   5  -3   40.22    2.77
   7   5   3   36.76    2.38
  -7  -5  -3   42.53    2.67
  -7  -5  -3   34.87    2.41
  -7   5  -3   38.57    2.42
  -7   5  -4   -0.40    1.43
  -7  -5  -4    2.07    1.44
   7   5   4    0.45    1.09
  -7  -5  -4    0.51    1.16
  -7  -5  -4    0.50    1.08
  -7   5  -4    0.30    1.04
  -7  -5  -5   61.42    3.00
  -7  -5  -5   66.56    3.25
  -7  -5  -5   58.38    2.92
  -7   5  -5   51.42    2.96
  -7  -5  -5   56.20    3.11
  -7  -5  -5   64.18    2.96
  -7  -5  -5   58.63    2.85
  -7  -5  -6   24.00    1.76
  -7  -5  -6   29.61    1.95
  -7  -5  -6   26.32    1.74
  -7  -5  -6   25.45    1.93
   7   6  -6    1.42    0.74
   7   6  -6    0.59    0.73
   7   6  -5   43.82    2.48
   7   6  -5   47.27    2.40
   7   6  -5   45.70    2.39
   7   6  -4   27.18    2.15
   7   6  -4   26.90    2.09
   7   6  -4   29.88    2.15
   7   6  -4   30.93    2.10
   7   6  -4   28.98    2.08
   7   6  -3   50.15    2.80
   7   6  -3   44.97    2.78
   7   6  -3   45.75    2.75
   7   6  -3   52.25    2.74
   7   6  -2    4.28    1.22
   7   6  -2    4.97    1.21
   7   6  -2    3.89    1.22
   7   6  -1   28.50    1.98
   7   6  -1   22.87    2.00
  -7  -6   1   26.76    2.06
  -7  -6   1   22.30    1.90
  -7   6   0   22.33    2.06
   7   6   0   21.55    1.82
   7   6   0   26.69    2.08
  -7  -6   0   21.66    1.97
  -7  -6   0   24.54    2.02
  -7   6  -1    4.57    1.51
   7   6   1    4.82    1.39
  -7  -6  -1    4.94    1.36
  -7   6  -1    5.89    1.33
  -7  -6  -1    3.02    1.22
  -7   6  -2   28.52    2.44
   7   6   2   25.28    2.14
  -7   6  -2   27.73    2.21
  -7  -6  -2   25.03    2.26
  -7  -6  -2   24.54    2.20
  -7   6  -3   10.49    1.83
  -7   6  -3    9.43    1.69
  -7  -6  -3    9.99    1.58
   7   6   3   13.05    1.70
  -7  -6  -3   12.22    1.68
  -7  -6  -3    8.61    1.48
  -7   6  -3    8.54    1.45
  -7  -6  -4   50.33    2.86
  -7   6  -4   48.37    2.99
   7   6   4   52.38    2.83
  -7  -6  -4   47.95    2.79
  -7  -6  -4   43.49    2.75
  -7  -6  -5  104.28    3.97
  -7  -6  -5   96.73    3.86
  -7   6  -5  102.51    3.88
   7   6   5  102.96    3.63
  -7  -6  -6   16.18    1.31
  -7  -6  -6   15.00    1.27
   7   7  -5   24.32    1.65
  -7   7   5   23.28    1.56
   7   7  -5   25.57    1.58
   7   7  -4   11.77    1.50
   7   7  -4   12.16    1.49
   7   7  -4    9.71    1.35
   7   7  -4   11.99    1.38
   7   7  -4   12.15    1.35
  -7   7   4   13.86    1.38
   7   7  -3  143.50    5.09
   7   7  -3  160.19    5.53
   7   7  -3  152.10    5.10
  -7   7   3  157.48    4.88
   7   7  -3  150.78    5.11
   7   7  -2    1.54    1.00
   7   7  -2    1.03    1.00
   7   7  -2    1.32    1.12
   7   7  -1   11.27    1.57
  -7   7   0    6.99    1.53
   7   7   0    8.20    1.39
  -7  -7   0    9.93    1.48
  -7  -7   0    4.32    1.24
  -7   7   0    5.09    1.16
   7   7   1    6.08    1.29
  -7   7  -1    6.10    1.42
   7   7   1    9.48    1.63
  -7  -7  -1    5.78    1.40
  -7   7  -1    6.51    1.35
  -7  -7  -1    7.06    1.43
  -7   7  -2    5.34    1.64
  -7   7  -2    5.89    1.62
   7   7   2    5.04    1.41
  -7  -7  -2    4.84    1.40
  -7  -7  -2    4.75    1.36
  -7   7  -2    5.50    1.44
  -7   7  -3   -1.18    1.52
   7   7   3    0.16    1.15
  -7   7  -4    2.64    1.14
   7   7   4    1.78    1.07
  -7  -7  -4    5.75    1.27
  -7  -7  -4    2.48    1.16
  -7  -7  -5   80.74    2.96
   7   7   5   80.07    2.75
   7   8  -4   35.41    1.83
   7   8  -3   12.22    1.34
   7   8  -3   13.46    1.56
   7   8  -3   13.63    1.39
   7   8  -3   14.45    1.46
   7   8  -2  213.41    6.07
   7   8  -2  205.63    6.18
   7   8  -2  214.56    6.24
   7   8  -1   16.91    1.85
   7   8  -1   23.03    1.94
  -7   8   0    7.22    1.41
   7   8   0    8.75    1.46
  -7  -8   0    6.29    1.24
  -7  -8   0    8.03    1.23
  -7   8   0    9.59    1.29
  -7   8  -1  144.76    5.13
  -7  -8  -1  144.60    4.86
  -7   8  -1  141.70    4.73
  -7  -8  -1  135.57    4.80
  -7   8  -2    4.02    1.44
  -7   8  -2    3.81    1.27
   7   8   2    5.94    1.28
  -7  -8  -2    5.21    1.26
  -7  -8  -2    5.33    1.29
   7   8   3   24.89    1.80
  -7  -8  -3   28.87    1.95
  -7  -8  -3   29.87    1.96
   7   8   4   51.10    2.13
  -7   8  -4   47.37    2.23
   7   9  -3   46.39    1.85
   7   9  -2    6.61    0.94
   7   9  -2    4.49    1.01
   7   9  -1    2.36    0.92
   7   9  -1    2.06    0.89
   7   9  -1    1.28    0.87
  -7   9   0   34.66    2.35
   7   9   0   34.24    1.90
   7   9   0   31.12    1.88
  -7   9  -1    3.56    0.87
  -7   9  -1    2.72    1.15
  -7  -9  -1    1.92    0.72
  -7   9  -2   11.40    1.20
   8   0  -8    0.37    0.76
   8   0  -8    1.61    0.85
   8   0  -7    1.08    1.17
   8   0  -7    0.15    1.20
   8   0  -7   -0.31    1.21
   8   0  -6  101.21    4.69
   8   0  -6  104.06    4.84
   8   0  -6   99.41    4.29
   8   0  -6   99.38    4.26
   8   0  -6  102.95    4.35
   8   0  -5    1.56    1.65
   8   0  -5   -0.17    1.68
   8   0  -5    0.33    1.24
   8   0  -5   -0.66    1.35
   8   0  -5   -0.32    1.14
   8   0  -4  202.07    5.98
   8   0  -4  203.35    5.69
   8   0  -3    1.01    0.80
   8   0  -3    0.09    0.71
   8   0  -3   -0.09    0.65
   8   0  -2 4487.41   90.12
   8   0  -2 4510.80   90.11
   8   0  -2 4557.37   90.09
   8   0  -1    0.30    0.56
   8   0  -1   -0.20    0.64
   8   0   0   19.75    1.01
   8   0   0   17.15    1.06
  -8   0  -1    0.57    0.69
   8   0   1   -0.31    0.52
   8   0   1    0.03    0.35
  -8   0  -2 3227.85   64.92
  -8   0  -3   -0.67    0.89
  -8   0  -4  221.97    6.32
  -8   0  -4  200.55    6.09
  -8   0  -4  201.83    6.19
  -8   0  -4  205.68    6.26
  -8   0  -4  213.60    6.27
  -8   0  -4  203.24    6.19
  -8   0  -5   -0.52    1.31
  -8   0  -5    0.69    1.24
  -8   0  -5   -0.83    1.25
  -8   0  -5   -0.16    1.49
  -8   0  -5   -0.81    1.43
  -8   0  -5   -1.34    1.25
  -8   0  -5    0.85    1.17
  -8   0  -6  269.90    8.20
  -8   0  -6  289.29    8.26
  -8   0  -6  293.84    8.40
  -8   0  -6  287.21    8.63
  -8   0  -6  289.03    8.65
  -8   0  -6  282.24    8.23
  -8   0  -6  282.06    8.16
  -8   0  -7   -0.14    1.06
  -8   0  -7   -1.12    1.24
  -8   0  -7    1.29    0.96
  -8   0  -7   -1.00    1.04
   8  -1  -8    2.09    0.83
   8   1  -8    2.63    0.82
   8  -1  -8    2.39    0.79
   8   1  -8    3.74    0.90
   8  -1  -7   11.81    1.59
   8   1  -7   12.14    1.62
   8  -1  -7   10.23    1.47
   8   1  -7    9.37    1.46
   8  -1  -7   10.00    1.47
   8   1  -7   12.41    1.61
   8  -1  -6    1.92    1.37
   8   1  -6   -0.35    1.26
   8  -1  -6    0.69    1.19
   8   1  -6    0.69    1.16
   8  -1  -6   -1.23    1.30
   8   1  -6    0.35    1.30
   8  -1  -5    1.02    1.40
   8   1  -5    1.33    2.17
   8  -1  -5    0.53    1.17
   8  -1  -5    2.45    1.34
   8   1  -5    2.04    2.16
   8  -1  -5    0.33    1.35
   8   1  -5    0.65    1.21
   8  -1  -5   -0.16    1.11
   8   1  -5   -0.80    1.27
   8  -1  -5    0.98    1.17
   8   1  -5   -0.49    1.34
   8  -1  -4   40.98    2.52
   8  -1  -4   46.69    2.63
   8  -1  -4   46.81    2.48
   8   1  -4   48.20    2.54
   8  -1  -4   44.93    2.22
   8   1  -4   50.04    2.40
   8   1  -4   45.42    2.19
   8  -1  -3   51.27    2.32
   8   1  -3   55.07    2.37
   8  -1  -3   50.66    2.29
   8  -1  -3   52.82    2.32
   8   1  -3   56.94    2.30
   8   1  -3   52.36    2.32
   8   1  -2  253.77    6.31
   8  -1  -2  259.96    6.35
   8   1  -2  257.16    6.29
   8   1  -2  249.36    6.31
   8  -1  -1 1652.90   34.08
   8   1  -1 1696.52   34.08
   8   1   0   48.72    1.78
   8   1   0   47.90    1.83
   8  -1   0   51.64    1.82
  -8  -1  -1    1.37    0.72
  -8   1  -1    0.51    0.74
   8   1   1    2.22    0.53
   8  -1   1    0.99    0.46
  -8   1  -2  642.09   14.19
  -8  -1  -2  640.27   14.14
  -8   1  -3 1241.46   26.16
  -8  -1  -3 1223.20   26.11
  -8   1  -4   10.75    1.55
  -8  -1  -4   12.59    1.58
  -8   1  -4   12.22    1.58
  -8  -1  -4   13.16    1.48
  -8  -1  -4   12.42    1.50
  -8   1  -4   10.58    1.38
  -8  -1  -4   10.38    1.32
  -8   1  -4   10.75    1.47
  -8  -1  -4   11.37    1.51
  -8   1  -4    9.71    1.34
  -8  -1  -4   14.21    1.60
  -8   1  -4    9.58    1.37
  -8  -1  -4   11.57    1.48
  -8   1  -5   54.14    3.04
  -8  -1  -5   58.28    3.12
  -8  -1  -5   59.97    3.08
  -8   1  -5   51.34    2.98
  -8   1  -5   57.48    3.20
  -8  -1  -5   53.07    3.10
  -8  -1  -5   53.22    3.11
  -8   1  -5   55.18    3.18
  -8   1  -5   55.95    3.14
  -8  -1  -5   55.42    3.12
  -8  -1  -5   56.28    3.14
  -8   1  -5   58.50    3.01
  -8  -1  -5   53.37    3.00
  -8  -1  -5   56.45    3.14
  -8   1  -5   53.04    2.88
  -8   1  -6  132.41    4.98
  -8  -1  -6  133.18    4.95
  -8  -1  -6  130.68    4.91
  -8   1  -6  141.27    5.06
  -8  -1  -6  131.70    4.97
  -8   1  -6  134.38    5.04
  -8  -1  -6  137.97    5.82
  -8   1  -6  138.00    5.96
  -8  -1  -6  137.96    5.78
  -8   1  -6  140.56    5.98
  -8  -1  -6  124.04    4.96
  -8   1  -6  129.58    4.72
  -8  -1  -6  138.03    5.10
  -8   1  -6  138.69    4.81
  -8  -1  -6  124.99    4.74
  -8  -1  -7  491.54   11.63
  -8   1  -7  480.98   11.62
  -8  -1  -7  486.58   11.65
  -8   1  -7  468.75   11.61
  -8  -1  -7  466.26   11.60
  -8  -1  -7  462.69   11.50
   8  -2  -8   46.13    1.89
   8  -2  -8   50.41    1.97
   8  -2  -7    7.44    1.29
   8   2  -7    4.29    1.15
   8  -2  -7    7.66    1.32
   8   2  -7    5.62    1.21
   8   2  -7    6.26    1.23
   8  -2  -7    5.95    1.23
   8   2  -7    5.82    0.91
   8  -2  -6  115.86    4.79
   8  -2  -6  107.33    4.54
   8  -2  -6  107.95    4.67
   8  -2  -6  113.96    4.35
   8   2  -6  111.42    4.36
   8  -2  -6  108.67    4.38
   8   2  -6  113.59    4.40
   8  -2  -6  113.61    4.37
   8   2  -6  105.28    4.29
   8   2  -6  111.45    3.89
   8  -2  -5   20.09    2.06
   8  -2  -5   19.73    1.94
   8  -2  -5   19.39    2.03
   8   2  -5   22.03    1.62
   8   2  -5   24.24    2.11
   8  -2  -5   19.84    1.88
   8  -2  -5   18.98    1.88
   8   2  -5   17.75    1.84
   8   2  -5   20.87    1.98
   8  -2  -5   19.61    1.97
   8  -2  -4  296.31    7.93
   8  -2  -4  283.03    7.87
   8  -2  -4  303.49    7.91
   8  -2  -4  273.88    7.61
   8   2  -4  277.91    7.63
   8  -2  -4  279.63    7.57
   8   2  -4  277.05    7.60
   8  -2  -3    0.13    0.85
   8   2  -3   -0.10    0.74
   8  -2  -3   -0.21    0.85
   8   2  -3    0.19    0.62
   8  -2  -3    1.03    0.80
   8   2  -3    0.43    0.70
   8  -2  -2    2.16    0.82
   8   2  -2    1.49    0.76
   8  -2  -2    1.82    0.73
   8  -2  -2    1.59    0.81
   8   2  -2    2.33    0.69
   8  -2  -2    1.87    0.83
   8  -2  -1   91.32    3.01
   8   2  -1   89.46    2.85
   8   2  -1   90.21    2.86
   8  -2  -1   88.44    2.99
   8  -2  -1   85.00    2.85
   8   2   0  209.22    5.20
   8  -2   0  210.34    5.16
  -8  -2  -1   18.37    1.24
  -8   2  -1   20.05    1.26
   8   2   1   17.30    1.09
  -8   2  -2  801.49   17.46
  -8  -2  -2  800.30   17.40
   8   2   2  814.92   16.96
  -8   2  -3  492.99   11.52
  -8  -2  -3  482.60   11.43
  -8   2  -4    9.29    1.56
  -8  -2  -4   10.85    1.52
  -8   2  -4    7.68    1.30
  -8   2  -4    8.21    1.23
  -8  -2  -4    6.92    1.17
  -8  -2  -4    7.27    1.44
  -8   2  -4    9.96    1.48
  -8  -2  -4    9.33    1.30
  -8  -2  -4   10.03    1.59
  -8  -2  -4    7.24    1.42
  -8  -2  -4    7.97    1.38
  -8   2  -5  136.57    4.93
  -8   2  -5  127.55    4.88
  -8  -2  -5  130.74    4.88
  -8  -2  -5  131.69    4.89
  -8  -2  -5  138.98    4.94
  -8   2  -5  137.44    5.04
  -8  -2  -5  135.85    5.25
  -8   2  -5  146.44    5.52
  -8   2  -5  141.64    5.59
  -8  -2  -5  136.39    5.33
  -8  -2  -5  128.14    5.08
  -8  -2  -5  140.19    4.84
  -8   2  -6   43.26    2.68
  -8  -2  -6   40.62    2.61
  -8  -2  -6   44.89    2.73
  -8   2  -6   45.46    2.72
  -8  -2  -6   40.10    4.53
  -8   2  -6   42.21    5.39
  -8  -2  -6   46.56    4.61
  -8   2  -6   44.91    5.35
  -8  -2  -6   41.28    2.66
  -8  -2  -7  157.68    4.85
  -8   2  -7  153.75    4.84
  -8  -2  -7  158.55    4.87
  -8   2  -7  161.40    4.93
  -8  -2  -7  156.13    5.02
  -8  -2  -7  155.58    4.97
  -8  -2  -7  150.08    4.75
   8  -3  -7  197.12    5.59
   8  -3  -7  209.12    5.70
   8   3  -7  214.40    5.52
   8  -3  -6   98.77    4.26
   8  -3  -6  104.45    4.20
   8  -3  -6   93.40    4.19
   8   3  -6   96.28    3.62
   8  -3  -6  102.72    3.87
   8   3  -6   92.31    3.75
   8  -3  -6   97.10    3.82
   8   3  -6   97.94    3.84
   8  -3  -6   93.98    3.78
   8   3  -6   96.07    3.82
   8   3  -6   93.78    3.55
   8  -3  -5   33.59    2.43
   8  -3  -5   33.11    2.41
   8  -3  -5   33.60    2.48
   8   3  -5   34.63    2.20
   8   3  -5   32.98    2.29
   8   3  -5   33.19    2.25
   8   3  -5   34.93    2.33
   8   3  -5   39.05    2.18
   8  -3  -4    2.15    1.04
   8  -3  -4    1.29    1.13
   8  -3  -4    0.30    1.04
   8  -3  -4    2.49    1.20
   8   3  -4    0.26    0.77
   8  -3  -4    1.45    0.86
   8   3  -4   -0.28    0.80
   8   3  -3  302.26    7.65
   8   3  -3  308.07    7.58
   8   3  -3  307.83    7.91
   8  -3  -3  298.69    8.04
   8  -3  -2   51.64    2.50
   8  -3  -2   59.79    2.26
   8   3  -2   56.26    2.21
   8   3  -2   62.95    2.50
   8  -3  -2   55.73    2.56
   8   3  -2   58.24    2.34
   8  -3  -1  709.44   15.96
   8  -3  -1  741.89   16.06
   8   3  -1  734.38   15.89
   8  -3   0   47.35    1.99
   8   3   0   46.07    2.00
   8  -3   0   46.27    2.07
  -8   3  -1  733.51   15.74
  -8  -3  -1  730.21   15.69
   8  -3   1  717.62   15.71
   8   3   1  754.74   15.89
  -8   3  -2    2.06    0.73
  -8  -3  -2    1.95    0.70
   8   3   2    1.92    0.68
  -8   3  -3  116.69    3.98
  -8  -3  -3  117.77    4.25
  -8   3  -3  120.13    4.49
  -8  -3  -3  119.45    4.31
  -8  -3  -3  117.90    4.30
  -8   3  -4    3.25    1.17
  -8   3  -4    2.96    1.14
  -8   3  -4    3.78    1.17
  -8  -3  -4    4.37    1.44
  -8  -3  -4    3.41    1.27
  -8   3  -4    2.26    1.20
  -8  -3  -5  221.68    6.69
  -8  -3  -5  244.77    6.91
  -8   3  -5  230.66    6.84
  -8  -3  -5  234.95    6.72
  -8   3  -5  216.59    6.67
  -8   3  -5  219.78    6.80
  -8  -3  -5  214.18    6.99
  -8  -3  -5  219.88    7.15
  -8  -3  -5  211.78    7.01
  -8   3  -6    0.43    1.14
  -8   3  -6   -0.70    1.10
  -8  -3  -6    0.28    1.18
  -8  -3  -6    1.49    1.06
  -8  -3  -6    1.56    0.99
  -8  -3  -6    2.75    1.26
  -8  -3  -6    1.17    1.25
  -8  -3  -6    2.22    1.19
  -8  -3  -7   18.54    1.60
  -8  -3  -7   19.30    1.54
  -8  -3  -7   15.65    1.46
   8   4  -7   17.53    1.22
   8   4  -6   10.29    1.26
   8  -4  -6   10.37    1.48
   8   4  -6    9.93    1.24
   8  -4  -5   30.71    2.12
   8  -4  -5   34.26    2.30
   8   4  -5   31.61    1.99
   8  -4  -5   31.82    2.18
   8   4  -5   32.54    2.14
   8   4  -5   29.27    1.94
   8  -4  -4  246.73    7.08
   8   4  -4  252.90    7.00
   8   4  -4  248.81    7.07
   8   4  -4  233.98    7.01
   8   4  -4  228.12    6.68
   8   4  -3   64.17    2.89
   8  -4  -3   57.82    3.04
   8   4  -3   67.38    2.96
   8  -4  -3   65.95    3.07
   8  -4  -2    0.28    0.83
   8   4  -2    0.97    0.66
   8   4  -2    0.37    0.75
   8  -4  -2    0.94    0.86
   8  -4  -1   90.87    3.39
   8  -4  -1   93.11    3.40
   8  -4   0   27.81    1.62
   8  -4   0   26.04    1.62
   8   4   0   30.85    1.78
   8   4   1   14.05    1.28
  -8   4  -2   40.80    2.57
  -8  -4  -2   35.70    2.42
  -8   4  -2   33.75    2.51
  -8  -4  -2   37.53    2.25
  -8  -4  -2   34.45    2.12
   8   4   2   33.66    1.94
  -8   4  -3   55.93    3.14
  -8  -4  -3   55.85    2.89
  -8  -4  -3   62.30    2.99
  -8  -4  -3   56.14    3.04
  -8   4  -3   56.35    3.13
  -8  -4  -3   57.95    2.89
  -8  -4  -3   53.51    2.80
  -8  -4  -4   96.18    4.03
  -8  -4  -4   84.75    4.08
  -8   4  -4   84.13    4.11
  -8  -4  -4   95.49    4.04
  -8  -4  -4   87.24    3.73
  -8  -4  -4   94.45    3.79
  -8   4  -4   91.71    3.60
  -8  -4  -5    1.42    1.22
  -8  -4  -5    0.95    1.20
  -8  -4  -5    2.26    1.23
  -8  -4  -6   71.84    3.25
  -8  -4  -6   66.91    3.03
  -8  -4  -6   73.12    3.24
  -8  -4  -7   -0.17    0.78
  -8  -4  -7    1.44    0.83
  -8  -4  -7   -0.09    0.75
   8   5  -7    1.80    0.54
   8   5  -6   43.55    2.24
   8  -5  -6   43.69    2.26
   8   5  -6   44.74    2.13
   8   5  -5  237.09    6.96
   8  -5  -5  239.79    6.82
   8   5  -5  231.34    6.70
   8   5  -5  228.72    6.59
   8   5  -4   71.34    3.29
   8   5  -4   71.59    3.36
   8   5  -4   69.78    3.17
   8   5  -3  176.92    5.70
   8   5  -3  175.43    5.63
   8   5  -3  163.64    5.56
   8   5  -3  180.71    5.50
   8   5  -2   50.10    2.50
   8   5  -2   49.49    2.58
   8  -5  -2   45.03    2.63
   8   5  -2   45.52    2.50
   8  -5  -2   47.43    2.63
   8   5  -2   41.82    2.31
   8   5  -1   14.21    1.37
   8   5  -1   14.96    1.52
   8  -5  -1   14.84    1.46
   8  -5  -1   14.17    1.45
   8   5  -1   14.64    1.47
  -8  -5   1   13.93    1.55
  -8  -5   1   12.87    1.51
  -8   5   0  137.33    4.84
   8   5   0  139.66    4.55
  -8  -5   0  143.11    4.83
  -8  -5   0  145.34    4.87
   8   5   0  138.59    4.69
  -8   5  -1   12.52    1.71
  -8  -5  -1   14.95    1.66
  -8  -5  -1   14.29    1.63
   8   5   1    8.70    1.24
  -8   5  -2  129.93    5.35
  -8   5  -2  144.93    5.32
   8   5   2  141.03    4.81
  -8  -5  -2  133.92    4.95
  -8  -5  -2  138.10    4.94
  -8   5  -3  217.49    7.20
  -8  -5  -3  229.63    7.07
  -8   5  -3  223.35    7.38
   8   5   3  221.31    6.67
  -8  -5  -3  223.16    6.91
  -8   5  -3  216.72    6.67
  -8  -5  -3  225.59    6.94
  -8  -5  -4    8.13    1.51
  -8  -5  -4    5.78    1.35
  -8  -5  -4    7.54    1.41
  -8   5  -4    9.59    1.61
   8   5   4    6.27    1.33
  -8  -5  -4    6.54    1.33
  -8  -5  -4    8.34    1.54
  -8   5  -4    6.48    1.27
  -8  -5  -5    2.10    1.21
  -8  -5  -5    2.97    1.17
  -8  -5  -5    5.02    1.40
  -8  -5  -5    1.30    1.06
  -8  -5  -5    5.39    1.20
  -8  -5  -5    3.08    1.09
  -8  -5  -6    3.33    0.91
  -8  -5  -6    1.84    0.96
  -8  -5  -6    3.02    0.96
  -8  -5  -6    0.64    0.97
   8   6  -6   57.99    2.40
   8   6  -6   62.04    2.25
   8   6  -5   48.49    2.57
   8   6  -5   50.35    2.46
   8   6  -5   49.28    2.38
   8   6  -4  115.31    4.47
   8   6  -4  120.47    4.50
   8   6  -4  124.78    4.49
   8   6  -4  115.94    4.30
   8   6  -3    2.91    1.10
   8   6  -3    1.62    1.18
   8   6  -3    2.21    1.21
   8   6  -2    1.98    1.04
   8   6  -2    1.50    1.08
   8   6  -2    1.16    1.13
   8   6  -1    9.50    1.51
  -8  -6   1   12.80    1.50
  -8  -6   1   14.70    1.63
  -8   6   0   15.63    1.84
   8   6   0   16.48    1.63
   8   6   0   17.98    1.87
  -8  -6   0   17.74    1.86
  -8  -6   0   13.95    1.69
  -8   6  -1   10.48    1.74
   8   6   1    9.97    1.60
  -8  -6  -1    7.54    1.55
  -8   6  -1    8.12    1.42
  -8  -6  -1    9.65    1.62
  -8   6  -2   19.76    2.29
  -8   6  -2   18.51    2.16
   8   6   2   17.13    1.91
  -8  -6  -2   18.46    2.01
  -8   6  -2   19.62    1.88
  -8  -6  -2   16.72    1.87
  -8   6  -3   16.14    2.01
  -8  -6  -3   18.70    1.91
   8   6   3   21.05    1.97
  -8  -6  -3   16.37    1.82
  -8  -6  -3   17.02    1.85
  -8   6  -3   16.20    1.76
  -8  -6  -4  135.84    4.96
  -8   6  -4  142.65    5.26
   8   6   4  131.52    4.65
  -8   6  -4  138.44    4.78
  -8  -6  -4  134.29    4.88
  -8  -6  -4  148.50    5.08
  -8  -6  -5   38.16    2.24
   8   7  -5   42.81    1.93
   8   7  -4   41.75    2.38
   8   7  -4   45.90    2.41
   8   7  -4   40.36    2.35
   8   7  -4   45.96    2.35
   8   7  -4   39.37    2.19
   8   7  -3  233.14    6.91
   8   7  -3  235.99    7.22
   8   7  -3  236.78    6.93
   8   7  -3  241.82    6.84
   8   7  -2   31.40    2.11
   8   7  -2   33.78    2.36
   8   7  -2   33.83    2.38
   8   7  -1  218.22    6.72
  -8   7   0   50.20    2.95
   8   7   0   42.74    2.53
  -8  -7   0   54.56    2.89
  -8  -7   0   50.73    2.83
  -8   7   0   47.51    2.64
  -8   7  -1    3.90    1.61
   8   7   1    2.17    1.09
   8   7   1    0.18    1.42
  -8  -7  -1    2.45    1.20
  -8   7  -1    2.58    1.16
  -8  -7  -1    3.45    1.32
  -8   7  -2    9.52    1.77
  -8   7  -2    7.18    1.61
   8   7   2   11.00    1.58
  -8  -7  -2   10.06    1.63
  -8  -7  -2    9.69    1.66
  -8   7  -2    8.94    1.41
  -8   7  -3    0.16    1.07
   8   7   3    0.60    1.06
  -8   7  -4    0.59    1.02
   8   7   4    0.93    1.00
  -8  -7  -4    1.80    0.99
  -8  -7  -4    1.18    1.00
  -8  -7  -5   63.67    2.53
   8   8  -4   11.89    1.11
   8   8  -3    0.55    0.86
   8   8  -3    0.93    0.93
   8   8  -3   -0.54    0.92
   8   8  -3   -0.11    0.83
   8   8  -2   98.65    3.57
   8   8  -2  102.70    3.87
   8   8  -2  109.70    3.86
   8   8  -1   18.07    1.84
   8   8  -1   20.13    1.80
   8   8   0   15.04    1.72
  -8  -8   0   12.91    1.43
  -8  -8   0   13.68    1.50
  -8   8   0   12.76    1.38
  -8   8  -1   -0.32    1.10
  -8   8  -1    0.19    1.40
  -8  -8  -1   -0.14    1.06
  -8  -8  -1   -0.71    1.04
  -8   8  -1    1.30    0.98
  -8   8  -2    7.19    1.36
  -8   8  -2    4.00    1.32
  -8  -8  -2    4.95    1.21
  -8  -8  -2    5.51    1.25
  -8   8  -3    3.05    1.11
  -8  -8  -3    3.80    1.02
  -8  -8  -3    3.53    0.98
   8   9  -2   37.71    1.76
   8   9  -2   38.35    1.95
  -8   9   1   12.65    1.52
   8   9  -1   12.18    1.19
   8   9  -1   12.52    1.19
   8   9  -1   11.46    1.23
   8   9   0   -0.20    0.89
   8   9   0    0.48    0.81
  -8   9  -1   28.27    1.94
   9   0  -8   17.31    1.33
   9   0  -8   18.63    1.37
   9   0  -7   -0.30    1.13
   9   0  -7   -0.73    1.29
   9   0  -7   -0.45    1.08
   9   0  -6  620.58   14.93
   9   0  -6  618.74   14.98
   9   0  -6  595.84   14.90
   9   0  -5   -1.61    2.01
   9   0  -5   -0.17    1.96
   9   0  -5   -0.17    1.22
   9   0  -5    1.18    1.24
   9   0  -5   -0.83    1.18
  -9   0   5    0.17    1.21
  -9   0   5   -0.17    1.19
   9   0  -4  144.79    5.10
   9   0  -4  138.14    5.04
   9   0  -4  147.39    4.86
   9   0  -4  146.68    4.62
   9   0  -3    0.66    0.86
   9   0  -3    0.67    0.73
   9   0  -3    0.11    0.73
   9   0  -2  761.61   16.76
   9   0  -2  788.10   16.74
   9   0  -1   -0.30    0.68
   9   0  -1    0.13    0.55
   9   0   0  582.74   12.58
   9   0   0  580.47   12.32
  -9   0  -1   -0.33    0.72
   9   0   1   -0.36    0.55
  -9   0  -2   32.65    1.82
  -9   0  -3    0.37    0.89
  -9   0  -4   64.15    3.03
  -9   0  -4   53.53    2.86
  -9   0  -4   61.91    2.90
  -9   0  -4   51.99    2.80
  -9   0  -4   56.24    2.83
  -9   0  -4   50.61    2.73
  -9   0  -5   -0.18    1.23
  -9   0  -5   -0.54    1.26
  -9   0  -5    0.51    1.27
  -9   0  -5   -0.65    2.91
  -9   0  -5   -0.82    2.89
  -9   0  -5    0.17    1.15
  -9   0  -5    1.22    1.19
  -9   0  -6    6.91    1.49
  -9   0  -6    7.63    1.57
  -9   0  -6    6.96    1.52
  -9   0  -6    4.70    5.15
  -9   0  -6    5.87    5.20
  -9   0  -6    6.04    1.41
  -9   0  -6    3.75    1.32
  -9   0  -7   -0.13    1.01
  -9   0  -7    0.80    0.97
  -9   0  -7    0.23    0.88
  -9   0  -7    0.12    0.94
   9  -1  -8   24.18    1.44
   9   1  -8   21.64    1.37
   9  -1  -8   26.03    1.50
   9   1  -8   26.23    1.50
   9  -1  -7    6.46    1.43
   9   1  -7    6.05    1.42
   9  -1  -7    5.06    1.15
   9   1  -7    8.18    1.31
   9  -1  -7    6.31    1.29
   9   1  -7    6.47    1.28
   9  -1  -6  502.81   13.03
   9  -1  -6  494.10   12.92
   9  -1  -6  521.32   12.68
   9   1  -6  503.48   12.59
   9  -1  -6  499.98   12.68
   9  -1  -6  475.80   12.57
   9   1  -6  506.22   12.69
   9   1  -6  498.06   12.65
  -9   1   6  499.51   12.68
  -9   1   6  486.56   12.63
   9  -1  -5   15.46    1.80
   9  -1  -5   12.95    2.24
   9  -1  -5   15.23    2.19
   9  -1  -5   10.76    1.73
   9   1  -5   13.78    1.74
   9  -1  -5   14.09    1.76
   9   1  -5   15.78    1.84
   9  -1  -5   15.91    1.79
   9   1  -5   12.63    1.67
   9  -1  -4    2.51    1.44
   9  -1  -4    4.33    1.19
   9  -1  -4   -0.30    1.45
   9   1  -4    0.57    0.93
   9  -1  -4    0.57    0.84
  -9  -1   4   -0.29    1.13
   9   1  -4    1.51    0.77
   9  -1  -4    1.19    0.81
  -9  -1   4    1.15    1.10
   9  -1  -4    0.40    0.84
   9  -1  -3   12.25    1.29
   9   1  -3   12.35    1.28
   9   1  -3   10.07    1.15
   9  -1  -3   11.20    1.27
   9  -1  -3    9.90    1.17
   9   1  -3   14.39    1.29
   9   1  -2  113.98    3.54
   9  -1  -2  109.33    3.49
   9   1  -2  111.49    3.49
   9   1  -2  113.42    3.55
   9  -1  -1    1.64    0.73
   9   1  -1    2.95    0.73
   9  -1   0 1199.79   24.77
   9   1   0 1217.69   24.71
   9   1   0 1187.92   24.87
  -9   1  -1   36.31    1.80
  -9  -1  -1   32.50    1.75
   9   1   1   34.80    1.57
   9  -1   1   33.09    1.42
   9   1   1   36.78    1.42
  -9   1  -2   25.42    1.63
  -9  -1  -2   24.04    1.58
  -9   1  -3    3.95    0.95
  -9  -1  -3    2.31    0.91
  -9   1  -4  118.14    4.34
  -9   1  -4  119.42    4.38
  -9  -1  -4  111.06    4.26
  -9   1  -4  117.74    4.36
  -9   1  -4  114.68    4.22
  -9  -1  -4  114.69    4.22
  -9  -1  -4  104.53    4.15
  -9   1  -4  110.26    4.31
  -9  -1  -4  118.11    4.35
  -9  -1  -4  111.77    4.32
  -9   1  -4  100.49    4.02
  -9  -1  -4  116.73    4.37
  -9   1  -4  110.36    4.09
  -9   1  -5   31.14    2.40
  -9   1  -5   32.51    2.39
  -9  -1  -5   32.20    2.37
  -9  -1  -5   30.74    2.28
  -9   1  -5   31.05    2.37
  -9  -1  -5   34.22    2.48
  -9  -1  -5   22.63    3.43
  -9   1  -5   30.65    3.93
  -9   1  -5   30.78    4.06
  -9  -1  -5   31.33    3.68
  -9  -1  -5   34.58    2.48
  -9   1  -5   28.57    2.14
  -9  -1  -5   31.90    2.39
  -9  -1  -5   36.15    2.53
  -9   1  -5   33.49    2.32
  -9  -1  -6   92.55    3.96
  -9   1  -6   96.05    4.10
  -9   1  -6   99.54    4.11
  -9  -1  -6   97.26    4.03
  -9  -1  -6   94.70    4.01
  -9   1  -6   95.26    4.04
  -9  -1  -6   88.07    6.28
  -9   1  -6   86.69    6.57
  -9  -1  -6   89.60    6.30
  -9   1  -6   96.45    6.69
  -9  -1  -6   92.29    4.03
  -9   1  -6   89.77    3.74
  -9  -1  -6   97.52    4.09
  -9   1  -6   87.52    3.68
  -9  -1  -6   97.13    3.91
  -9  -1  -7    4.00    1.13
  -9   1  -7    3.91    1.10
  -9  -1  -7    5.09    1.19
  -9   1  -7    5.77    1.27
  -9  -1  -7    5.09    1.14
  -9  -1  -7    5.78    1.21
   9  -2  -8    4.44    0.75
   9  -2  -8    4.33    0.74
   9  -2  -7   56.44    2.64
   9   2  -7   53.87    2.67
   9  -2  -7   53.09    2.67
   9   2  -7   59.72    2.78
   9  -2  -7   55.41    2.67
   9   2  -7   62.88    2.79
   9  -2  -6  106.14    4.62
   9  -2  -6  104.84    4.37
   9  -2  -6  102.00    4.58
   9  -2  -6  106.73    4.19
   9   2  -6   92.57    3.97
   9  -2  -6   98.12    4.09
   9   2  -6   94.58    4.03
   9  -2  -6  107.92    4.24
   9   2  -6   98.88    4.14
   9  -2  -5   65.04    3.52
   9  -2  -5   67.63    3.38
   9  -2  -5   66.47    3.56
   9  -2  -5   68.46    3.29
   9   2  -5   62.08    3.22
   9  -2  -5   57.10    3.12
   9   2  -5   65.28    3.24
   9  -2  -5   64.99    3.23
   9   2  -5   75.20    3.46
   9  -2  -4  332.06    8.92
   9  -2  -4  330.57    8.91
   9  -2  -4  323.65    8.86
   9   2  -4  336.67    8.78
   9  -2  -4  330.11    8.73
   9   2  -4  332.49    8.77
   9  -2  -4  336.09    8.71
   9   2  -3  111.77    3.83
   9  -2  -3  112.91    3.82
   9   2  -3  116.98    3.76
   9   2  -3  119.02    3.95
   9  -2  -3  114.35    4.04
   9  -2  -3  118.67    4.02
   9   2  -2 1540.75   31.81
   9  -2  -2 1532.07   31.79
   9   2  -2 1534.92   31.82
   9  -2  -2 1540.93   31.99
   9   2  -1  156.88    4.51
   9  -2  -1  156.65    4.47
   9   2  -1  169.51    4.54
   9   2   0  303.28    7.13
   9  -2   0  295.80    7.05
  -9   2  -1    0.26    0.73
  -9  -2  -1    0.76    0.67
   9   2   1    1.09    0.55
  -9   2  -2   28.59    1.70
  -9  -2  -2   29.74    1.72
  -9  -2  -3  451.30   10.85
  -9   2  -3  448.57   10.90
  -9   2  -4   87.70    3.74
  -9  -2  -4   86.25    3.71
  -9   2  -4   96.98    3.94
  -9  -2  -4   96.44    3.91
  -9  -2  -4   95.80    3.76
  -9   2  -4  100.42    3.88
  -9   2  -4   99.81    3.98
  -9  -2  -4   94.59    3.86
  -9   2  -4   98.24    5.10
  -9  -2  -4   89.19    4.38
  -9  -2  -4   98.20    4.44
  -9   2  -4   97.04    4.93
  -9  -2  -4   92.50    3.98
  -9  -2  -4   99.75    4.10
  -9  -2  -5   22.45    2.03
  -9   2  -5   18.88    2.00
  -9   2  -5   20.90    1.99
  -9  -2  -5   23.82    1.98
  -9   2  -5   20.71    2.00
  -9  -2  -5   20.48    2.00
  -9  -2  -5   21.68    3.67
  -9   2  -5   19.65    4.76
  -9   2  -5   22.14    4.81
  -9  -2  -5   26.54    3.74
  -9  -2  -5   21.90    1.84
  -9  -2  -5   20.74    2.01
  -9  -2  -6   24.15    2.10
  -9  -2  -6   28.77    2.22
  -9   2  -6   27.80    2.16
  -9  -2  -6   26.99    2.14
  -9   2  -6   28.13    2.20
  -9  -2  -7    2.35    0.98
  -9  -2  -7    2.15    1.04
  -9  -2  -7    3.49    1.11
  -9   2  -7    2.54    1.01
  -9  -2  -7    3.64    1.05
  -9   2  -7    4.02    1.09
   9  -3  -7  265.78    6.62
   9  -3  -7  264.75    6.63
  -9   3   7  248.53    6.93
  -9   3   7  239.59    6.88
   9  -3  -6   88.73    3.81
   9   3  -6   82.35    3.30
   9  -3  -6   80.94    3.40
   9   3  -6   79.76    3.39
   9  -3  -6   84.86    3.46
   9   3  -6   86.50    3.55
   9  -3  -6   83.76    3.48
   9   3  -6   83.99    3.51
   9   3  -6   83.83    3.16
   9   3  -5    0.72    0.92
   9  -3  -5    3.29    1.21
   9  -3  -5    2.16    1.46
   9  -3  -5    2.03    1.49
   9   3  -5    0.30    1.09
   9   3  -5    2.64    1.24
   9   3  -5    1.05    1.09
   9  -3  -4  581.36   13.51
   9  -3  -4  552.05   13.42
   9  -3  -4  569.86   13.42
   9  -3  -4  526.90   13.34
   9   3  -4  552.50   13.33
   9   3  -3  339.57    8.40
   9   3  -3  330.14    8.30
   9  -3  -3  333.35    8.77
   9   3  -3  328.27    8.61
   9  -3  -2  276.77    7.32
   9   3  -2  271.59    6.78
   9  -3  -2  261.75    6.72
   9   3  -2  265.53    6.90
   9  -3  -2  267.94    7.22
   9  -3  -1   91.56    3.26
   9   3  -1   91.95    3.14
   9  -3  -1   86.73    3.23
   9   3  -1   87.38    3.13
   9  -3   0  164.13    4.68
   9   3   0  161.85    4.61
  -9   3  -1   15.82    1.25
  -9  -3  -1   15.36    1.20
   9  -3   1   15.21    1.19
   9   3   1   18.06    1.24
  -9   3  -2  157.83    4.63
  -9  -3  -2  151.38    4.53
   9   3   2  154.25    4.43
  -9   3  -3  198.04    6.16
  -9  -3  -3  192.27    5.87
  -9  -3  -3  177.05    5.73
  -9   3  -3  179.58    5.46
  -9   3  -3  179.62    6.03
  -9   3  -3  180.22    5.87
  -9  -3  -3  172.87    5.42
  -9  -3  -3  177.59    5.47
  -9   3  -4  353.02    9.45
  -9   3  -4  356.61    9.52
  -9   3  -4  362.64    9.61
  -9  -3  -4  374.94    9.99
  -9  -3  -4  374.26    9.98
  -9   3  -4  373.08   10.05
  -9  -3  -5   23.92    2.00
  -9  -3  -5   26.44    2.13
  -9   3  -5   27.53    2.11
  -9   3  -5   28.43    2.18
  -9   3  -5   29.58    2.19
  -9  -3  -5   22.82    1.98
  -9  -3  -5   29.46    2.41
  -9  -3  -5   26.78    2.30
  -9  -3  -5   33.43    2.46
  -9   3  -6   45.05    2.43
  -9  -3  -6   46.00    2.45
  -9  -3  -6   41.45    2.38
  -9   3  -6   48.64    2.55
  -9  -3  -6   41.79    2.66
  -9  -3  -6   44.77    2.38
  -9  -3  -6   46.24    2.71
  -9  -3  -6   51.54    2.80
  -9  -3  -7   17.72    1.43
  -9  -3  -7   17.33    1.46
  -9  -3  -7   16.88    1.35
   9   4  -7  110.17    3.16
   9   4  -6    0.75    0.89
   9  -4  -6   -0.14    1.07
   9   4  -6    0.53    0.69
   9   4  -5   24.45    1.81
   9   4  -5   20.37    1.76
   9   4  -5   21.15    1.72
   9   4  -4    9.41    1.40
   9   4  -4    9.10    1.40
   9   4  -4    7.88    1.46
   9   4  -4    8.37    1.27
   9  -4  -3  250.52    7.57
   9   4  -3  245.35    7.25
   9  -4  -2   11.53    1.36
   9   4  -2    9.29    1.17
  -9  -4   2    9.54    1.33
   9  -4  -2   12.84    1.43
  -9  -4   2    8.13    1.30
   9   4  -2   10.55    1.24
   9  -4  -1    5.05    1.02
   9   4  -1    3.30    0.89
   9  -4  -1    4.80    1.00
   9   4  -1    2.95    0.87
   9  -4   0  387.93    9.57
   9   4   0  407.76    9.79
  -9   4  -1   99.61    4.08
   9   4   1  114.51    3.81
  -9   4  -2    2.62    1.24
  -9  -4  -2    1.79    1.24
  -9   4  -2    2.29    1.37
  -9  -4  -2    3.55    1.10
  -9  -4  -2    2.17    0.99
   9   4   2    3.76    0.89
  -9   4  -3   37.07    2.65
  -9  -4  -3   38.25    2.49
  -9  -4  -3   37.26    2.46
  -9   4  -3   37.35    2.69
  -9  -4  -3   36.20    2.29
  -9  -4  -3   34.42    2.32
  -9  -4  -4   62.86    3.25
  -9  -4  -4   62.10    3.42
  -9   4  -4   62.45    3.40
  -9  -4  -4   60.70    3.28
  -9  -4  -4   60.76    2.97
  -9   4  -4   57.98    2.80
  -9  -4  -4   54.21    2.89
  -9  -4  -5  287.01    8.38
  -9  -4  -5  303.62    8.72
  -9  -4  -5  290.94    8.46
  -9  -4  -6   55.78    2.85
  -9  -4  -6   54.60    2.59
  -9  -4  -6   62.00    2.91
   9   5  -6   22.95    1.63
   9   5  -6   25.78    1.55
   9   5  -5  124.11    4.44
   9   5  -5  116.02    4.19
   9   5  -5  121.67    4.13
   9   5  -4   11.20    1.47
   9   5  -4    8.84    1.50
   9   5  -4    9.44    1.33
   9   5  -3   35.93    2.34
   9   5  -3   29.57    2.17
   9   5  -3   33.30    2.30
   9   5  -3   32.23    2.07
   9   5  -2   12.64    1.43
   9   5  -2   12.36    1.43
   9   5  -2    9.48    1.28
  -9  -5   2    7.65    1.31
  -9  -5   2   11.48    1.46
   9   5  -1   65.25    3.02
   9   5  -1   64.26    2.84
   9  -5  -1   63.49    3.06
   9   5  -1   69.57    3.04
  -9  -5   1   69.14    3.10
   9  -5  -1   68.04    3.02
  -9  -5   1   68.79    3.16
   9   5   0   28.09    1.88
  -9  -5   0   28.09    2.09
  -9  -5   0   24.53    2.01
   9   5   0   22.81    1.81
  -9   5  -1   12.94    1.82
   9   5   1   14.58    1.58
  -9  -5  -1   16.90    1.80
  -9  -5  -1   16.61    1.76
   9   5   1   14.80    1.47
  -9   5  -2  107.86    4.80
  -9   5  -2   99.68    4.56
   9   5   2  103.85    4.03
  -9  -5  -2  108.55    4.32
  -9  -5  -2  114.26    4.42
  -9   5  -3   -0.41    1.37
  -9   5  -3   -0.21    1.27
  -9  -5  -3    0.37    1.24
   9   5   3    0.90    1.12
  -9   5  -3    0.79    1.11
  -9  -5  -3   -0.87    1.24
  -9  -5  -3    0.17    1.25
  -9  -5  -4   42.89    2.55
  -9   5  -4   46.56    3.04
  -9  -5  -4   51.87    3.07
  -9  -5  -4   44.10    2.64
  -9  -5  -4   42.97    2.63
  -9   5  -4   45.09    2.50
  -9  -5  -4   45.41    2.69
  -9  -5  -5   72.39    3.20
  -9  -5  -5   72.89    3.33
  -9  -5  -5   70.07    3.13
  -9  -5  -5   64.01    3.30
  -9  -5  -6    2.56    0.82
  -9  -5  -6    2.56    0.88
  -9  -5  -6    3.92    0.88
  -9  -5  -6    2.11    1.00
   9   6  -6    0.17    0.68
   9   6  -6   -0.06    0.61
   9   6  -5   20.82    1.73
   9   6  -5   23.03    1.70
   9   6  -5   24.31    1.64
   9   6  -4    0.62    1.07
   9   6  -4    0.62    0.99
   9   6  -4    0.31    1.06
   9   6  -4   -0.30    1.02
   9   6  -4    0.26    0.86
   9   6  -3    2.08    1.07
   9   6  -3    1.47    1.14
   9   6  -3   -0.28    1.08
   9   6  -2    1.21    0.96
   9   6  -2    2.18    1.10
   9   6  -1    0.16    0.97
  -9  -6   1    2.47    1.20
  -9  -6   1    0.95    1.18
  -9   6   0    2.81    1.10
   9   6   0    2.05    1.04
  -9  -6   0    3.33    1.34
  -9  -6   0    3.22    1.46
  -9   6  -1    1.38    1.30
   9   6   1    2.04    1.28
  -9  -6  -1    1.08    1.32
  -9  -6  -1    2.29    1.35
  -9   6  -2   29.14    2.68
  -9   6  -2   39.16    2.85
   9   6   2   32.20    2.33
  -9   6  -2   32.80    2.37
  -9   6  -3   91.07    4.31
  -9  -6  -3  103.80    4.21
   9   6   3  111.37    4.20
  -9  -6  -3  103.76    4.29
  -9   6  -3   96.80    4.03
  -9  -6  -3   99.88    4.23
  -9   6  -4    0.54    1.17
  -9  -6  -4    2.05    1.19
   9   6   4    3.12    1.04
  -9  -6  -4    1.05    1.00
  -9   6  -4    1.08    1.00
  -9  -6  -4    0.76    1.01
  -9  -6  -5    6.86    1.16
  -9  -6  -5    7.84    1.25
   9   7  -5    0.65    0.64
   9   7  -4   42.44    2.30
   9   7  -4   42.94    2.33
   9   7  -4   44.24    2.36
   9   7  -4   43.94    2.27
   9   7  -4   39.32    2.08
   9   7  -3   38.39    2.34
   9   7  -3   38.72    2.54
   9   7  -3   41.46    2.45
   9   7  -3   44.20    2.37
   9   7  -2  120.68    4.42
   9   7  -2  132.92    4.81
   9   7  -2  135.09    4.83
   9   7  -2  122.56    4.49
   9   7  -1  137.83    4.87
  -9  -7   1  135.22    4.71
  -9  -7   1  130.96    4.68
  -9   7   0  183.85    6.06
  -9  -7   0  183.22    6.03
  -9   7   0  190.38    5.88
  -9  -7   0  179.72    6.00
  -9   7  -1   30.11    2.44
  -9   7  -1   24.79    2.63
  -9  -7  -1   28.89    2.24
  -9   7  -1   34.74    2.32
  -9  -7  -1   33.38    2.40
  -9   7  -2    0.83    1.51
  -9   7  -2    0.19    1.26
   9   7   2    1.78    1.20
  -9  -7  -2    2.23    1.17
  -9   7  -2    0.47    1.13
  -9  -7  -2   -0.51    1.14
  -9   7  -3    7.17    1.50
   9   7   3    8.78    1.48
  -9   7  -3    6.61    1.34
  -9   7  -4    5.47    1.19
   9   7   4    6.90    1.15
  -9  -7  -4    7.06    1.18
  -9  -7  -4    6.36    1.13
   9   8  -4   -0.13    0.68
   9   8  -3    0.70    0.75
   9   8  -3    1.49    1.00
   9   8  -3    1.04    0.93
   9   8  -3    1.06    0.88
   9   8  -2   66.97    2.98
   9   8  -2   68.43    2.90
   9   8  -1   20.18    1.83
   9   8  -1   18.23    1.75
   9   8   0   10.19    1.48
  -9  -8   0   10.71    1.31
  -9   8   0    9.35    1.23
  -9  -8   0   10.15    1.29
  -9   8  -1   51.53    2.79
  -9   8  -1   51.71    3.11
  -9   8  -1   53.47    2.56
  -9  -8  -1   54.40    2.71
  -9  -8  -1   54.15    2.73
  -9   8  -2   38.14    2.38
  -9   8  -2   35.58    2.39
  -9  -8  -2   36.47    2.19
  -9  -8  -2   41.85    2.32
  -9   8  -3   67.57    2.90
  -9  -8  -3   67.84    2.76
  -9  -8  -3   70.26    2.82
   9   9  -2    8.48    0.96
   9   9  -2   10.19    0.91
  -9   9   1   52.41    2.54
   9   9  -1   45.52    2.16
   9   9  -1   54.46    2.20
   9   9  -1   46.08    2.02
   9   9   0   66.47    2.49
   9   9   1    5.56    0.98
   9   9   2    2.89    0.71
  10   0  -8    3.43    0.84
  10   0  -8    3.09    0.82
  10   0  -7   -0.57    1.15
  10   0  -7    0.28    1.08
  10   0  -7   -0.14    1.10
  10   0  -6   12.45    1.82
  10   0  -6   13.25    1.89
  10   0  -6   10.04    1.75
  10   0  -5    0.35    1.26
  10   0  -5   -0.35    1.27
  10   0  -5    1.19    1.29
 -10   0   5    0.36    1.24
 -10   0   5   -0.90    1.42
  10   0  -4  136.46    4.74
  10   0  -4  135.96    4.54
  10   0  -3    1.21    0.95
  10   0  -3   -0.35    0.82
  10   0  -2   41.88    2.00
  10   0  -1   -0.17    0.68
  10   0  -1   -0.45    0.63
  10   0   0   27.59    1.48
  10   0   0   27.65    1.32
 -10   0  -1   -0.28    0.74
  10   0   1   -0.21    0.54
 -10   0  -2   14.71    1.36
 -10   0  -3   -0.27    0.94
 -10   0  -4  414.67   10.79
 -10   0  -4  416.23   10.66
 -10   0  -4  418.53   10.81
 -10   0  -4  424.20   11.18
 -10   0  -4  406.15   11.10
 -10   0  -4  419.56   10.75
 -10   0  -4  420.23   10.73
 -10   0  -5   -0.72    1.27
 -10   0  -5   -1.39    1.40
 -10   0  -5   -0.55    1.26
 -10   0  -5   -6.31    4.62
 -10   0  -5   -0.84    4.77
 -10   0  -5    1.03    1.27
 -10   0  -5   -0.35    1.19
 -10   0  -6    1.85    1.22
 -10   0  -6    1.72    1.20
 -10   0  -6    1.81    1.34
 -10   0  -6    3.38    1.25
 -10   0  -6    2.50    1.09
 -10   0  -7   -0.24    0.97
 -10   0  -7   -0.96    1.14
  10  -1  -8   -0.79    0.73
  10   1  -8    0.07    0.65
  10  -1  -8    0.44    0.69
  10   1  -8    0.22    0.67
  10  -1  -7  151.26    4.89
  10   1  -7  142.31    4.83
  10  -1  -7  145.30    4.90
  10   1  -7  148.71    4.92
  10  -1  -7  157.45    4.97
  10   1  -7  143.47    4.85
  10  -1  -6  169.25    5.73
  10   1  -6  168.79    5.74
  10  -1  -6  170.68    5.77
  10   1  -6  181.99    5.87
  10  -1  -6  167.67    5.81
  10   1  -6  167.31    5.78
 -10   1   6  162.40    5.77
 -10   1   6  157.91    5.74
  10  -1  -5 2196.94   44.73
  10   1  -5 2140.38   44.66
  10  -1  -5 2170.15   44.82
  10   1  -5 2135.11   44.76
  10  -1  -5 2154.85   44.79
  10   1  -5 2117.03   44.73
 -10  -1   5 2012.03   44.45
 -10  -1   5 2079.22   44.52
  10  -1  -4  763.41   17.19
  10   1  -4  757.37   17.17
  10   1  -4  727.35   16.76
 -10  -1   4  728.97   17.19
 -10  -1   4  741.74   17.21
  10  -1  -4  725.77   16.79
  10  -1  -4  779.70   17.14
  10  -1  -3   64.65    2.80
  10   1  -3   57.85    2.70
  10   1  -3   65.76    2.72
  10  -1  -3   65.59    2.79
  10  -1  -3   69.99    2.88
  10  -1  -2    3.22    0.86
  10   1  -2    3.09    0.82
  10   1  -2    3.59    0.84
  10  -1  -1 2000.16   40.32
  10   1  -1 1968.15   40.33
  10   1  -1 1953.04   40.21
  10  -1   0   17.83    1.22
  10   1   0   19.38    1.21
  10   1   0   19.98    1.30
 -10   1  -1   17.55    1.39
 -10  -1  -1   18.32    1.45
  10  -1   1   19.14    1.15
  10   1   1   21.63    1.30
  10   1   1   18.30    1.08
 -10   1  -2  147.42    4.56
 -10  -1  -2  147.23    4.56
  10   1   2  146.31    4.10
 -10   1  -3   41.33    2.33
 -10  -1  -3   42.54    2.33
 -10   1  -3   43.07    2.45
 -10  -1  -3   43.91    2.44
 -10   1  -3   42.69    2.43
 -10  -1  -3   41.00    2.36
 -10   1  -3   42.63    2.29
 -10  -1  -3   39.69    2.26
 -10   1  -4  150.42    5.25
 -10  -1  -4  148.31    5.22
 -10  -1  -4  149.60    5.13
 -10   1  -4  153.52    5.19
 -10   1  -4  150.20    5.27
 -10  -1  -4  158.14    5.32
 -10   1  -4  145.16    5.36
 -10   1  -4  165.11    6.39
 -10  -1  -4  165.71    6.09
 -10  -1  -4  155.51    6.04
 -10   1  -4  163.80    6.39
 -10  -1  -4  137.18    5.22
 -10  -1  -4  154.14    5.37
 -10   1  -4  146.26    5.05
 -10   1  -4  157.86    5.11
 -10  -1  -5    4.30    1.49
 -10   1  -5    5.80    1.36
 -10   1  -5    5.53    1.42
 -10  -1  -5    4.92    1.37
 -10  -1  -5    6.48    1.42
 -10   1  -5    5.16    1.38
 -10  -1  -5    4.17    1.44
 -10  -1  -5    3.32    1.32
 -10   1  -5    2.89    1.19
 -10   1  -5    8.17    1.41
 -10  -1  -5    4.59    1.39
 -10   1  -6   80.28    3.64
 -10  -1  -6   79.30    3.59
 -10  -1  -6   81.44    3.63
 -10   1  -6   84.10    3.66
 -10  -1  -6   81.80    3.66
 -10   1  -6   81.27    3.69
 -10  -1  -6   78.78    3.66
 -10  -1  -6   78.93    3.59
 -10  -1  -6   75.14    3.37
 -10  -1  -7   13.50    1.40
 -10   1  -7   12.76    1.36
 -10  -1  -7   14.15    1.39
 -10   1  -7   14.01    1.42
 -10  -1  -7   13.87    1.36
 -10  -1  -7   12.07    1.27
  10  -2  -7  465.73   10.95
  10   2  -7  464.57   10.96
  10  -2  -7  451.89   10.98
  10   2  -7  462.53   11.02
  10  -2  -7  449.93   10.93
  10   2  -7  443.32   10.93
  10   2  -6    0.12    0.85
  10  -2  -6    1.74    1.22
  10   2  -6    1.44    1.23
  10  -2  -6    1.56    1.19
  10   2  -6    1.57    1.20
  10  -2  -6    0.16    1.19
  10   2  -6   -0.16    1.07
  10  -2  -5  106.35    4.42
  10  -2  -5  114.45    4.33
  10   2  -5  113.95    4.35
  10  -2  -5   96.69    4.15
  10   2  -5  103.04    4.21
  10  -2  -5  105.43    4.27
  10   2  -5  100.16    4.22
  10  -2  -4  553.98   13.24
  10   2  -4  549.32   13.10
  10  -2  -4  537.14   13.06
 -10  -2   4  518.15   12.95
 -10  -2   4  533.49   12.98
  10  -2  -4  526.78   13.01
  10   2  -4  576.33   13.25
  10   2  -3  259.21    7.03
  10  -2  -3  259.74    7.06
  10   2  -3  268.19    7.04
  10  -2  -3  261.04    7.23
  10   2  -3  270.55    7.21
  10   2  -2  226.95    6.13
  10  -2  -2  238.66    6.18
  10   2  -2  230.98    6.27
  10   2  -2  238.22    6.23
  10  -2  -2  221.96    6.26
  10  -2  -1  143.10    4.24
  10   2  -1  142.73    4.22
  10   2   0  297.85    7.49
  10   2   0  318.30    7.43
  10  -2   0  303.59    7.33
 -10   2  -1   10.67    1.11
 -10  -2  -1    8.99    1.11
  10   2   1    8.85    0.90
 -10   2  -2  151.92    4.63
 -10  -2  -2  144.01    4.54
 -10  -2  -3  109.77    3.97
 -10   2  -3  104.71    4.33
 -10   2  -3  108.98    4.05
 -10  -2  -3  104.02    3.95
 -10  -2  -3  114.57    4.00
 -10   2  -3  101.17    4.26
 -10   2  -3  115.07    3.98
 -10  -2  -3  115.43    4.05
 -10   2  -3  109.93    4.04
 -10   2  -3  103.27    3.94
 -10  -2  -4   67.03    3.41
 -10  -2  -4   63.90    3.34
 -10   2  -4   69.52    3.29
 -10  -2  -4   67.73    3.27
 -10   2  -4   66.03    3.23
 -10  -2  -4   65.89    3.14
 -10   2  -4   66.80    3.31
 -10  -2  -4   68.17    3.31
 -10  -2  -5  173.76    5.98
 -10   2  -5  172.56    5.73
 -10   2  -5  171.08    5.82
 -10  -2  -5  170.68    5.75
 -10  -2  -5  172.77    5.70
 -10  -2  -5  158.36    5.64
 -10   2  -5  171.73    5.83
 -10  -2  -6    8.43    1.52
 -10  -2  -6    7.73    1.50
 -10  -2  -6    6.67    1.30
 -10  -2  -6    8.77    1.37
 -10  -2  -6    5.32    1.38
 -10   2  -6    7.13    1.39
 -10   2  -6   10.75    1.55
 -10  -2  -7   68.58    2.84
 -10  -2  -7   64.22    2.74
 -10   2  -7   71.84    2.75
 -10  -2  -7   68.51    2.66
 -10   2  -7   67.13    2.64
 -10  -2  -7   69.42    2.71
 -10   3   7   93.85    3.49
 -10   3   7   97.21    3.52
  10   3  -6   11.62    1.35
  10   3  -6   11.78    1.47
  10  -3  -6   14.09    1.48
  10   3  -6   12.88    1.49
  10  -3  -6   16.05    1.58
  10  -3  -6   12.25    1.46
  10   3  -6   14.35    1.58
  10   3  -5    3.24    1.06
  10  -3  -5    5.45    1.25
  10   3  -5    3.00    0.99
  10   3  -5    3.18    1.20
  10   3  -5    3.77    1.15
  10   3  -5    3.11    1.14
  10  -3  -4   25.95    1.96
  10   3  -4   29.45    2.03
  10   3  -4   29.75    2.10
  10   3  -4   26.55    2.00
  10   3  -3  108.85    3.83
  10   3  -3  114.62    3.92
  10  -3  -3  115.05    4.20
 -10  -3   3  111.96    4.06
 -10  -3   3  104.85    3.96
  10   3  -3  110.43    4.05
  10   3  -2   29.72    1.73
  10  -3  -2   30.06    1.76
  10   3  -2   25.67    1.69
  10  -3  -2   24.63    1.89
  10   3  -1   42.88    2.13
  10  -3  -1   43.95    2.28
  10   3  -1   43.34    2.15
  10  -3   0  140.06    4.34
  10   3   0  141.35    4.27
 -10   3  -1   93.04    3.18
 -10  -3  -1   93.51    3.21
  10   3   1   87.52    3.10
 -10   3  -2  329.51    9.10
 -10   3  -2  320.97    8.19
 -10  -3  -3   12.89    1.62
 -10   3  -3   15.31    1.85
 -10   3  -3   16.13    1.81
 -10  -3  -3   17.10    1.79
 -10   3  -3   14.42    1.76
 -10   3  -3   12.90    1.57
 -10   3  -3   20.33    1.61
 -10   3  -3   17.98    1.67
 -10   3  -3   15.75    1.56
 -10  -3  -3   12.10    1.44
 -10  -3  -3   14.12    1.49
 -10  -3  -4    1.63    1.34
 -10  -3  -4    0.91    1.37
 -10  -3  -4    1.71    1.32
 -10   3  -4    0.93    1.14
 -10   3  -4   -0.31    1.14
 -10   3  -4    0.15    1.11
 -10  -3  -5    5.67    1.49
 -10  -3  -5    5.97    1.52
 -10  -3  -5    7.18    1.61
 -10  -3  -5    5.35    1.35
 -10   3  -5    6.94    1.45
 -10   3  -5    5.72    1.35
 -10  -3  -5    6.42    1.37
 -10   3  -5    8.17    1.39
 -10  -3  -5    8.45    1.41
 -10  -3  -6   42.68    2.60
 -10  -3  -6   41.49    2.51
 -10  -3  -6   41.01    2.43
 -10   3  -6   39.34    2.25
 -10  -3  -6   38.96    2.20
 -10  -3  -6   44.41    2.32
 -10   3  -6   46.86    2.37
 -10  -3  -7    3.15    0.89
 -10  -3  -7    5.74    0.96
 -10   4   7   25.67    1.65
 -10   4   7   26.88    1.71
  10   4  -6   30.69    1.93
  10  -4  -5   38.93    2.43
  10   4  -5   44.35    2.41
  10   4  -5   44.02    2.52
  10   4  -4   53.42    2.79
  10   4  -3    2.01    0.93
  10   4  -3    2.70    1.07
 -10  -4   3    2.03    1.06
 -10  -4   3    1.24    1.04
  10  -4  -2   73.46    3.32
  10   4  -2   73.87    3.03
 -10  -4   2   70.61    3.12
 -10  -4   2   72.82    3.19
  10  -4  -2   69.23    3.23
  10   4  -2   64.65    3.03
  10  -4  -1  145.02    4.70
  10   4  -1  139.44    4.59
 -10  -4   1  130.80    4.57
 -10  -4   1  136.26    4.66
  10   4  -1  150.48    4.72
  10  -4  -1  135.61    4.62
 -10  -4   0    1.94    1.04
  10  -4   0    2.53    0.86
 -10  -4   0    1.91    1.11
  10   4   0    2.14    0.83
 -10   4  -1  931.79   21.07
 -10  -4  -1  942.60   20.75
 -10  -4  -1  922.76   20.77
  10   4   1  929.57   20.41
 -10   4  -2   47.13    2.91
 -10  -4  -2   41.27    2.74
 -10  -4  -2   42.94    2.59
 -10  -4  -2   49.26    2.72
 -10   4  -3   56.81    3.29
 -10  -4  -3   63.43    3.19
 -10  -4  -3   57.04    3.08
 -10   4  -3   53.80    3.25
 -10  -4  -3   58.12    2.97
 -10  -4  -3   56.85    2.97
 -10  -4  -4   53.27    3.00
 -10  -4  -4   47.19    3.05
 -10   4  -4   50.87    3.08
 -10  -4  -4   52.17    3.00
 -10   4  -4   49.27    2.55
 -10  -4  -4   45.27    2.60
 -10  -4  -4   47.12    2.63
 -10  -4  -5   82.69    3.74
 -10  -4  -5   84.75    3.78
 -10  -4  -6    0.32    0.82
 -10  -4  -6   -0.52    1.02
 -10  -4  -6    0.82    0.98
 -10  -4  -6    2.14    1.05
  10   5  -6   15.40    1.35
  10   5  -6   15.72    1.15
  10   5  -5   36.69    2.27
  10   5  -5   36.54    2.18
  10   5  -5   34.99    1.98
  10   5  -4    4.64    1.22
  10   5  -4    6.17    1.23
  10   5  -4    5.81    1.24
  10   5  -4    6.64    1.20
  10   5  -3    2.96    1.17
  10   5  -3    2.92    1.12
  10   5  -3    1.56    0.91
  10   5  -2   26.24    2.03
  10   5  -2   28.52    1.99
  10   5  -2   24.29    2.03
 -10  -5   2   24.97    1.92
 -10  -5   2   24.38    1.95
  10   5  -1    0.14    0.93
 -10  -5   1   -0.77    1.13
 -10  -5   1    0.61    1.15
 -10   5   0    1.98    1.23
  10   5   0    0.79    0.80
 -10  -5   0    0.80    1.15
 -10  -5   0   -0.31    1.08
 -10   5  -1    7.86    1.96
 -10   5  -1    6.53    1.49
  10   5   1    6.55    1.36
 -10   5  -2  126.47    5.31
 -10   5  -2  125.84    5.09
  10   5   2  116.74    4.42
 -10  -5  -2  124.46    4.79
 -10  -5  -2  123.05    4.76
 -10   5  -3   18.07    2.09
 -10   5  -3   18.61    2.21
 -10  -5  -3   20.59    2.10
 -10  -5  -3   21.19    2.02
 -10   5  -3   20.57    1.84
 -10  -5  -3   18.58    1.90
 -10  -5  -4   62.78    3.05
 -10   5  -4   60.26    3.41
 -10  -5  -4   63.46    3.11
 -10  -5  -4   62.45    3.39
 -10   5  -4   55.99    2.78
 -10  -5  -4   65.10    3.12
 -10  -5  -4   58.39    2.98
 -10  -5  -5   51.11    2.63
 -10  -5  -5   55.72    2.79
 -10  -5  -5   56.48    2.73
 -10  -5  -5   52.73    2.85
 -10  -5  -6   94.16    3.21
 -10  -5  -6  101.70    3.47
  10   6  -5    4.95    1.04
  10   6  -5    5.59    1.06
  10   6  -5    6.42    0.97
  10   6  -4   45.42    2.55
  10   6  -4   47.43    2.64
  10   6  -4   46.78    2.60
  10   6  -4   44.70    2.58
  10   6  -4   41.65    2.25
  10   6  -3    1.88    1.06
  10   6  -3    1.14    0.99
  10   6  -3    0.81    1.01
  10   6  -2   50.13    2.80
  10   6  -2   43.25    2.54
 -10  -6   2   48.45    2.64
 -10  -6   2   45.08    2.60
  10   6  -1   10.73    1.53
 -10  -6   1   11.33    1.50
 -10  -6   1   11.22    1.59
 -10   6   0   56.24    3.13
  10   6   0   53.09    2.75
 -10  -6   0   56.54    3.06
 -10  -6   0   55.78    3.05
 -10   6  -1   40.96    3.25
 -10   6  -1   39.36    2.77
  10   6   1   40.37    2.62
 -10  -6  -1   44.97    2.78
 -10  -6  -1   40.54    2.72
 -10   6  -2  122.46    5.24
 -10  -6  -2  114.42    4.49
 -10   6  -2  120.25    5.01
  10   6   2  123.36    4.62
 -10   6  -3  283.22    8.69
 -10  -6  -3  300.05    8.43
  10   6   3  298.54    8.16
 -10  -6  -3  293.77    8.45
 -10   6  -3  305.02    8.32
 -10  -6  -3  305.74    8.58
 -10   6  -4   11.08    1.62
 -10  -6  -4    9.03    1.47
 -10  -6  -4   10.01    1.37
 -10  -6  -4    9.66    1.46
 -10   6  -4    8.91    1.28
 -10  -6  -5   -0.56    0.92
 -10  -6  -5    0.34    0.85
  10   7  -5    4.93    0.72
  10   7  -4    2.99    0.98
  10   7  -4    1.82    0.92
  10   7  -4    2.01    0.87
  10   7  -4    3.61    0.93
  10   7  -3    0.14    0.92
  10   7  -3   -0.44    0.97
  10   7  -3    0.32    1.10
  10   7  -3   -0.43    1.06
  10   7  -3   -0.24    0.98
  10   7  -2   70.49    3.09
  10   7  -2   70.15    3.30
  10   7  -2   68.65    3.10
  10   7  -1   54.29    2.84
  10   7  -1   53.98    2.97
 -10  -7   1   50.02    2.71
 -10  -7   1   45.49    2.60
 -10  -7   0  155.97    5.37
 -10  -7   0  156.13    5.33
 -10   7   0  154.91    5.18
 -10   7  -1   62.15    3.24
 -10   7  -1   60.57    3.69
 -10   7  -1   64.73    3.10
 -10  -7  -1   52.79    2.98
 -10  -7  -1   58.61    3.10
 -10   7  -2   15.82    2.05
 -10   7  -2   21.07    2.03
  10   7   2   19.64    1.89
 -10  -7  -2   18.69    1.95
 -10   7  -2   18.63    1.79
 -10  -7  -2   14.98    1.80
 -10   7  -3    1.97    1.16
 -10   7  -3    1.82    1.24
  10   7   3    2.27    1.08
 -10  -7  -3    0.29    1.00
 -10  -7  -3    2.04    1.17
 -10   7  -3    2.36    1.07
 -10  -7  -4   11.37    1.25
 -10  -7  -4   12.57    1.35
  10   8  -3   36.25    1.92
  10   8  -3   36.90    1.79
  10   8  -3   33.17    1.79
  10   8  -3   38.09    2.09
 -10   8   2    8.34    1.48
  10   8  -2    6.44    1.18
  10   8  -2    6.73    1.12
 -10   8   1    9.85    1.71
  10   8  -1    7.24    1.22
  10   8  -1    7.15    1.23
 -10   8   0    2.97    1.44
  10   8   0    1.68    0.99
  10   8   0    2.10    1.08
 -10  -8   0    1.95    1.03
 -10   8   0    2.36    0.94
 -10  -8   0    3.35    1.06
 -10   8  -1    7.60    1.32
 -10   8  -1    8.12    1.59
 -10  -8  -1    7.16    1.22
 -10  -8  -1    6.40    1.19
 -10   8  -1    6.91    1.17
 -10   8  -2   19.09    1.79
 -10   8  -2   19.36    1.65
 -10  -8  -2   17.02    1.54
 -10  -8  -2   23.20    1.70
  10   9  -2    4.78    0.75
  10   9  -1    9.59    1.03
  10   9  -1    9.30    0.88
  10   9   0    5.83    0.80
  10   9   1    0.07    0.65
  11   0  -8    2.12    0.70
  11   0  -8    1.04    0.67
  11   0  -7   -0.67    1.09
  11   0  -7    0.92    1.12
  11   0  -7   -1.07    1.09
  11   0  -6 1309.95   28.40
  11   0  -6 1310.65   28.42
  11   0  -6 1290.99   28.39
 -11   0   6 1254.80   28.19
 -11   0   6 1299.82   28.28
  11   0  -5    0.71    1.30
  11   0  -5    0.18    1.37
  11   0  -5    0.17    1.26
 -11   0   5    0.57    1.29
 -11   0   5   -0.56    1.43
  11   0  -4  147.34    5.17
 -11   0   4  151.75    5.43
 -11   0   4  153.02    5.43
  11   0  -4  157.78    5.09
  11   0  -3    0.26    0.87
  11   0  -3   -0.51    0.87
  11   0  -2    7.68    1.07
  11   0  -1    0.98    0.71
  11   0  -1   -0.08    0.62
  11   0   0  383.47    8.81
  11   0   0  363.59    8.41
 -11   0  -1    0.32    0.79
  11   0   1   -0.16    0.56
 -11   0  -2  221.25    6.26
 -11   0  -3    0.73    1.17
 -11   0  -3    0.18    1.27
 -11   0  -3   -0.14    0.89
 -11   0  -3   -0.44    1.22
 -11   0  -3   -0.82    1.00
 -11   0  -4   23.88    2.14
 -11   0  -4   24.31    2.04
 -11   0  -4   23.13    2.18
 -11   0  -4   23.77    2.02
 -11   0  -4   24.05    2.05
 -11   0  -5   -1.28    1.52
 -11   0  -5   -0.18    1.33
 -11   0  -5    0.35    1.12
 -11   0  -5   -0.17    1.18
 -11   0  -5    0.88    1.17
 -11   0  -6   44.38    2.63
 -11   0  -6   39.32    2.56
 -11   0  -6   43.13    2.49
 -11   0  -6   44.12    2.47
 -11   0  -7   -0.11    0.97
 -11   0  -7   -0.11    0.91
  11  -1  -8   23.88    1.27
  11   1  -8   25.22    1.32
  11  -1  -8   21.62    1.27
  11   1  -8   23.62    1.30
  11  -1  -7   68.28    2.99
  11   1  -7   64.95    2.94
  11  -1  -7   65.91    2.97
  11   1  -7   67.30    3.00
  11  -1  -7   71.96    3.05
  11   1  -7   66.23    2.99
  11  -1  -6    0.34    1.14
  11   1  -6    1.51    1.24
  11  -1  -6   -0.16    1.32
  11   1  -6    0.17    1.12
  11  -1  -6    0.67    1.22
  11   1  -6   -0.17    1.27
 -11   1   6    1.09    1.21
 -11   1   6    0.36    1.30
  11  -1  -5  422.38   11.28
  11   1  -5  415.00   11.22
  11  -1  -5  458.49   11.43
  11   1  -5  442.20   11.34
  11  -1  -5  421.41   11.25
  11   1  -5  430.74   11.33
 -11  -1   5  444.88   11.28
 -11  -1   5  412.20   11.09
  11   1  -4 1034.03   23.22
  11  -1  -4 1065.76   23.26
  11   1  -4 1080.35   23.00
 -11  -1   4 1039.30   23.36
  11  -1  -4 1016.98   22.88
 -11  -1   4 1019.77   23.33
  11  -1  -4 1062.53   23.28
  11   1  -3   33.45    2.13
  11  -1  -3   37.29    2.23
  11   1  -3   33.04    2.07
  11  -1  -3   37.19    2.17
  11   1  -3   38.81    2.22
  11  -1  -2  101.37    3.51
  11   1  -2  101.69    3.49
  11  -1  -1   28.89    1.75
  11   1  -1   30.98    1.75
  11   1  -1   29.51    1.65
  11  -1   0   35.19    1.72
  11   1   0   36.04    1.82
  11   1   0   31.83    1.61
 -11   1  -1  154.60    4.52
 -11  -1  -1  152.01    4.49
  11  -1   1  135.54    3.93
  11   1   1  137.06    4.13
 -11   1  -2  108.89    3.88
 -11  -1  -2  110.30    3.88
 -11   1  -3   38.30    2.29
 -11  -1  -3   36.90    2.28
 -11   1  -3   32.78    2.13
 -11   1  -3   37.07    2.36
 -11  -1  -3   41.52    2.43
 -11  -1  -3   39.53    2.28
 -11   1  -3   37.29    2.57
 -11   1  -3   37.88    2.35
 -11  -1  -3   35.80    2.31
 -11  -1  -4   63.64    3.33
 -11  -1  -4   61.84    3.25
 -11   1  -4   62.04    3.07
 -11   1  -4   62.69    3.11
 -11   1  -4   60.83    3.25
 -11  -1  -4   61.53    3.21
 -11  -1  -4   70.51    3.29
 -11   1  -4   68.24    3.28
 -11   1  -4   73.01    3.46
 -11  -1  -4   56.91    3.16
 -11   1  -4   69.14    3.49
 -11  -1  -5   12.89    1.79
 -11  -1  -5   12.94    1.76
 -11   1  -5   17.53    1.81
 -11  -1  -5   15.63    1.73
 -11   1  -5   19.96    1.85
 -11  -1  -5   19.65    2.07
 -11   1  -5   19.48    1.99
 -11   1  -5   18.78    1.96
 -11  -1  -5   15.76    1.86
 -11   1  -5   17.67    1.95
 -11  -1  -5   14.39    1.82
 -11  -1  -6  179.94    5.78
 -11  -1  -6  171.12    5.64
 -11  -1  -6  170.60    5.56
 -11  -1  -6  176.37    5.77
 -11   1  -6  170.47    5.65
 -11  -1  -6  168.34    5.60
 -11   1  -6  162.56    5.53
 -11   1  -6  179.32    5.76
 -11  -1  -7    0.68    0.79
 -11  -1  -7    0.80    0.82
 -11  -1  -7   -0.31    0.88
 -11   1  -7    1.25    0.91
 -11   1  -7    0.20    0.89
 -11  -1  -7   -0.31    0.88
  11  -2  -7    1.43    0.94
  11   2  -7    0.45    0.98
  11  -2  -7    0.54    0.79
  11   2  -7    1.64    0.91
  11  -2  -7    0.99    0.88
  11   2  -7    0.22    0.95
 -11   2   7    0.93    0.93
 -11   2   7    0.23    1.00
  11   2  -6  253.42    6.97
  11  -2  -6  260.61    7.45
  11   2  -6  262.57    7.49
  11  -2  -6  267.92    7.56
  11   2  -6  256.10    7.47
  11  -2  -6  275.22    7.59
  11   2  -6  262.00    7.53
 -11   2   6  245.19    7.73
  11  -2  -5    3.50    1.26
  11   2  -5    3.36    1.39
  11  -2  -5    4.24    1.22
  11   2  -5    3.78    1.27
  11  -2  -5    3.85    1.36
  11   2  -5    4.71    1.30
  11   2  -4  415.55   10.72
  11  -2  -4  427.31   10.82
  11   2  -4  431.23   10.86
 -11  -2   4  414.12   10.72
 -11  -2   4  428.81   10.78
  11  -2  -4  397.31   10.59
  11   2  -3  159.73    5.04
  11  -2  -3  165.40    5.09
  11   2  -3  161.35    5.01
 -11  -2   3  157.02    5.22
 -11  -2   3  150.65    5.11
  11  -2  -3  164.10    5.24
  11   2  -2    2.14    0.88
  11  -2  -2    3.12    0.90
  11  -2  -2    2.21    0.89
  11   2  -2    2.01    0.85
  11   2  -2    0.48    0.76
  11   2  -1  142.20    4.33
  11  -2  -1  142.79    4.36
  11   2   0  353.19    8.59
  11   2   0  363.46    8.43
  11  -2   0  334.01    8.29
 -11   2  -1   88.60    3.25
 -11  -2  -1   90.06    3.26
  11   2   1   83.93    3.08
  11   2   1   86.00    2.92
 -11   2  -2   69.52    2.96
 -11  -2  -2   65.73    2.88
  11   2   2   69.46    2.76
 -11   2  -3  131.53    4.53
 -11   2  -3  123.93    4.51
 -11  -2  -3  132.94    4.57
 -11   2  -3  124.80    4.93
 -11  -2  -3  114.61    4.35
 -11  -2  -3  128.86    4.42
 -11   2  -3  124.13    4.90
 -11   2  -3  126.47    4.53
 -11  -2  -3  121.19    4.45
 -11   2  -3  125.63    4.41
 -11   2  -4    9.63    1.58
 -11  -2  -4   11.26    1.59
 -11   2  -4    9.78    1.56
 -11   2  -4   11.03    1.74
 -11  -2  -4   12.25    1.65
 -11   2  -4   11.02    1.61
 -11  -2  -4   10.81    1.60
 -11  -2  -5   46.50    2.83
 -11   2  -5   44.93    2.78
 -11  -2  -5   39.55    2.63
 -11   2  -5   43.03    2.63
 -11  -2  -5   44.87    2.67
 -11  -2  -5   43.58    2.73
 -11   2  -5   46.66    2.84
 -11  -2  -6    0.32    1.09
 -11  -2  -6    0.47    1.14
 -11  -2  -6   -0.14    1.01
 -11  -2  -6   -0.14    1.01
 -11  -2  -6    0.57    1.11
 -11   2  -6    0.73    1.07
 -11   2  -6    0.14    1.01
 -11  -2  -7   44.15    2.12
 -11  -2  -7   45.19    2.11
 -11   3   7   24.57    1.70
 -11   3   7   21.36    1.61
  11   3  -6  373.92    9.45
  11  -3  -6  380.27    9.49
  11   3  -6  375.07    9.53
  11  -3  -6  383.09    9.56
  11   3  -6  379.67    9.58
  11  -3  -6  386.66    9.57
  11   3  -6  372.28    9.55
  11   3  -5   96.81    3.65
  11   3  -5   99.88    3.88
  11  -3  -5   87.92    3.68
  11   3  -5   87.66    3.71
  11   3  -5   95.95    3.87
  11  -3  -5   93.30    3.84
  11   3  -5   85.62    3.72
  11  -3  -5   92.17    3.76
  11  -3  -4  288.87    7.91
  11   3  -4  283.76    7.93
  11   3  -4  273.87    7.68
  11   3  -4  268.20    7.75
  11   3  -4  277.03    7.76
  11   3  -3  540.57   12.93
  11   3  -3  553.91   13.03
 -11  -3   3  544.60   13.20
 -11  -3   3  559.69   13.22
  11  -3  -3  531.68   13.35
  11   3  -3  566.79   13.33
  11   3  -2   28.27    1.77
  11   3  -2   30.30    1.93
 -11  -3   2   30.49    2.07
  11   3  -2   31.33    1.98
 -11  -3   2   29.72    2.03
  11  -3  -2   32.21    2.14
  11   3  -1   15.88    1.44
  11   3  -1   16.95    1.46
 -11  -3   0  100.56    3.40
 -11   3   0   98.32    3.40
  11   3   0   95.05    3.53
  11  -3   0   96.58    3.53
  11   3   0   96.61    3.44
 -11   3  -1  187.06    5.24
  11   3   1  169.38    5.06
 -11   3  -2  167.11    5.72
 -11   3  -2  170.53    5.96
 -11   3  -2  177.23    5.20
 -11  -3  -2  165.13    5.18
 -11  -3  -2  155.64    5.13
 -11   3  -3   20.95    2.28
 -11  -3  -3   18.93    1.90
 -11   3  -3   17.76    2.03
 -11  -3  -3   23.18    2.05
 -11   3  -3   17.61    2.05
 -11   3  -3   21.62    1.89
 -11   3  -3   19.78    1.71
 -11   3  -3   21.59    1.84
 -11  -3  -3   18.28    1.70
 -11  -3  -3   19.60    1.74
 -11  -3  -4    4.07    1.43
 -11  -3  -4    3.74    1.37
 -11  -3  -4    4.85    1.41
 -11  -3  -4    3.86    1.20
 -11   3  -4    3.98    1.24
 -11   3  -4    2.19    1.18
 -11  -3  -4    4.10    1.21
 -11  -3  -4    3.37    1.17
 -11   3  -4    0.91    1.12
 -11  -3  -5  256.84    7.62
 -11  -3  -5  254.01    7.19
 -11  -3  -5  241.43    7.58
 -11  -3  -5  249.79    7.62
 -11   3  -5  239.95    7.07
 -11   3  -5  233.62    7.08
 -11  -3  -5  263.95    7.23
 -11  -3  -5  248.23    7.06
 -11  -3  -5  246.45    7.17
 -11   3  -5  249.75    7.22
 -11  -3  -6   69.08    3.17
 -11  -3  -6   68.56    3.12
 -11  -3  -6   68.69    3.11
  11   4  -6   41.08    2.16
  11   4  -5    4.34    1.15
  11   4  -5    4.61    1.02
  11   4  -4  243.32    7.18
 -11  -4   3  627.24   14.87
 -11  -4   3  611.11   14.89
  11   4  -2   70.91    3.14
  11   4  -2   63.55    2.99
 -11  -4   2   69.95    3.19
 -11  -4   2   69.26    3.20
  11  -4  -2   67.31    3.25
  11   4  -1   91.62    3.57
  11   4  -1   92.22    3.60
 -11  -4   1   96.28    3.73
 -11  -4   1   88.46    3.69
 -11   4   0    6.26    1.32
 -11   4   0    6.72    1.58
  11  -4   0    6.52    1.07
 -11  -4   0    5.35    1.31
 -11  -4   0    6.87    1.36
  11   4   0    7.70    1.17
 -11   4  -1   10.10    1.65
 -11  -4  -1   11.47    1.54
 -11  -4  -1    8.26    1.41
  11   4   1   10.04    1.24
 -11   4  -2   33.16    2.57
 -11   4  -2   33.64    2.78
 -11  -4  -2   34.70    2.35
 -11  -4  -2   39.09    2.44
 -11   4  -3  140.09    5.59
 -11  -4  -3  159.93    5.47
 -11  -4  -3  152.55    5.37
 -11   4  -3  155.83    5.62
 -11   4  -3  141.35    5.70
 -11  -4  -3  152.15    5.22
 -11  -4  -3  155.52    5.29
 -11  -4  -4   32.44    2.51
 -11  -4  -4   34.96    2.63
 -11  -4  -4   35.33    2.57
 -11  -4  -4   33.22    2.19
 -11   4  -4   35.34    2.15
 -11  -4  -4   33.81    2.21
 -11  -4  -5   -0.73    1.03
 -11  -4  -5    0.33    1.07
 -11  -4  -5    0.16    1.12
 -11  -4  -6   20.55    1.68
 -11  -4  -6   24.63    1.73
 -11  -4  -6   25.57    1.79
  11   5  -6   16.19    1.32
  11   5  -5   -0.84    0.98
  11   5  -5    0.51    0.80
  11   5  -4    9.31    1.46
  11   5  -4   11.61    1.55
  11   5  -4   13.14    1.60
  11   5  -3  886.90   19.95
  11   5  -3  868.53   20.04
  11   5  -2    4.76    1.14
  11   5  -2    7.17    1.27
  11   5  -2    5.16    1.23
 -11  -5   2    4.97    1.32
 -11  -5   2    6.41    1.36
  11   5  -1  211.52    6.37
 -11  -5   1  211.36    6.48
 -11  -5   1  198.65    6.41
 -11   5   0    0.51    1.24
  11   5   0    0.68    0.93
 -11   5   0    0.91    1.36
 -11  -5   0    1.01    1.20
 -11  -5   0    0.66    1.17
 -11   5  -1  466.49   12.28
  11   5   1  473.30   11.73
 -11   5  -2   44.77    3.28
 -11   5  -2   43.93    2.95
  11   5   2   46.19    2.55
 -11  -5  -2   47.45    2.82
 -11  -5  -2   43.69    2.79
 -11  -5  -3  432.57   11.25
 -11  -5  -3  436.47   11.30
 -11   5  -3  445.70   12.09
 -11  -5  -3  444.33   11.51
 -11   5  -3  449.09   11.28
 -11  -5  -3  460.53   11.56
 -11  -5  -4    0.60    1.03
 -11  -5  -4    0.77    1.02
 -11  -5  -4    0.36    1.29
 -11  -5  -4    0.15    1.01
 -11   5  -4   -0.78    0.87
 -11  -5  -4    0.14    1.07
 -11  -5  -5   30.21    1.98
 -11  -5  -5   26.00    1.95
 -11  -5  -5   27.89    1.90
 -11  -5  -5   30.90    2.13
  11   6  -5   17.26    1.44
  11   6  -4   71.71    3.19
  11   6  -4   69.78    3.19
  11   6  -4   77.34    3.29
  11   6  -4   72.35    3.24
  11   6  -4   73.03    2.89
  11   6  -3   13.22    1.55
  11   6  -3   12.07    1.37
  11   6  -2   28.68    2.24
  11   6  -2   29.74    2.11
  11   6  -2   29.03    2.23
  11   6  -2   31.75    2.05
 -11  -6   2   30.98    2.18
 -11  -6   2   31.34    2.20
  11   6  -1   38.41    2.44
  11   6  -1   38.82    2.55
 -11  -6   1   38.39    2.48
 -11  -6   1   38.54    2.51
 -11   6   0    0.35    1.20
 -11   6   0    2.17    1.67
 -11  -6   0    2.95    1.30
 -11  -6   0    0.18    1.26
 -11   6  -1   47.39    3.02
 -11   6  -1   54.02    3.61
 -11  -6  -1   52.67    3.09
 -11  -6  -1   52.92    3.10
 -11   6  -2   60.25    3.64
 -11  -6  -2   54.82    3.09
 -11   6  -2   64.82    3.52
  11   6   2   60.08    3.05
 -11  -6  -2   60.84    3.26
 -11  -6  -2   61.13    3.26
 -11   6  -3  326.92    9.55
 -11  -6  -3  339.88    9.23
  11   6   3  332.29    8.81
 -11   6  -3  350.10    9.11
 -11  -6  -3  340.57    9.29
 -11  -6  -3  344.93    9.28
 -11  -6  -4   49.09    2.62
 -11   6  -4   49.78    2.34
 -11  -6  -4   43.44    2.37
 -11  -6  -4   44.76    2.42
 -11  -6  -5  319.07    7.88
 -11  -6  -5  312.77    7.89
  11   7  -4    4.64    0.84
  11   7  -4    5.04    1.03
  11   7  -4    5.31    1.02
  11   7  -3   24.53    1.91
  11   7  -3   22.25    1.62
  11   7  -3   21.98    1.69
  11   7  -3   24.74    1.96
 -11   7   2   12.24    1.77
  11   7  -2   10.06    1.31
  11   7  -2   11.76    1.45
  11   7  -2    9.55    1.25
 -11   7   1  107.97    4.79
  11   7  -1  102.28    3.99
  11   7  -1  107.82    4.27
 -11  -7   1  106.85    4.06
 -11  -7   1  105.16    4.06
 -11   7   0    1.57    1.55
 -11  -7   0    2.24    1.27
 -11   7   0    2.98    1.09
 -11  -7   0    1.10    1.20
 -11   7  -1    5.21    1.38
 -11  -7  -1    7.41    1.49
 -11   7  -1    5.32    1.32
 -11  -7  -1    3.88    1.28
 -11   7  -2   -1.04    1.23
 -11   7  -2   -0.19    1.36
 -11  -7  -2    0.31    1.20
 -11   7  -2    1.13    1.02
 -11  -7  -2   -0.31    1.19
 -11   7  -3  256.13    7.59
 -11   7  -3  256.41    7.42
 -11  -7  -3  275.92    7.42
 -11   7  -3  277.62    7.27
 -11  -7  -3  277.37    7.42
 -11  -7  -4   11.35    1.23
 -11  -7  -4   14.92    1.27
 -11  -7  -4   15.59    1.28
  11   8  -3   43.23    2.00
  11   8  -3   39.03    1.73
  11   8  -3   41.13    2.06
 -11   8   2    7.39    1.29
  11   8  -2    6.98    1.14
  11   8  -2    8.85    1.03
 -11   8   1  131.33    4.90
  11   8  -1  131.36    4.49
  11   8  -1  134.45    4.44
  11   8  -1  125.23    4.05
 -11   8   0    8.90    1.61
  11   8   0   10.76    1.33
  11   8   0   10.25    1.40
 -11  -8   0   12.93    1.32
 -11   8   0   12.26    1.21
 -11  -8   0    8.43    1.21
 -11   8  -1    0.95    1.08
 -11   8  -1    0.24    0.96
  11   8   1    1.79    0.97
 -11  -8  -1    0.93    0.89
 -11  -8  -1    2.14    1.00
 -11   8  -1    2.53    0.90
 -11   8  -2    2.39    1.14
 -11   8  -2    4.19    1.04
 -11  -8  -2    6.47    1.06
 -11  -8  -2    5.64    1.01
  11   9   0  145.25    3.99
  12   0  -8   53.51    1.92
  12   0  -8   55.52    1.95
  12   0  -7   -0.37    1.01
  12   0  -7   -0.48    0.97
  12   0  -7   -0.37    0.95
  12   0  -6   15.53    1.91
  12   0  -6   14.57    1.80
  12   0  -6   16.61    1.84
 -12   0   6   16.20    1.75
 -12   0   6   12.83    1.73
  12   0  -5   -0.18    1.25
  12   0  -5   -0.17    1.22
  12   0  -5   -0.36    1.41
 -12   0   5   -0.78    1.48
 -12   0   5   -0.58    1.40
  12   0  -4  277.59    7.93
 -12   0   4  267.63    8.07
 -12   0   4  256.30    7.97
  12   0  -4  273.32    7.67
  12   0  -3    0.14    0.89
 -12   0   3    0.16    1.28
  12   0  -3   -0.28    0.86
 -12   0   3    0.49    1.09
  12   0  -2  216.84    6.02
  12   0  -1    0.77    0.75
  12   0  -1    0.09    0.60
  12   0   0  189.25    5.23
 -12   0  -1   -2.19    0.97
  12   0   1    0.18    0.60
 -12   0  -2   59.74    2.84
 -12   0  -3    0.47    1.19
 -12   0  -3   -0.63    0.94
 -12   0  -3   -0.39    1.70
 -12   0  -3    0.31    1.09
 -12   0  -3    0.44    1.15
 -12   0  -4  147.30    5.37
 -12   0  -4  149.94    5.38
 -12   0  -4  155.11    5.35
 -12   0  -4  147.12    5.30
 -12   0  -4  155.42    5.42
 -12   0  -5   -0.55    1.17
 -12   0  -5   -0.18    1.34
 -12   0  -5   -0.17    1.24
 -12   0  -5   -0.85    1.39
 -12   0  -5    1.21    1.24
 -12   0  -6    9.28    1.52
 -12   0  -6   11.04    1.50
 -12   0  -6    9.91    1.50
 -12   0  -6   11.85    1.44
 -12   0  -6    8.40    1.40
 -12   0  -7    0.67    0.82
 -12   0  -7   -1.41    0.93
  12  -1  -7   37.76    2.10
  12   1  -7   42.97    2.24
  12  -1  -7   35.91    2.13
  12   1  -7   38.62    2.18
  12  -1  -7   37.12    2.14
  12   1  -7   36.95    2.16
  12  -1  -6    8.59    1.58
  12   1  -6   10.11    1.61
  12  -1  -6    9.07    1.49
  12   1  -6    7.84    1.39
  12  -1  -6    5.87    1.40
  12   1  -6    7.21    1.41
 -12   1   6   11.23    1.63
 -12   1   6   10.65    1.70
  12  -1  -5  819.31   19.20
  12   1  -5  810.53   19.19
  12  -1  -5  843.29   19.32
  12   1  -5  840.64   19.32
  12  -1  -5  846.90   19.34
  12   1  -5  824.16   19.29
 -12   1   5  831.94   19.69
 -12  -1   5  816.79   19.26
 -12   1   5  843.69   19.75
 -12  -1   5  819.89   19.27
  12  -1  -4   39.21    2.59
  12   1  -4   34.20    2.47
  12   1  -4   38.22    2.32
 -12  -1   4   37.55    2.57
 -12  -1   4   41.29    2.69
  12  -1  -4   32.74    2.26
  12   1  -3    0.71    0.90
  12  -1  -3    0.14    0.90
  12  -1  -3    0.29    0.86
 -12  -1   3    2.23    1.15
  12   1  -3    0.28    0.85
  12  -1  -3    1.58    0.91
 -12  -1   3    0.32    1.11
  12   1  -3    0.58    0.84
  12  -1  -2  190.32    5.67
  12   1  -2  195.31    5.66
  12   1  -2  192.03    5.59
  12  -1  -1   43.30    2.15
  12   1  -1   36.96    2.03
  12   1  -1   40.36    1.99
  12  -1   0   61.80    2.46
  12   1   0   60.33    2.53
  12   1   0   57.97    2.30
 -12   1  -1  388.06    9.81
 -12  -1  -1  384.01    9.82
 -12   1  -2   40.01    2.36
 -12  -1  -2   39.53    2.32
 -12   1  -2   40.61    2.66
 -12  -1  -2   40.52    2.66
 -12   1  -2   33.23    2.26
 -12  -1  -2   38.51    2.30
 -12   1  -2   43.04    2.35
 -12  -1  -2   43.35    2.36
 -12   1  -2   34.00    2.16
 -12  -1  -2   35.95    2.16
 -12   1  -3   42.95    2.55
 -12  -1  -3   48.88    2.65
 -12   1  -3   46.27    2.66
 -12  -1  -3   45.93    2.66
 -12   1  -3   41.11    2.50
 -12  -1  -3   43.11    2.47
 -12   1  -3   42.80    2.87
 -12   1  -3   39.57    2.52
 -12  -1  -3   48.97    2.73
 -12  -1  -4    3.59    1.33
 -12   1  -4    6.38    1.31
 -12  -1  -4    5.98    1.35
 -12   1  -4    4.09    1.28
 -12  -1  -4    5.09    1.37
 -12   1  -4    5.13    1.39
 -12   1  -4    7.32    1.74
 -12  -1  -4    5.98    1.47
 -12  -1  -4    8.56    1.50
 -12   1  -4    5.99    1.48
 -12   1  -4    7.88    1.49
 -12  -1  -5    6.81    1.54
 -12  -1  -5   10.95    1.72
 -12   1  -5    8.77    1.38
 -12   1  -5   10.10    1.44
 -12  -1  -5    8.17    1.40
 -12   1  -5   10.61    1.59
 -12  -1  -5   11.08    1.63
 -12   1  -5    8.10    1.47
 -12  -1  -5    9.48    1.59
 -12   1  -5    8.74    1.58
 -12  -1  -5    9.51    1.64
 -12  -1  -6  184.91    5.72
 -12  -1  -6  175.50    5.60
 -12  -1  -6  183.48    5.73
 -12   1  -6  164.25    5.53
 -12  -1  -6  176.72    5.62
 -12   1  -6  180.48    5.60
 -12  -1  -6  179.86    5.58
 -12   1  -6  161.97    5.54
 -12  -1  -7   19.50    1.42
 -12  -1  -7   23.62    1.49
 -12   1  -7   20.94    1.46
 -12   1  -7   21.76    1.46
  12  -2  -7    1.09    0.84
  12   2  -7    3.25    0.96
  12  -2  -7    3.98    0.96
  12   2  -7    4.07    0.99
  12  -2  -7    3.57    0.92
  12   2  -7    4.25    0.97
 -12   2   7    2.69    0.93
 -12   2   7    3.00    0.94
  12   2  -6   74.95    3.02
  12  -2  -6   69.27    3.22
  12   2  -6   74.72    3.34
  12  -2  -6   79.32    3.39
  12   2  -6   73.81    3.34
  12  -2  -6   69.71    3.30
  12   2  -6   74.18    3.35
 -12   2   6   78.67    3.71
 -12   2   6   73.24    3.60
  12  -2  -5    1.17    1.33
  12   2  -5    2.36    1.23
  12  -2  -5    3.33    1.25
  12   2  -5    2.87    1.32
  12  -2  -5    3.59    1.34
  12   2  -5    3.29    1.26
  12  -2  -4  539.23   13.04
  12   2  -4  534.76   13.07
 -12  -2   4  508.73   12.97
 -12  -2   4  516.98   12.98
  12  -2  -3   70.38    3.11
  12   2  -3   65.97    3.04
  12   2  -3   76.19    3.19
 -12  -2   3   68.24    3.27
 -12  -2   3   74.52    3.34
  12  -2  -3   66.12    3.17
  12  -2  -2   55.34    2.65
  12   2  -2   63.00    2.80
  12   2  -2   65.59    2.86
 -12  -2   2   58.23    2.91
 -12  -2   2   62.88    2.97
  12   2  -2   64.46    2.82
  12  -2  -2   61.25    2.82
  12  -2  -1    0.12    0.76
  12   2  -1    0.69    0.77
  12   2   0  141.83    4.42
  12   2   0  140.43    4.22
  12  -2   0  129.18    4.09
 -12   2  -1    0.62    0.78
 -12  -2  -1    0.86    0.87
  12   2   1    0.47    0.69
 -12   2  -2    6.72    1.61
 -12   2  -2    6.12    1.20
 -12   2  -2    6.10    1.17
 -12  -2  -2    7.25    1.21
 -12  -2  -2    8.24    1.33
 -12   2  -2    5.93    1.21
 -12  -2  -2    7.75    1.24
 -12   2  -2    9.30    1.77
 -12   2  -2    6.46    1.29
 -12  -2  -2    4.89    1.22
  12   2   2    7.68    1.08
 -12   2  -3   40.59    2.83
 -12   2  -3   45.70    2.67
 -12  -2  -3   50.41    2.73
 -12   2  -3   40.27    2.45
 -12  -2  -3   40.27    2.46
 -12   2  -3   45.65    2.65
 -12  -2  -3   40.80    2.51
 -12  -2  -4  102.91    4.13
 -12   2  -4  104.55    4.20
 -12   2  -4  106.00    4.29
 -12  -2  -4  111.77    4.34
 -12   2  -4   95.85    4.36
 -12   2  -4  106.29    4.34
 -12  -2  -4   97.78    4.18
 -12  -2  -5    1.23    1.20
 -12  -2  -5    5.00    1.41
 -12   2  -5    1.52    1.27
 -12   2  -5    4.31    1.41
 -12   2  -5    3.87    1.32
 -12  -2  -5    3.01    1.25
 -12  -2  -5    3.76    1.30
 -12  -2  -6   21.48    1.92
 -12  -2  -6   20.21    1.76
 -12  -2  -6   24.39    1.81
 -12  -2  -6   20.61    1.72
 -12   2  -6   19.66    1.73
 -12  -2  -6   19.39    1.74
 -12   2  -6   22.90    1.81
 -12   3   7   13.48    1.27
 -12   3   7   15.48    1.32
  12   3  -6  108.03    3.79
  12  -3  -6  114.12    3.84
  12  -3  -6  102.33    3.77
  12  -3  -6  111.30    3.85
  12   3  -5   98.86    3.78
  12   3  -5   96.62    3.88
  12  -3  -5   99.27    3.89
  12   3  -5  103.71    3.96
  12  -3  -5  102.57    3.97
  12   3  -5  101.58    4.01
  12  -3  -5  106.31    4.04
  12   3  -5   99.96    3.97
  12   3  -4  785.00   17.98
  12   3  -4  780.79   18.06
  12   3  -4  787.33   18.03
 -12  -3   4  798.20   18.12
 -12  -3   4  780.79   18.03
  12   3  -3   93.77    3.76
  12   3  -3   90.10    3.65
 -12  -3   3   92.40    3.84
 -12  -3   3   97.95    3.94
  12   3  -2    3.53    0.94
  12   3  -2    3.10    0.99
 -12  -3   2    5.19    1.25
  12  -3  -2    4.73    1.17
 -12  -3   2    2.64    1.17
  12   3  -2    4.64    0.95
 -12   3   1   53.49    2.94
  12   3  -1   47.26    2.50
 -12  -3   1   48.92    2.65
 -12  -3   1   52.27    2.68
  12  -3  -1   49.26    2.61
  12   3  -1   52.63    2.53
 -12   3   0  229.31    7.11
 -12   3   0  228.20    6.20
  12   3   0  218.93    6.37
 -12  -3   0  214.83    6.41
 -12  -3   0  214.60    6.42
  12  -3   0  224.02    6.36
  12   3   0  227.03    6.25
 -12   3  -1    0.83    1.02
 -12   3  -1    0.19    1.47
 -12   3  -1    0.62    0.81
  12   3   1    0.54    0.80
 -12  -3  -1    0.70    0.99
 -12  -3  -1    0.14    0.94
  12   3   1   -0.23    0.68
 -12   3  -2    5.34    1.57
 -12   3  -2    5.73    1.52
 -12   3  -2    6.24    1.18
 -12   3  -2    5.06    1.09
 -12   3  -2    5.89    1.12
 -12   3  -2    5.20    1.24
 -12   3  -2    5.62    1.61
  12   3   2    6.95    1.12
 -12  -3  -2    5.81    1.31
 -12  -3  -2    5.70    1.28
 -12  -3  -3   66.05    3.45
 -12  -3  -3   64.45    3.41
 -12   3  -3   72.33    3.16
 -12   3  -3   67.77    3.19
 -12   3  -3   70.15    3.70
 -12   3  -3   67.21    3.19
 -12   3  -3   65.36    3.67
 -12  -3  -3   65.12    3.03
 -12  -3  -3   67.47    3.10
 -12  -3  -4    2.34    1.18
 -12   3  -4    2.24    1.22
 -12  -3  -4    4.28    1.22
 -12  -3  -4    1.69    1.06
 -12   3  -4    1.82    1.18
 -12   3  -4    1.26    1.00
 -12  -3  -4    3.74    1.49
 -12  -3  -4    0.95    1.18
 -12  -3  -4    1.56    1.25
 -12  -3  -5    2.70    1.16
 -12   3  -5    2.90    1.19
 -12  -3  -5    3.19    1.19
 -12  -3  -5    2.43    1.12
 -12   3  -5    3.41    1.15
 -12   3  -5    3.47    1.12
 -12  -3  -5    1.87    0.97
 -12  -3  -5    3.45    1.30
 -12  -3  -5    1.76    1.27
 -12  -3  -5    2.12    1.34
 -12  -3  -6   90.37    3.55
 -12  -3  -6   93.89    3.55
 -12  -3  -6   88.40    3.50
  12   4  -6  115.39    3.85
  12   4  -5   15.56    1.54
  12   4  -5   18.21    1.70
  12   4  -4  178.37    5.86
  12   4  -3   99.88    4.00
 -12  -4   3   95.67    3.90
 -12  -4   3   89.60    3.84
  12   4  -2  220.83    6.56
 -12  -4   2  221.75    6.65
 -12  -4   2  213.64    6.64
 -12   4   1   73.13    3.76
  12   4  -1   68.56    3.18
 -12  -4   1   69.83    3.26
 -12  -4   1   72.20    3.36
  12  -4  -1   69.77    3.24
  12   4  -1   69.20    3.18
 -12   4   0  152.32    5.29
 -12   4   0  152.91    5.81
  12  -4   0  143.61    4.84
  12   4   0  147.09    4.94
 -12   4  -1   56.35    3.15
 -12  -4  -1   47.19    2.74
 -12  -4  -1   54.84    2.93
  12   4   1   54.82    2.67
 -12   4  -2   54.19    3.22
 -12   4  -2   56.14    3.50
 -12  -4  -2   54.91    2.96
 -12  -4  -2   65.82    3.21
 -12   4  -3  347.39   10.09
 -12  -4  -3  364.35    9.80
 -12  -4  -3  342.54    9.65
 -12   4  -3  333.38    9.85
 -12   4  -3  351.30   10.26
 -12  -4  -3  360.55    9.45
 -12  -4  -3  358.58    9.46
 -12  -4  -4    3.67    1.34
 -12  -4  -4    5.16    1.40
 -12  -4  -4    4.06    1.43
 -12   4  -4    4.48    1.04
 -12  -4  -5   11.06    1.31
 -12  -4  -5   12.30    1.58
 -12  -4  -5   13.55    1.66
 -12  -4  -6   62.11    2.65
 -12  -4  -6   70.52    2.70
 -12  -4  -6   63.25    2.66
  12   5  -6    2.49    0.77
  12   5  -5    0.13    0.91
  12   5  -5    0.49    0.83
  12   5  -4    1.23    1.06
  12   5  -4    1.23    1.07
  12   5  -3   42.91    2.55
  12   5  -3   44.76    2.70
 -12  -5   3   42.45    2.47
 -12  -5   3   43.06    2.50
 -12   5   2  828.73   19.65
  12   5  -2  836.28   19.02
  12   5  -2  845.24   18.77
  12   5  -2  827.92   19.03
 -12  -5   2  803.06   18.90
 -12  -5   2  819.70   18.96
 -12   5   1   -0.44    1.47
  12   5  -1    2.14    1.03
  12   5  -1    0.63    1.07
 -12  -5   1    2.87    1.19
 -12  -5   1    1.82    1.18
 -12   5   0   -0.17    1.12
  12   5   0   -0.14    1.00
 -12   5   0    1.63    1.55
 -12  -5   0    0.87    1.27
 -12  -5   0    1.37    1.23
 -12   5  -1   75.25    3.74
 -12   5  -2  391.10   10.99
 -12   5  -2  391.60   11.39
 -12  -5  -2  402.16   10.64
 -12  -5  -2  398.91   10.64
 -12  -5  -3  184.59    5.93
 -12  -5  -3  183.32    5.90
 -12   5  -3  186.42    6.54
 -12  -5  -3  184.23    6.01
 -12   5  -3  179.45    5.84
 -12  -5  -3  182.97    6.03
 -12  -5  -4   12.91    1.53
 -12  -5  -4   13.48    1.59
 -12  -5  -4   11.90    1.71
 -12  -5  -4   11.67    1.39
 -12  -5  -4   12.30    1.47
 -12   5  -4   15.63    1.47
 -12  -5  -5    1.38    0.86
 -12  -5  -5    0.11    0.96
 -12  -5  -5    0.44    0.93
 -12  -5  -5    1.73    1.10
  12   6  -5   16.60    1.32
  12   6  -4   24.24    1.90
  12   6  -4   26.19    1.94
  12   6  -4   25.93    1.93
  12   6  -4   27.51    1.95
  12   6  -3    9.31    1.34
  12   6  -3    8.99    1.36
  12   6  -3    7.31    1.44
 -12   6   2  151.29    5.82
  12   6  -2  175.05    5.60
  12   6  -2  158.55    5.21
  12   6  -2  162.97    5.53
 -12  -6   2  164.47    5.33
 -12  -6   2  158.49    5.30
 -12   6   1   15.24    2.19
  12   6  -1   14.07    1.60
  12   6  -1   17.29    1.87
 -12  -6   1   18.58    1.97
 -12  -6   1   17.54    1.85
 -12   6   0   10.95    1.63
 -12   6   0   16.97    2.33
 -12  -6   0   12.52    1.71
 -12  -6   0   13.62    1.75
 -12   6  -1   25.54    2.19
 -12  -6  -1   21.14    2.11
 -12  -6  -1   20.05    2.06
 -12   6  -2    2.21    1.45
 -12   6  -2    1.19    1.34
 -12  -6  -2    0.17    1.16
 -12  -6  -2    0.17    1.17
 -12   6  -3    2.00    1.40
 -12   6  -3    2.94    1.21
 -12  -6  -3    2.78    1.23
 -12  -6  -3    2.77    1.12
 -12   6  -3    1.39    1.05
 -12  -6  -3    1.06    1.08
 -12  -6  -4    0.65    0.97
 -12  -6  -4    1.23    0.95
 -12   6  -4    0.41    0.78
 -12  -6  -4    0.69    0.88
  12   7  -4   28.93    1.69
  12   7  -4   24.56    1.62
  12   7  -3    0.57    0.81
  12   7  -3   -0.26    0.87
  12   7  -3   -0.84    1.02
 -12   7   2  264.57    7.81
  12   7  -2  261.48    7.34
  12   7  -2  273.66    7.50
  12   7  -2  253.28    6.84
 -12   7   1   36.25    2.79
  12   7  -1   41.08    2.33
  12   7  -1   36.61    2.40
 -12  -7   1   37.40    2.31
 -12  -7   1   39.41    2.40
 -12   7   0   27.48    2.58
  12   7   0   26.48    2.09
 -12  -7   0   21.68    1.93
 -12   7   0   27.63    1.98
 -12  -7   0   28.40    2.16
 -12   7  -1  188.21    6.02
 -12   7  -1  191.42    6.59
 -12   7  -1  180.01    5.69
 -12  -7  -1  177.21    5.86
 -12  -7  -1  193.02    6.05
 -12   7  -2  141.80    5.08
 -12   7  -2  147.92    5.40
 -12   7  -2  150.44    4.82
 -12  -7  -3   17.53    1.56
 -12  -7  -3   17.02    1.54
 -12   7  -3   19.94    1.52
  12   8  -3  125.24    3.71
 -12   8   2  109.39    3.82
 -12   8   1    1.60    1.17
  12   8  -1    1.98    0.94
  12   8  -1    1.93    0.95
  12   8  -1    1.40    0.74
 -12   8   0  167.18    5.53
  12   8   0  161.08    4.98
  12   8   0  157.87    4.98
 -12   8   0  168.32    4.70
 -12  -8   0  167.64    4.90
 -12   8  -1   16.00    1.66
  12   8   1   14.95    1.37
 -12  -8  -1   16.10    1.41
 -12  -8  -1   14.07    1.35
 -12   8  -1   12.93    1.25
 -12   8  -2    0.11    0.89
  12   8   2   -0.32    0.76
 -12  -8  -2    0.19    0.78
 -12  -8  -2    0.19    0.77
  13   0  -7   -0.11    0.94
  13   0  -7    0.44    0.86
  13   0  -7    0.22    0.92
  13   0  -6  158.35    5.28
  13   0  -6  155.86    5.32
  13   0  -6  152.71    5.25
 -13   0   6  152.52    5.26
 -13   0   6  141.32    5.15
  13   0  -5   -0.36    1.20
  13   0  -5    0.88    1.24
  13   0  -5    0.36    1.29
 -13   0   5    0.20    1.30
 -13   0   5   -0.20    1.39
  13   0  -4    2.45    1.31
 -13   0   4    2.15    1.43
 -13   0   4    1.75    1.44
  13   0  -3    0.31    0.96
 -13   0   3   -0.53    1.19
  13   0  -3    0.15    0.89
 -13   0   3   -0.52    1.26
 -13   0   2    4.60    1.28
  13   0  -2    5.22    1.10
 -13   0   2    2.90    1.27
  13   0  -2    4.65    1.00
  13   0  -1   -1.11    0.81
  13   0  -1    0.21    0.70
  13   0   0  383.47    9.39
 -13   0  -1   -0.41    0.99
  13   0   1   -0.10    0.69
 -13   0  -2  176.99    5.70
 -13   0  -2  189.31    5.79
 -13   0  -2  188.79    5.66
 -13   0  -3    0.34    1.27
 -13   0  -3   -0.17    1.22
 -13   0  -3   -0.21    1.47
 -13   0  -3    0.31    1.13
 -13   0  -4   26.61    2.21
 -13   0  -4   27.78    2.25
 -13   0  -4   27.55    2.29
 -13   0  -4   28.35    2.26
 -13   0  -4   24.96    2.15
 -13   0  -5    0.54    1.24
 -13   0  -5   -0.53    1.14
 -13   0  -5    1.19    1.35
 -13   0  -5   -0.33    1.09
 -13   0  -5    0.50    1.08
 -13   0  -6   11.96    1.61
 -13   0  -6   12.12    1.47
 -13   0  -6   10.07    1.48
 -13   0  -6   10.49    1.28
 -13   0  -6   10.79    1.30
  13  -1  -7    0.11    0.92
  13   1  -7    0.32    0.90
  13  -1  -7    0.10    0.89
  13   1  -7    0.63    0.91
  13  -1  -7   -0.11    0.86
  13   1  -7    0.21    0.90
  13   1  -6   89.26    3.30
  13  -1  -6   89.06    3.74
  13   1  -6   91.40    3.80
  13  -1  -6   97.25    3.92
  13   1  -6   96.48    3.93
  13  -1  -6   91.40    3.84
  13   1  -6   92.69    3.87
 -13   1   6   96.50    4.04
 -13   1   6   90.07    3.96
  13  -1  -5   13.20    1.80
  13   1  -5   16.46    1.93
  13  -1  -5   13.23    1.77
  13   1  -5   16.77    1.87
  13  -1  -5   15.83    1.88
  13   1  -5   14.17    1.84
 -13   1   5   15.69    1.99
 -13  -1   5   16.88    1.99
 -13   1   5   17.92    2.08
 -13  -1   5   16.54    1.89
  13  -1  -4   -0.17    1.36
  13   1  -4    1.57    1.30
 -13   1   4   -0.41    1.40
 -13  -1   4    0.93    1.26
 -13   1   4   -1.01    1.56
 -13  -1   4    0.55    1.24
  13  -1  -3   29.11    2.09
  13   1  -3   25.78    1.99
  13   1  -3   26.58    1.98
 -13  -1   3   24.62    2.15
 -13  -1   3   25.00    2.12
  13  -1  -3   28.06    2.05
  13   1  -3   22.97    1.89
  13  -1  -3   24.95    2.00
  13  -1  -2   50.68    2.60
 -13   1   2   47.11    2.73
 -13   1   2   49.82    2.80
  13   1  -2   57.09    2.63
  13  -1  -1   77.88    3.13
  13   1  -1   85.14    3.26
  13   1  -1   76.42    2.99
  13  -1   0    7.41    1.04
  13   1   0    6.58    1.07
  13   1   0    8.15    0.97
 -13   1  -1  352.86    9.57
 -13   1  -1  341.78    9.53
 -13   1  -1  362.71    9.12
 -13  -1  -1  344.69    9.05
  13   1   1  346.53    8.70
 -13   1  -2   50.24    2.77
 -13  -1  -2   62.71    3.01
 -13   1  -2   53.36    3.24
 -13   1  -2   56.76    2.94
 -13  -1  -2   51.40    2.83
 -13  -1  -2   62.02    3.31
 -13   1  -2   57.19    2.88
 -13  -1  -2   59.22    2.93
 -13   1  -2   60.07    2.84
 -13  -1  -2   57.85    2.82
 -13   1  -3  165.07    5.64
 -13  -1  -3  154.00    5.50
 -13   1  -3  170.45    5.54
 -13  -1  -3  169.53    5.53
 -13   1  -3  161.70    6.01
 -13   1  -3  165.98    5.61
 -13  -1  -3  168.01    5.66
 -13  -1  -4   11.74    1.78
 -13   1  -4    9.14    1.56
 -13  -1  -4   11.85    1.74
 -13   1  -4   13.55    1.65
 -13   1  -4    9.78    1.61
 -13  -1  -4   11.71    1.69
 -13   1  -4    9.74    1.59
 -13   1  -4   10.30    1.66
 -13  -1  -4   10.40    1.63
 -13  -1  -4   13.12    1.69
 -13  -1  -5   42.74    2.73
 -13   1  -5   40.09    2.45
 -13  -1  -5   45.43    2.59
 -13  -1  -5   43.88    2.74
 -13   1  -5   45.76    2.53
 -13  -1  -5   47.56    2.85
 -13   1  -5   41.12    2.66
 -13  -1  -5   41.74    2.69
 -13   1  -5   44.79    2.76
 -13  -1  -5   47.65    2.80
 -13   1  -5   44.65    2.74
 -13  -1  -6   10.70    1.49
 -13  -1  -6    8.44    1.39
 -13  -1  -6    8.33    1.40
 -13   1  -6    8.22    1.41
 -13   1  -6    9.78    1.40
 -13  -1  -6   10.68    1.54
 -13  -1  -6   11.99    1.41
 -13   1  -6    7.60    1.28
  13  -2  -7   40.58    1.96
  13   2  -7   44.91    2.03
  13  -2  -7   41.96    2.00
  13   2  -7   46.87    2.09
  13  -2  -7   45.31    2.04
  13   2  -7   45.64    2.06
 -13   2   7   45.00    2.11
 -13   2   7   44.96    2.12
  13   2  -6   36.96    2.00
  13  -2  -6   35.30    2.21
  13   2  -6   36.05    2.25
  13  -2  -6   32.61    2.17
  13   2  -6   32.39    2.20
  13  -2  -6   34.60    2.21
  13   2  -6   30.37    2.15
 -13   2   6   30.26    2.34
 -13   2   6   35.48    2.49
  13  -2  -5   45.77    2.71
  13   2  -5   46.22    2.70
  13  -2  -5   46.45    2.78
  13  -2  -5   46.29    2.78
  13   2  -5   49.66    2.87
  13   2  -5   40.20    2.69
 -13   2   5   41.23    2.98
 -13   2   5   45.09    3.03
 -13  -2   5   45.81    2.71
 -13  -2   5   47.52    2.72
  13  -2  -4  150.46    5.35
  13   2  -4  162.30    5.51
 -13  -2   4  157.25    5.48
 -13  -2   4  148.45    5.37
  13   2  -3  114.09    4.14
  13   2  -3  102.11    4.04
  13  -2  -3  104.94    4.11
  13  -2  -3  118.18    4.37
  13   2  -3  110.26    4.28
  13   2  -3  107.81    4.12
 -13  -2   3  108.34    4.31
 -13  -2   3  113.82    4.38
  13  -2  -3  106.23    4.29
  13   2  -3  108.07    4.21
  13  -2  -3  113.43    4.36
  13   2  -2   52.67    2.61
  13  -2  -2   53.84    2.62
  13   2  -2   51.59    2.66
 -13  -2   2   46.49    2.72
 -13  -2   2   57.07    2.89
  13   2  -2   53.28    2.67
  13  -2  -2   53.53    2.72
  13  -2  -1    3.30    0.93
  13   2  -1    3.40    0.96
 -13  -2   1    2.70    1.07
 -13  -2   1    3.80    1.25
  13   2  -1    3.87    0.98
  13   2   0  150.40    4.81
 -13  -2   0  146.78    4.84
 -13  -2   0  155.40    4.89
  13   2   0  138.28    4.48
  13  -2   0  153.12    4.56
 -13   2  -1   35.78    2.64
 -13   2  -1   41.40    2.36
 -13  -2  -1   41.31    2.35
  13   2   1   41.43    2.23
 -13  -2  -1   42.74    2.28
 -13  -2  -1   35.31    2.19
 -13   2  -1   42.35    2.30
 -13  -2  -1   36.13    2.15
 -13   2  -2  167.88    6.13
 -13   2  -2  172.82    5.50
 -13  -2  -2  160.08    5.37
 -13   2  -2  149.33    5.87
 -13   2  -2  161.32    5.37
 -13  -2  -2  165.53    5.43
 -13   2  -2  178.87    5.52
 -13  -2  -2  166.12    5.45
 -13   2  -2  165.49    5.30
 -13  -2  -2  162.47    5.24
 -13   2  -3    2.97    1.29
 -13  -2  -3    1.31    1.30
 -13   2  -3    0.62    1.36
 -13   2  -3    0.47    1.16
 -13   2  -3    0.99    1.24
 -13  -2  -3    3.28    1.39
 -13  -2  -3    1.69    1.06
 -13   2  -4  502.01   12.62
 -13  -2  -4  511.89   12.64
 -13  -2  -4  499.10   12.44
 -13   2  -4  495.57   12.92
 -13   2  -4  502.67   12.68
 -13  -2  -4  487.73   12.58
 -13   2  -4  489.13   12.46
 -13  -2  -5   13.31    1.79
 -13  -2  -5   16.02    1.78
 -13  -2  -5   14.25    1.73
 -13   2  -5   13.11    1.68
 -13  -2  -5   18.21    1.87
 -13   2  -5   14.51    1.73
 -13   2  -5   10.80    1.60
 -13  -2  -5   14.62    1.65
 -13  -2  -6   47.44    2.51
 -13  -2  -6   47.65    2.50
 -13   2  -6   43.75    2.32
 -13  -2  -6   52.00    2.45
 -13  -2  -6   48.88    2.43
 -13   2  -6   45.82    2.37
  13   3  -6    0.66    0.79
  13  -3  -6    0.65    0.93
  13  -3  -6    0.43    0.89
  13  -3  -6    1.52    0.90
 -13   3   6    1.12    1.20
 -13   3   6    0.48    1.23
  13   3  -5   29.39    2.05
  13  -3  -5   29.83    2.02
  13   3  -5   34.40    2.22
  13  -3  -5   29.57    2.10
  13   3  -5   28.08    2.07
  13  -3  -5   30.86    2.12
  13   3  -5   28.84    2.08
  13   3  -4   88.50    3.68
  13   3  -4   79.14    3.59
  13   3  -4   85.88    3.65
 -13  -3   4   86.10    3.75
 -13  -3   4   77.26    3.59
  13   3  -3  247.25    7.13
  13   3  -3  244.29    7.14
 -13  -3   3  242.98    7.30
 -13  -3   3  247.15    7.31
  13   3  -2    5.64    1.18
  13   3  -2    7.34    1.28
 -13  -3   2    8.59    1.41
  13  -3  -2    8.62    1.35
 -13  -3   2    6.62    1.35
  13   3  -2    7.17    1.24
 -13   3   1  369.08    9.89
 -13  -3   1  353.51    9.48
 -13  -3   1  362.46    9.49
  13  -3  -1  359.66    9.49
 -13   3   1  348.46    8.92
  13   3  -1  356.52    9.27
 -13   3   0   -0.19    1.36
 -13   3   0    0.39    0.84
  13   3   0    0.44    0.85
 -13  -3   0   -0.15    1.08
  13  -3   0   -2.27    0.94
 -13  -3   0    0.44    1.08
  13   3   0   -0.26    0.82
 -13   3  -1  157.07    5.79
 -13   3  -1  152.41    4.89
  13   3   1  139.59    4.88
 -13   3  -1  152.10    4.78
 -13  -3  -1  148.06    4.99
 -13  -3  -1  143.22    4.99
 -13   3  -2   21.38    2.39
 -13   3  -2   22.76    1.92
 -13   3  -2   23.74    1.87
 -13   3  -2   22.42    1.84
 -13   3  -2   23.58    2.43
 -13  -3  -2   23.99    1.92
 -13  -3  -2   20.90    1.87
 -13   3  -3    4.39    1.60
 -13  -3  -3    3.16    1.35
 -13  -3  -3    2.21    1.28
 -13  -3  -3    1.07    1.17
 -13   3  -3    4.99    1.37
 -13  -3  -3    3.22    1.22
 -13   3  -3    3.76    1.57
 -13   3  -3    2.34    1.15
 -13   3  -3    4.29    1.23
 -13  -3  -4    0.19    1.20
 -13  -3  -4   -0.38    1.13
 -13  -3  -4    0.39    1.22
 -13   3  -4    1.09    1.09
 -13  -3  -4    0.15    1.05
 -13   3  -4    0.16    1.09
 -13   3  -4    1.27    1.19
 -13  -3  -4    1.06    1.07
 -13   3  -4    0.90    1.14
 -13  -3  -4   -0.15    1.07
 -13  -3  -5    1.31    1.11
 -13  -3  -5    3.83    1.12
 -13  -3  -5    0.66    1.10
 -13  -3  -5    1.86    1.07
 -13   3  -5    0.54    1.05
 -13  -3  -5    0.65    1.02
 -13   3  -5    1.29    1.05
 -13  -3  -5    0.38    0.94
 -13   3  -5    0.53    0.98
 -13  -3  -6   89.15    3.36
 -13  -3  -6   83.95    3.23
 -13  -3  -6   86.66    3.24
  13   4  -6   12.48    1.21
 -13   4   6    7.99    1.35
 -13   4   6   10.44    1.45
  13   4  -5    7.43    1.36
  13   4  -5    5.51    1.07
  13   4  -4    5.52    1.26
  13   4  -3  185.61    5.88
 -13  -4   3  172.11    5.76
 -13  -4   3  179.90    5.87
  13   4  -2  103.94    4.05
 -13  -4   2  102.58    4.16
 -13  -4   2  103.61    4.21
 -13   4   1   37.91    2.78
  13   4  -1   37.87    2.28
 -13  -4   1   37.47    2.56
 -13  -4   1   35.98    2.54
 -13   4   0   48.04    3.25
 -13   4  -1    5.14    1.42
 -13   4  -1    3.43    1.70
 -13  -4  -1    2.86    1.30
 -13  -4  -1    4.13    1.33
 -13   4  -2   70.44    3.80
 -13   4  -2   72.25    4.08
 -13   4  -2   75.75    4.06
 -13  -4  -2   76.38    3.51
 -13  -4  -2   85.50    3.68
 -13  -4  -3  324.52    9.09
 -13  -4  -3  316.20    9.05
 -13   4  -3  308.96    9.26
 -13   4  -3  324.58    9.61
 -13  -4  -3  323.53    8.72
 -13  -4  -3  314.77    8.74
 -13  -4  -4   25.60    2.21
 -13  -4  -4   25.16    2.20
 -13  -4  -4   24.11    2.24
 -13  -4  -5   74.82    3.26
 -13  -4  -5   74.97    3.29
  13   5  -6   21.21    1.36
 -13   5   6   19.53    1.55
  13   5  -5    0.45    0.81
  13   5  -4    0.15    0.93
  13   5  -4    1.49    0.98
  13   5  -3  169.19    5.47
  13   5  -3  157.24    5.47
 -13  -5   3  162.28    5.34
 -13  -5   3  162.64    5.40
 -13   5   2   11.67    1.85
  13   5  -2   15.37    1.56
  13   5  -2   13.57    1.59
  13   5  -2   15.21    1.73
 -13  -5   2   18.37    1.89
 -13  -5   2   17.24    1.85
  13   5  -1    7.57    1.37
  13   5  -1    9.03    1.40
 -13  -5   1    8.52    1.50
 -13  -5   1    8.20    1.49
 -13   5   0  137.43    5.06
 -13   5   0  126.63    5.59
 -13  -5   0  136.80    5.11
 -13  -5   0  132.87    5.07
 -13   5  -1  148.04    5.63
 -13  -5  -1  146.71    5.36
 -13  -5  -1  155.90    5.49
 -13   5  -2   28.21    2.49
 -13   5  -2   31.86    2.85
 -13   5  -2   31.69    2.69
 -13  -5  -2   31.41    2.33
 -13  -5  -2   24.56    2.23
 -13  -5  -3  255.16    7.40
 -13  -5  -3  258.20    7.41
 -13   5  -3  247.12    7.64
 -13   5  -3  254.68    8.05
 -13  -5  -3  261.67    7.48
 -13  -5  -3  262.61    7.51
 -13   5  -3  248.99    7.21
 -13  -5  -4    3.69    1.14
 -13  -5  -4    1.74    1.04
 -13  -5  -4    1.78    1.25
 -13  -5  -5   37.38    1.96
 -13  -5  -5   36.55    1.91
 -13  -5  -5   35.95    1.88
 -13  -5  -5   36.19    2.05
  13   6  -5   38.47    1.97
  13   6  -5   43.46    1.96
  13   6  -4   27.37    1.88
  13   6  -4   29.05    1.96
  13   6  -4   30.73    1.94
  13   6  -3  589.35   13.85
  13   6  -3  582.32   14.05
  13   6  -3  591.86   14.04
 -13   6   2  161.21    5.83
  13   6  -2  171.29    5.54
  13   6  -2  161.15    5.17
  13   6  -2  163.77    5.49
 -13  -6   2  174.19    5.48
 -13  -6   2  154.05    5.31
 -13   6   1  139.68    5.67
  13   6  -1  147.73    5.01
  13   6  -1  145.72    5.16
 -13  -6   1  148.47    5.17
 -13  -6   1  153.07    5.27
 -13   6   0   96.81    4.73
  13   6   0  100.76    4.04
 -13  -6   0   89.46    4.03
 -13  -6   0   98.69    4.19
 -13   6  -1   65.72    3.44
 -13   6  -2    1.91    1.50
 -13   6  -2    2.81    1.30
 -13  -6  -2    0.47    1.03
 -13   6  -2    0.37    1.50
 -13  -6  -2    1.50    1.11
 -13  -6  -2    2.13    1.15
 -13  -6  -3   35.40    2.31
 -13   6  -3   37.08    2.61
 -13   6  -3   38.04    2.21
 -13  -6  -3   37.96    2.36
 -13  -6  -3   41.28    2.39
 -13  -6  -4    7.17    1.15
  13   7  -4   32.65    1.68
  13   7  -4   30.47    1.71
  13   7  -3  198.13    5.48
  13   7  -3  194.56    5.66
  13   7  -3  196.28    5.80
 -13   7   2   55.22    2.94
  13   7  -2   53.73    2.66
  13   7  -2   61.04    2.83
 -13   7   1  254.51    7.86
  13   7  -1  249.93    6.99
  13   7  -1  251.12    7.22
 -13  -7   1  268.79    7.20
 -13  -7   1  252.37    7.12
 -13   7   1  264.35    6.88
 -13   7   0   38.23    2.79
  13   7   0   40.91    2.41
 -13  -7   0   45.71    2.56
 -13   7   0   39.22    2.25
 -13  -7   0   39.24    2.40
  13   7   1    0.26    1.00
 -13  -7  -1    0.29    1.04
 -13   7  -1    1.16    1.06
 -13  -7  -1    1.15    1.09
 -13   7  -2   18.87    1.90
 -13   7  -2   16.82    1.53
 -13  -7  -3  190.79    5.27
 -13  -7  -3  191.91    5.31
  13   8  -2   10.14    1.13
 -13   8   1   10.58    1.39
  13   8  -1    9.95    1.17
  13   8  -1    8.80    1.14
 -13   8   0  145.35    4.88
  13   8   0  141.79    4.39
  13   8   0  153.82    4.48
 -13   8   0  145.24    4.14
 -13  -8   0  149.49    4.39
 -13  -8   0  154.82    4.43
 -13   8  -1   29.94    1.96
  13   8   1   26.41    1.59
 -13   8  -1   31.04    1.63
 -13  -8  -1   32.75    1.74
 -13  -8  -1   29.27    1.75
  14   0  -7    0.30    0.86
  14   0  -7    0.59    0.91
  14   0  -7   -0.20    0.80
  14   0  -6   17.57    1.87
  14   0  -6   17.40    1.79
  14   0  -6   16.61    1.80
 -14   0   6   18.09    1.82
 -14   0   6   19.59    1.90
  14   0  -5   -0.53    1.23
  14   0  -5   -0.52    1.17
  14   0  -5   -0.53    1.26
 -14   0   5    0.39    1.29
 -14   0   5   -0.20    1.54
  14   0  -4    8.65    1.59
 -14   0   4    5.85    1.63
 -14   0   4    9.85    1.82
  14   0  -3    0.51    1.28
  14   0  -3    0.17    0.89
  14   0  -2  154.06    5.10
 -14   0   2  145.94    5.24
 -14   0   2  155.16    5.35
  14   0  -1   -0.27    0.87
 -14   0   1    0.29    1.02
 -14   0   1   -0.72    1.18
  14   0  -1    0.22    0.67
  14   0   0  124.44    4.17
 -14   0   0  124.31    4.33
 -14   0  -1    0.18    1.34
 -14   0  -1    0.15    0.94
 -14   0  -1    1.10    1.16
 -14   0  -2   12.14    1.96
 -14   0  -2   10.17    1.47
 -14   0  -2    9.64    1.60
 -14   0  -2   11.17    1.51
 -14   0  -2   10.49    1.58
 -14   0  -3   -1.24    1.29
 -14   0  -3   -0.88    1.60
 -14   0  -3    0.66    1.17
 -14   0  -3   -0.36    1.20
 -14   0  -4   41.21    2.87
 -14   0  -4   44.55    2.80
 -14   0  -4   44.70    2.89
 -14   0  -4   44.68    2.78
 -14   0  -4   46.70    2.80
 -14   0  -5    1.37    1.23
 -14   0  -5    1.79    1.20
 -14   0  -5    0.17    1.17
 -14   0  -5   -0.46    1.14
 -14   0  -5   -0.79    1.19
 -14   0  -6   94.33    3.62
 -14   0  -6   93.47    3.56
 -14   0  -6   99.02    3.66
  14  -1  -7    1.68    0.80
  14   1  -7    0.57    0.82
  14  -1  -7    0.27    0.81
  14   1  -7    0.19    0.88
  14  -1  -7    0.56    0.77
  14   1  -7    1.42    0.86
  14   1  -6   48.37    2.26
  14  -1  -6   47.90    2.63
  14   1  -6   49.80    2.68
  14  -1  -6   53.87    2.77
  14   1  -6   49.18    2.68
  14  -1  -6   45.01    2.57
  14   1  -6   49.11    2.67
 -14   1   6   47.00    2.75
 -14   1   6   47.96    2.80
  14  -1  -5    5.36    1.55
  14   1  -5    5.58    1.50
  14  -1  -5    4.22    1.38
  14   1  -5    3.92    1.24
  14  -1  -5    7.95    1.50
  14   1  -5    4.01    1.31
 -14   1   5    5.11    1.55
 -14  -1   5    5.44    1.42
 -14   1   5    4.68    1.51
 -14  -1   5    6.64    1.45
  14  -1  -4    1.78    1.32
  14   1  -4    1.97    1.35
 -14   1   4    1.46    1.37
 -14  -1   4    2.30    1.34
 -14   1   4    1.87    1.53
 -14  -1   4    2.85    1.31
  14  -1  -3    9.78    1.68
  14   1  -3    9.03    1.59
 -14   1   3    5.18    1.50
 -14  -1   3    9.22    1.71
 -14   1   3   10.33    1.81
 -14  -1   3   11.10    1.71
  14  -1  -2  283.80    7.89
 -14   1   2  282.19    8.12
 -14   1   2  266.65    8.01
  14   1  -2  291.82    7.83
  14  -1  -1   25.96    1.85
  14   1  -1   22.01    1.73
 -14   1   1   26.74    2.00
 -14  -1   1   22.60    1.88
 -14   1   1   27.36    2.02
 -14  -1   1   19.59    1.84
  14   1  -1   22.85    1.67
 -14   1   0   10.24    1.65
 -14   1   0   12.43    1.53
 -14  -1   0   10.18    1.43
 -14   1   0    8.87    1.66
  14  -1   0   13.87    1.29
  14   1   0   12.19    1.37
 -14  -1   0   10.50    1.39
 -14  -1   0   12.67    1.42
 -14   1  -1  128.45    4.99
 -14  -1  -1  118.79    4.79
 -14   1  -1  123.90    4.50
 -14  -1  -1  120.50    4.45
  14   1   1  115.43    4.06
 -14  -1  -1  113.81    4.05
 -14  -1  -1  120.55    4.12
 -14   1  -1  124.30    4.35
 -14  -1  -1  129.92    4.39
 -14   1  -2  149.34    5.24
 -14  -1  -2  150.84    5.28
 -14   1  -2  146.27    5.21
 -14  -1  -2  142.52    5.15
 -14  -1  -2  145.90    5.69
 -14   1  -2  145.12    5.16
 -14  -1  -2  149.02    5.21
 -14   1  -2  153.19    5.14
 -14  -1  -2  156.91    5.15
 -14   1  -3    3.69    1.39
 -14  -1  -3    4.90    1.47
 -14   1  -3    4.37    1.78
 -14   1  -3    4.77    1.40
 -14  -1  -3    2.47    1.39
 -14  -1  -3    4.28    1.41
 -14   1  -3    3.64    1.20
 -14   1  -4   19.69    2.02
 -14  -1  -4   15.44    1.86
 -14   1  -4   18.35    1.93
 -14  -1  -4   17.55    1.89
 -14   1  -4   14.17    1.76
 -14  -1  -4   17.70    1.95
 -14  -1  -4   16.23    1.96
 -14   1  -4   18.00    1.74
 -14  -1  -4   15.27    1.84
 -14   1  -4   18.53    1.81
 -14   1  -5  142.72    5.09
 -14  -1  -5  146.29    5.12
 -14   1  -5  140.93    5.00
 -14  -1  -5  142.65    5.04
 -14  -1  -5  144.64    5.15
 -14   1  -5  148.92    5.19
 -14  -1  -5  147.84    5.16
 -14  -1  -5  132.03    4.75
 -14  -1  -5  138.30    5.13
 -14  -1  -6    6.58    1.24
 -14   1  -6    8.41    1.27
 -14   1  -6    5.13    1.12
 -14  -1  -6    6.43    1.16
 -14   1  -6    6.29    1.20
 -14  -1  -6    6.04    1.13
 -14  -1  -6    7.62    1.16
 -14  -1  -6    7.86    1.18
  14  -2  -7    1.04    0.71
  14  -2  -7    0.51    0.67
  14  -2  -7    1.34    0.69
  14   2  -6  155.88    4.65
  14  -2  -6  153.51    4.89
  14   2  -6  152.38    4.91
  14  -2  -6  150.09    4.90
  14   2  -6  152.65    4.94
  14  -2  -6  147.63    4.84
  14   2  -6  158.24    5.00
 -14   2   6  152.22    5.28
 -14   2   6  155.38    5.30
  14  -2  -5   59.51    3.05
  14   2  -5   69.64    3.29
  14  -2  -5   63.70    3.20
  14   2  -5   63.46    3.23
  14  -2  -5   66.01    3.16
  14   2  -5   60.79    3.18
 -14   2   5   59.46    3.48
 -14   2   5   54.70    3.33
 -14  -2   5   61.06    3.15
 -14  -2   5   66.60    3.19
  14   2  -4   22.44    2.13
  14  -2  -4   25.75    2.23
 -14  -2   4   21.76    1.99
 -14  -2   4   17.42    1.92
  14  -2  -3    7.25    1.61
  14   2  -3    7.24    1.49
 -14  -2   3    3.71    1.41
 -14  -2   3    8.03    1.52
  14   2  -2   48.88    2.57
  14  -2  -2   43.83    2.45
  14   2  -2   43.08    2.52
 -14   2   2   44.86    2.79
 -14   2   2   43.03    2.75
 -14  -2   2   42.65    2.72
 -14  -2   2   47.27    2.75
  14   2  -2   42.56    2.47
  14  -2  -2   45.80    2.58
 -14   2   1   20.94    2.02
  14   2  -1   21.97    1.78
 -14   2   1   20.14    1.82
 -14  -2   1   26.55    2.05
 -14  -2   1   21.89    1.91
 -14   2   1   16.12    1.75
  14  -2  -1   17.86    1.73
  14   2  -1   21.45    1.70
  14  -2  -1   21.63    1.74
 -14   2   0   88.03    4.06
  14   2   0   84.74    3.49
 -14   2   0   89.10    3.47
 -14  -2   0   87.49    3.43
 -14  -2   0   77.04    3.45
 -14  -2   0   85.11    3.57
 -14   2  -1   17.94    2.09
 -14  -2  -1   16.11    1.67
 -14   2  -1   14.23    1.61
 -14   2  -1   12.99    1.93
 -14   2  -1   18.61    1.69
  14   2   1   16.06    1.53
 -14  -2  -1   18.36    1.63
 -14  -2  -1   17.99    1.68
 -14  -2  -1   13.14    1.54
 -14   2  -2   42.61    2.56
 -14  -2  -2   42.67    2.66
 -14   2  -2   41.18    2.99
 -14   2  -2   42.13    3.06
 -14   2  -2   42.44    2.57
 -14  -2  -2   41.60    2.58
 -14   2  -2   40.44    2.50
 -14  -2  -2   41.71    2.51
 -14   2  -3   18.13    1.97
 -14  -2  -3   10.52    1.73
 -14   2  -3   16.14    2.12
 -14  -2  -3   20.94    2.03
 -14  -2  -3   13.42    1.64
 -14   2  -3   14.08    1.78
 -14   2  -3   17.77    1.83
 -14   2  -4  421.70   10.89
 -14   2  -4  413.64   10.95
 -14  -2  -4  423.04   11.00
 -14  -2  -4  419.58   10.86
 -14   2  -4  424.71   11.43
 -14   2  -4  424.81   11.07
 -14  -2  -4  410.01   10.95
 -14  -2  -5   13.77    1.74
 -14  -2  -5   10.36    1.59
 -14  -2  -5   16.22    1.72
 -14  -2  -5   15.04    1.72
 -14   2  -5   18.46    1.74
 -14   2  -5   16.64    1.76
 -14  -2  -5   15.78    1.64
 -14   2  -5   17.03    1.65
 -14  -2  -5   20.28    1.78
 -14  -2  -6   61.75    2.71
 -14  -2  -6   58.07    2.64
 -14   2  -6   61.38    2.54
 -14  -2  -6   58.67    2.51
 -14  -2  -6   63.28    2.63
 -14   2  -6   60.29    2.54
  14   3  -6   11.37    1.20
  14  -3  -6   10.90    1.20
  14  -3  -6   10.85    1.21
 -14   3   6   12.80    1.57
 -14   3   6    8.36    1.51
  14   3  -5  126.07    4.43
  14  -3  -5  127.28    4.35
  14   3  -5  122.48    4.34
  14  -3  -5  125.35    4.36
  14   3  -5  121.43    4.38
  14  -3  -5  112.75    4.21
  14   3  -5  127.60    4.43
 -14   3   5  121.97    4.96
 -14   3   5  118.34    4.90
  14  -3  -4   39.52    2.45
  14   3  -4   38.02    2.46
  14  -3  -4   39.64    2.45
  14   3  -4   36.97    2.43
  14  -3  -4   39.06    2.47
  14   3  -4   36.72    2.39
 -14  -3   4   43.40    2.61
 -14  -3   4   39.51    2.47
  14   3  -3   66.44    3.23
  14   3  -3   67.54    3.30
 -14  -3   3   69.86    3.45
 -14  -3   3   69.87    3.40
  14   3  -2   44.89    2.46
  14   3  -2   44.67    2.63
 -14  -3   2   44.49    2.69
 -14  -3   2   45.55    2.73
 -14   3   1   18.11    2.07
  14  -3  -1   19.47    1.83
  14   3  -1   21.47    1.85
 -14   3   1   20.25    1.74
 -14   3   0   64.12    3.61
 -14   3   0   69.21    3.10
  14   3   0   64.70    3.11
 -14   3   0   66.21    2.94
 -14  -3   0   62.24    3.08
 -14  -3   0   61.43    3.10
  14  -3   0   59.31    2.96
  14   3   0   61.74    2.87
 -14   3  -1  550.65   14.02
 -14   3  -1  524.65   12.65
 -14  -3  -1  519.18   12.93
 -14  -3  -1  535.34   13.07
 -14   3  -2    2.29    1.55
 -14   3  -2    3.95    1.18
 -14   3  -2    3.15    1.17
 -14   3  -2    2.61    1.12
 -14   3  -2    3.16    1.73
 -14  -3  -2    1.53    1.10
 -14  -3  -2    1.65    1.11
 -14  -3  -3  397.24   10.81
 -14  -3  -3  395.88   10.80
 -14   3  -3  406.20   11.18
 -14   3  -3  409.44   10.44
 -14  -3  -3  395.32   10.35
 -14  -3  -3  398.46   10.23
 -14   3  -3  386.44   10.20
 -14   3  -3  404.33   10.42
 -14  -3  -3  397.06   10.35
 -14  -3  -4    7.27    1.46
 -14  -3  -4    5.88    1.45
 -14  -3  -4    4.14    1.51
 -14  -3  -4    6.28    1.34
 -14   3  -4    8.94    1.48
 -14   3  -4    8.27    1.69
 -14   3  -4    6.42    1.41
 -14  -3  -4    6.02    1.19
 -14   3  -4    8.80    1.42
 -14  -3  -4    5.51    1.26
 -14  -3  -5   33.98    2.28
 -14  -3  -5   34.32    2.33
 -14  -3  -5   33.29    2.31
 -14  -3  -6   17.85    1.44
 -14  -3  -6   15.84    1.37
  14   4  -6   31.89    1.69
 -14   4   6   30.04    1.96
 -14   4   6   26.15    1.89
  14   4  -5   40.48    2.21
  14   4  -5   46.38    2.42
  14   4  -4    1.70    1.12
 -14  -4   4    0.15    1.06
 -14  -4   4    0.14    1.22
  14   4  -3   26.74    2.11
 -14  -4   3   32.16    2.32
 -14  -4   3   27.27    2.18
  14   4  -2  110.96    4.14
 -14  -4   2  104.36    4.29
 -14  -4   2   96.95    4.27
 -14   4   1   87.67    4.21
  14   4  -1   88.82    3.54
 -14  -4   1   74.02    3.64
 -14  -4   1   77.89    3.74
 -14   4   0   36.59    2.92
 -14   4  -1  119.28    5.27
 -14  -4  -1  116.17    4.63
 -14  -4  -1  125.86    4.74
 -14   4  -2  222.54    7.67
 -14   4  -2  240.23    7.98
 -14  -4  -2  236.82    7.14
 -14  -4  -2  232.79    7.09
 -14  -4  -3    2.12    1.35
 -14  -4  -3    1.42    1.28
 -14   4  -3    0.22    1.56
 -14   4  -3   -0.40    1.43
 -14  -4  -3    1.36    1.06
 -14  -4  -3    2.08    1.08
 -14  -4  -4    5.62    1.35
 -14  -4  -4    3.43    1.32
 -14  -4  -5   32.23    2.05
 -14  -4  -5   33.28    2.20
 -14  -4  -5   34.10    2.08
  14   5  -5    0.62    0.80
 -14   5   5   -0.14    1.00
 -14   5   5    0.84    1.06
  14   5  -4   34.24    2.18
  14   5  -4   35.95    2.22
  14   5  -3    0.74    0.97
  14   5  -3    1.44    1.12
  14   5  -3    0.93    1.10
 -14  -5   3    1.04    1.09
 -14  -5   3    2.48    1.09
  14   5  -2  433.83   11.26
  14   5  -2  436.75   11.00
  14   5  -2  448.45   11.32
 -14  -5   2  449.89   11.37
 -14  -5   2  448.77   11.41
 -14   5   1  126.95    5.43
  14   5  -1  139.63    4.85
  14   5  -1  140.62    4.88
 -14  -5   1  138.45    5.06
 -14  -5   1  140.49    5.16
 -14   5   0  106.43    4.91
  14   5   0   97.89    3.94
 -14  -5   0  108.70    4.47
 -14  -5   0  106.15    4.41
 -14   5  -1   92.86    4.62
 -14  -5  -1   90.26    4.02
 -14  -5  -1   89.29    4.01
 -14   5  -2   17.93    2.29
 -14   5  -2   17.58    2.21
 -14  -5  -2   17.82    1.86
 -14  -5  -2   19.53    1.96
 -14  -5  -3   13.18    1.59
 -14  -5  -3   11.01    1.46
 -14   5  -3   13.83    1.90
 -14  -5  -3   10.00    1.68
 -14   5  -3   13.76    1.78
 -14  -5  -3   12.25    1.53
 -14   5  -3   11.23    1.41
 -14  -5  -3    9.30    1.43
 -14  -5  -4   17.45    1.58
 -14  -5  -4   17.69    1.56
 -14  -5  -4   16.52    1.71
 -14  -5  -5   13.57    1.29
  14   6  -5   28.64    1.58
  14   6  -4   72.10    2.93
  14   6  -4   72.32    2.95
  14   6  -3    1.26    0.94
  14   6  -3    1.27    0.85
  14   6  -3    1.24    1.06
 -14   6   2   12.78    1.81
  14   6  -2   14.64    1.46
  14   6  -2   14.74    1.59
  14   6  -2   15.92    1.68
 -14  -6   2   15.34    1.71
 -14  -6   2   14.31    1.62
 -14   6   1  376.93   10.56
  14   6  -1  358.36    9.53
  14   6  -1  360.40    9.67
 -14  -6   1  375.40    9.83
 -14  -6   1  385.30    9.94
 -14   6   0   64.50    3.80
  14   6   0   66.24    3.12
 -14  -6   0   65.39    3.31
 -14  -6   0   66.69    3.33
  14   6   1   12.08    1.49
 -14  -6  -2  191.15    6.08
 -14   6  -2  198.64    6.75
 -14   6  -2  201.74    6.49
 -14  -6  -2  201.44    6.20
 -14   6  -2  202.49    6.06
 -14  -6  -2  197.86    6.19
 -14   6  -3    1.86    1.22
 -14  -6  -3    1.97    0.97
 -14  -6  -3    1.61    1.00
 -14  -6  -3    2.77    1.08
 -14   6  -3    1.14    0.81
 -14  -6  -4    0.10    0.88
  14   7  -3    1.89    0.74
  14   7  -3    2.74    0.90
  14   7  -3    0.45    0.81
  14   7  -3    0.83    0.82
 -14   7   2  250.79    6.99
  14   7  -2  245.34    6.71
  14   7  -2  253.26    6.82
 -14  -7   2  245.27    6.49
 -14  -7   2  243.09    6.50
 -14   7   1  187.45    6.05
  14   7  -1  173.08    5.21
  14   7  -1  177.67    5.45
 -14  -7   1  180.57    5.41
 -14   7   1  179.74    5.16
 -14  -7   1  184.89    5.48
 -14   7   0   23.96    2.19
  14   7   0   23.87    1.80
 -14  -7   0   25.04    1.92
 -14   7   0   22.91    1.73
 -14  -7   0   24.68    1.90
  14   7   1   58.10    2.63
 -14  -7  -1   57.62    2.78
 -14   7  -1   62.98    2.73
 -14  -7  -1   60.85    2.86
 -14   7  -2    7.38    1.40
 -14  -7  -2    8.43    1.23
 -14  -7  -2    5.40    1.13
 -14   7  -3  175.26    4.71
  14   8  -2   23.06    1.34
  14   8  -1  126.20    3.78
 -14   8   0   82.45    3.18
  14   8   0   81.27    2.75
  14   8   1    7.68    0.90
 -14   8  -1    8.91    0.93
  15   0  -7   -1.03    0.85
  15   0  -7   -0.25    0.79
  15   0  -7   -1.03    0.83
  15   0  -6   33.03    2.14
  15   0  -6   34.89    2.25
  15   0  -6   34.23    2.23
 -15   0   6   36.47    2.28
 -15   0   6   37.00    2.34
  15   0  -5    0.17    1.22
  15   0  -5    0.17    1.31
  15   0  -5    1.21    1.24
 -15   0   5   -0.19    1.24
 -15   0   5   -0.76    1.20
  15   0  -4   84.86    3.96
 -15   0   4   82.36    4.12
 -15   0   4   86.78    4.17
  15   0  -3    0.36    1.27
  15   0  -2    2.19    1.41
  15   0  -2   -0.16    0.98
 -15   0   2    0.18    1.19
 -15   0   2   -0.35    1.26
  15   0  -1    0.45    0.85
 -15   0   1    0.46    1.19
 -15   0   1    0.61    1.13
 -15   0   0 1046.89   23.44
 -15   0   0 1085.28   22.97
  15   0   0 1056.38   22.74
 -15   0   0 1013.87   22.62
 -15   0   0  994.40   22.60
 -15   0  -1    0.59    1.37
 -15   0  -1    0.67    1.08
 -15   0  -1    0.30    1.11
 -15   0  -2  168.17    5.84
 -15   0  -2  165.06    6.26
 -15   0  -2  176.42    5.93
 -15   0  -2  180.81    5.81
 -15   0  -3   -0.18    1.29
 -15   0  -3   -0.91    1.51
 -15   0  -3   -0.18    1.31
 -15   0  -3   -0.17    1.19
 -15   0  -4  464.10   12.23
 -15   0  -4  477.75   12.15
 -15   0  -4  491.61   12.39
 -15   0  -4  476.83   12.15
 -15   0  -4  462.40   12.06
 -15   0  -5   -0.96    1.32
 -15   0  -5    0.16    1.26
 -15   0  -5   -0.15    1.09
 -15   0  -5    0.28    1.00
 -15   0  -5   -1.16    1.16
 -15   0  -6  484.92   11.26
 -15   0  -6  465.92   11.15
 -15   0  -6  484.82   11.30
  15  -1  -7    3.24    0.88
  15   1  -7    3.62    0.84
  15  -1  -7    5.19    0.88
  15   1  -7    3.15    0.83
  15  -1  -7    3.55    0.81
  15   1  -7    4.34    0.85
  15   1  -6   15.27    1.31
  15   1  -6   18.93    1.70
  15  -1  -6   16.02    1.58
  15  -1  -6   16.24    1.62
  15   1  -6   18.24    1.66
  15  -1  -6   14.90    1.62
  15   1  -6   14.55    1.58
 -15   1   6   16.28    1.65
 -15  -1   6   17.88    1.59
 -15   1   6   14.68    1.68
 -15  -1   6   15.85    1.55
  15  -1  -5   86.83    3.82
  15   1  -5   91.70    3.85
  15  -1  -5   85.68    3.83
  15   1  -5   80.24    3.70
  15  -1  -5   81.03    3.77
  15   1  -5   86.96    3.89
 -15   1   5   80.62    4.03
 -15  -1   5   89.71    3.93
 -15   1   5   94.30    4.25
 -15  -1   5   77.46    3.77
  15  -1  -4   14.86    1.87
  15   1  -4    8.51    1.67
 -15   1   4   13.92    2.00
 -15  -1   4   13.27    1.90
 -15   1   4   10.09    1.90
 -15  -1   4   12.35    1.79
  15  -1  -3    0.88    1.24
  15   1  -3    0.18    1.27
 -15   1   3    0.40    1.56
 -15  -1   3    1.89    1.35
 -15   1   3    1.39    1.37
 -15  -1   3    1.50    1.29
  15   1  -2   64.48    3.17
  15  -1  -2   68.56    3.21
  15  -1  -2   73.33    3.45
  15   1  -2   67.60    3.36
  15  -1  -2   68.75    3.28
 -15   1   2   66.72    3.51
 -15  -1   2   66.27    3.37
 -15   1   2   76.93    3.63
 -15  -1   2   58.76    3.23
  15   1  -2   70.56    3.18
 -15   1   1    3.40    1.45
  15  -1  -1    4.29    1.01
  15   1  -1    2.92    1.01
 -15   1   1    2.32    1.16
 -15  -1   1    3.31    1.17
 -15   1   1    2.31    1.12
 -15  -1   1    3.59    1.18
  15   1  -1    3.14    0.92
 -15   1   0  796.53   18.37
 -15  -1   0  768.74   17.96
  15  -1   0  755.96   17.28
  15   1   0  736.06   17.43
 -15   1   0  783.67   17.62
 -15  -1   0  787.04   17.62
 -15  -1   0  784.11   17.53
 -15  -1   0  738.02   17.38
 -15   1  -1   99.39    4.46
 -15  -1  -1   97.61    4.35
 -15   1  -1   91.64    3.93
 -15  -1  -1   96.18    4.01
 -15   1  -1   90.28    3.81
 -15  -1  -1   85.08    3.76
 -15   1  -2  220.72    6.88
 -15  -1  -2  211.66    6.82
 -15   1  -2  212.05    6.78
 -15  -1  -2  223.02    6.86
 -15  -1  -2  224.44    7.44
 -15   1  -2  225.19    6.75
 -15  -1  -2  210.88    6.65
 -15   1  -3    7.45    1.53
 -15  -1  -3    6.53    1.55
 -15   1  -3   10.44    2.00
 -15   1  -3    9.50    1.70
 -15  -1  -3   10.39    1.67
 -15   1  -3    8.89    1.45
 -15  -1  -3    8.18    1.53
 -15   1  -3   10.79    1.46
 -15   1  -3    7.51    1.37
 -15   1  -4  126.17    4.86
 -15  -1  -4  124.62    4.85
 -15   1  -4  125.15    4.77
 -15  -1  -4  126.41    4.75
 -15   1  -4  126.96    4.89
 -15  -1  -4  128.16    4.91
 -15  -1  -4  123.84    4.85
 -15   1  -4  123.47    4.56
 -15  -1  -4  119.94    4.80
 -15   1  -4  120.14    4.54
 -15  -1  -5    0.93    1.13
 -15   1  -5   -1.08    1.14
 -15  -1  -5   -0.15    1.14
 -15   1  -5    2.65    1.21
 -15  -1  -5    0.88    1.09
 -15   1  -5    0.91    1.10
 -15  -1  -5   -0.91    1.18
 -15  -1  -5    0.78    1.15
 -15   1  -6   25.71    1.66
 -15  -1  -6   23.05    1.59
 -15  -1  -6   26.10    1.70
 -15   1  -6   21.68    1.65
 -15  -1  -6   25.69    1.63
 -15  -1  -6   21.98    1.54
  15  -2  -7    1.42    0.62
  15  -2  -7    0.52    0.55
  15  -2  -7    0.53    0.58
  15   2  -6   65.95    2.65
  15  -2  -6   68.86    2.90
  15   2  -6   67.72    2.88
  15  -2  -6   73.15    2.94
  15   2  -6   66.58    2.90
  15  -2  -6   67.36    2.88
  15   2  -6   65.37    2.89
 -15   2   6   72.86    3.24
 -15   2   6   69.93    3.20
  15  -2  -5    0.61    1.15
  15   2  -5    1.09    1.08
  15  -2  -5    1.07    1.18
  15   2  -5    1.25    1.20
  15  -2  -5    1.49    1.03
  15   2  -5    0.61    1.03
 -15   2   5    2.54    1.47
 -15  -2   5    0.31    1.16
 -15   2   5    0.78    1.32
 -15  -2   5    1.24    1.06
  15  -2  -4    4.40    1.44
  15   2  -4    6.75    1.49
 -15  -2   4    5.26    1.49
 -15  -2   4    3.77    1.42
  15  -2  -3    4.09    1.40
  15   2  -3    3.15    1.21
 -15   2   3    1.62    1.59
 -15  -2   3    6.07    1.44
 -15   2   3    3.83    1.51
 -15  -2   3    1.82    1.24
  15  -2  -2    1.98    1.35
  15   2  -2    1.87    1.36
 -15   2   2    2.71    1.33
 -15  -2   2    1.40    1.36
 -15   2   2    0.18    1.35
 -15  -2   2    3.11    1.32
 -15   2   1  328.74    9.16
  15   2  -1  330.20    8.95
  15  -2  -1  326.57    8.84
  15   2  -1  325.85    8.86
 -15   2   1  332.24    8.78
 -15   2   1  308.57    8.62
 -15  -2   1  319.68    8.95
 -15  -2   1  309.08    8.81
  15  -2  -1  313.01    8.88
 -15   2   1  334.29    8.70
  15   2  -1  302.66    8.47
 -15  -2   1  323.83    8.66
  15  -2  -1  318.62    8.60
 -15   2   0  353.95   10.07
 -15   2   0  375.65    9.61
 -15  -2   0  356.38    9.53
  15   2   0  346.35    9.39
 -15   2   0  356.84    9.31
 -15  -2   0  347.23    9.30
 -15  -2   0  353.71    9.46
 -15  -2   0  352.54    9.43
 -15   2  -1   30.97    2.57
 -15   2  -1   20.48    2.43
 -15  -2  -1   20.54    1.78
 -15  -2  -1   27.50    2.05
 -15   2  -1   23.70    1.98
 -15  -2  -1   23.15    1.98
 -15   2  -2   91.88    4.05
 -15  -2  -2   87.47    4.00
 -15   2  -2   97.54    4.65
 -15   2  -2   94.17    4.05
 -15  -2  -2   94.42    4.07
 -15   2  -2   97.91    3.96
 -15  -2  -2   99.45    3.97
 -15   2  -3    0.35    1.23
 -15  -2  -3   -0.17    1.23
 -15   2  -3   -0.90    1.64
 -15   2  -3    0.17    1.20
 -15  -2  -3    0.17    1.04
 -15  -2  -3    0.82    1.20
 -15   2  -3    0.49    1.19
 -15   2  -4   14.60    1.70
 -15  -2  -4   12.53    1.68
 -15   2  -4    7.13    1.43
 -15  -2  -4    7.75    1.51
 -15   2  -4   12.42    1.61
 -15  -2  -4    9.47    1.57
 -15  -2  -5    3.16    1.26
 -15  -2  -5    2.45    1.12
 -15  -2  -5    2.35    1.06
 -15  -2  -5    2.47    1.11
 -15   2  -5    1.51    1.03
 -15   2  -5    1.48    1.12
 -15  -2  -5    1.08    1.03
 -15   2  -5    2.89    0.98
 -15  -2  -5    2.74    1.16
 -15  -2  -6    7.55    1.05
 -15  -2  -6    8.08    1.10
  15   3  -6   36.31    1.84
 -15   3   6   36.33    2.23
 -15   3   6   32.38    2.16
  15   3  -5    1.49    1.01
  15   3  -5    2.84    0.89
  15  -3  -5    1.62    1.03
  15   3  -5    2.07    1.08
  15  -3  -5    2.93    1.05
  15   3  -5    2.15    1.02
  15  -3  -5    1.50    0.95
  15   3  -5    1.69    1.05
  15  -3  -4   34.83    2.28
  15   3  -4   34.21    2.29
  15  -3  -4   37.50    2.40
  15   3  -4   36.30    2.38
  15  -3  -4   38.40    2.40
  15   3  -4   37.89    2.45
 -15   3   4   35.05    2.79
 -15   3   4   35.37    2.76
 -15  -3   4   37.35    2.45
 -15  -3   4   35.41    2.44
  15   3  -3   49.65    2.72
  15   3  -3   50.39    2.88
 -15   3   3   55.66    3.26
 -15   3   3   47.30    3.12
 -15  -3   3   51.97    3.02
 -15  -3   3   51.26    3.01
  15   3  -2    0.70    0.98
  15   3  -2    0.65    1.34
 -15   3   2    1.27    1.25
 -15  -3   2   -0.18    1.29
 -15   3   2   -1.44    1.39
 -15  -3   2    0.17    1.20
 -15   3   1   28.78    2.46
  15   3  -1   36.64    2.46
 -15   3   1   31.81    2.13
 -15   3   0  699.44   16.90
 -15  -3   0  658.98   15.97
 -15  -3   0  672.21   16.05
 -15   3   0  675.89   15.59
 -15   3  -1  458.88   11.76
 -15   3  -1  459.35   12.86
 -15   3  -1  461.13   11.73
 -15  -3  -1  482.39   11.94
 -15   3  -1  498.61   11.74
 -15  -3  -1  472.44   11.93
 -15   3  -2    1.18    1.60
 -15   3  -2    0.23    1.70
 -15   3  -2    0.16    1.20
 -15  -3  -2    0.47    1.12
 -15  -3  -2   -0.47    1.19
 -15   3  -2    0.74    1.09
 -15  -3  -2    0.29    0.95
 -15   3  -2    0.16    1.15
 -15  -3  -2    1.70    1.11
 -15  -3  -2    2.73    1.20
 -15  -3  -3  420.09   11.25
 -15  -3  -3  423.03   11.24
 -15   3  -3  426.90   10.80
 -15  -3  -3  403.87   10.67
 -15   3  -3  420.35   10.64
 -15  -3  -3  412.17   10.57
 -15   3  -3  420.00   11.58
 -15   3  -3  414.00   10.73
 -15  -3  -3  421.00   10.76
 -15  -3  -4   81.10    3.76
 -15  -3  -4   77.17    3.68
 -15  -3  -4   76.49    3.65
 -15   3  -4   76.92    3.24
 -15   3  -4   73.91    3.26
 -15  -3  -4   71.38    3.22
 -15  -3  -4   75.86    3.26
 -15   3  -4   78.36    3.66
 -15  -3  -4   77.04    3.36
 -15   3  -4   78.48    3.35
 -15  -3  -5    6.10    1.26
 -15  -3  -5    3.81    1.18
 -15  -3  -5    7.25    1.30
  15   4  -6    0.23    0.59
 -15   4   6    0.74    0.90
 -15   4   6    0.31    0.91
  15   4  -5    0.12    0.83
  15   4  -5    0.90    0.85
 -15   4   5   -0.63    1.12
 -15   4   5   -0.32    1.22
  15   4  -4   58.62    2.90
 -15   4   4   49.86    3.07
 -15   4   4   51.21    3.06
 -15  -4   4   60.82    2.89
 -15  -4   4   59.26    2.88
  15   4  -3    7.37    1.39
 -15  -4   3    5.01    1.36
 -15  -4   3    2.79    1.21
  15   4  -2  100.59    4.01
 -15   4   2  109.76    4.40
 -15   4   2  104.30    4.34
 -15  -4   2  108.43    4.39
 -15  -4   2  108.83    4.41
 -15   4   1   23.99    2.39
  15   4  -1   19.45    1.75
 -15  -4   1   23.62    2.08
 -15  -4   1   21.64    2.00
 -15   4   0  365.41   10.68
 -15  -4   0  369.24    9.97
 -15  -4   0  360.30    9.95
 -15   4  -1   71.19    4.06
 -15  -4  -1   72.93    3.53
 -15  -4  -1   74.16    3.53
 -15   4  -2   16.30    2.37
 -15   4  -2   16.93    2.20
 -15  -4  -2   16.09    1.78
 -15  -4  -2   15.04    1.76
 -15  -4  -3    2.05    1.30
 -15  -4  -3    2.59    1.18
 -15   4  -3    1.96    1.39
 -15  -4  -3    3.94    1.17
 -15  -4  -3    3.05    1.17
 -15  -4  -4   61.01    3.00
 -15  -4  -4   56.31    2.94
 -15  -4  -5    5.04    1.05
 -15  -4  -5    3.92    1.06
  15   5  -5    2.13    0.75
 -15   5   5    1.94    1.08
 -15   5   5    4.36    1.11
  15   5  -4   31.25    2.00
  15   5  -4   28.56    1.99
 -15   5   4   28.28    2.13
 -15   5   4   28.95    2.19
  15   5  -3  140.93    4.91
  15   5  -3  144.42    4.78
  15   5  -3  134.87    4.76
 -15   5   3  138.18    4.97
 -15   5   3  127.88    4.86
 -15  -5   3  144.30    4.82
 -15  -5   3  149.93    4.92
  15   5  -2  464.17   11.58
  15   5  -2  456.54   11.21
  15   5  -2  456.01   11.42
 -15  -5   2  448.13   11.55
 -15  -5   2  456.99   11.63
 -15   5   1  171.65    6.43
  15   5  -1  184.83    5.84
  15   5  -1  182.76    5.75
 -15  -5   1  184.22    6.07
 -15  -5   1  184.32    6.12
 -15   5   0   42.20    3.08
  15   5   0   43.96    2.44
 -15   5  -1   23.86    2.56
 -15  -5  -1   24.16    2.12
 -15  -5  -1   22.46    2.19
 -15  -5  -2    0.88    1.02
 -15  -5  -2   -0.74    1.08
 -15   5  -2    1.10    1.33
 -15   5  -2   -0.21    1.54
 -15  -5  -2    0.81    1.14
 -15  -5  -2    2.07    1.17
 -15  -5  -3    0.94    1.10
 -15  -5  -3    1.09    1.05
 -15  -5  -3    1.63    1.19
 -15   5  -3    1.27    1.22
 -15  -5  -3    1.59    0.98
 -15   5  -3    1.84    0.99
 -15  -5  -3    1.31    1.01
 -15  -5  -4    2.06    0.87
 -15  -5  -4    1.38    0.94
 -15  -5  -4    0.52    0.99
  15   6  -4    0.99    0.81
  15   6  -4    0.31    0.75
  15   6  -3   36.62    2.08
  15   6  -3   39.31    2.26
  15   6  -3   42.27    2.26
  15   6  -2  119.66    4.26
  15   6  -2  114.77    4.21
 -15  -6   2  127.72    4.32
 -15  -6   2  114.97    4.24
 -15   6   1   60.52    3.31
  15   6  -1   55.92    2.72
  15   6  -1   55.63    2.79
 -15  -6   1   62.06    3.04
 -15  -6   1   58.32    2.97
 -15   6   0   -0.62    1.42
  15   6   0   -0.66    1.11
 -15  -6   0    0.47    1.17
 -15  -6   0    0.48    1.20
 -15   6  -1   33.02    2.62
 -15   6  -2    0.18    1.39
 -15  -6  -2    0.54    0.97
 -15   6  -2    2.09    1.30
 -15  -6  -2    0.98    1.05
 -15   6  -2    0.76    0.92
 -15  -6  -2    0.55    1.07
 -15  -6  -3   11.72    1.34
 -15  -6  -3   10.35    1.22
 -15  -6  -3   10.32    1.23
 -15   6  -3   10.72    1.17
  15   7  -3  207.40    5.57
  15   7  -3  213.05    5.72
  15   7  -2  205.10    5.78
  15   7  -2  213.79    5.89
 -15  -7   2  223.08    5.73
 -15  -7   2  221.11    5.74
 -15   7   1   23.04    1.94
  15   7  -1   20.00    1.45
  15   7  -1   26.12    1.75
 -15  -7   1   23.80    1.68
 -15   7   1   22.79    1.49
 -15  -7   1   23.12    1.66
 -15   7   0    1.91    1.36
  15   7   0    1.89    0.93
 -15  -7   0    1.09    0.96
 -15   7   0    3.01    0.89
 -15  -7   0    1.43    1.01
 -15   7  -1   81.64    3.45
  15   7   1   83.51    2.95
 -15  -7  -1   80.97    3.23
 -15   7  -1   86.09    3.13
 -15  -7  -1   90.31    3.33
 -15   7  -2   21.50    1.74
 -15  -7  -2   23.35    1.57
 -15  -7  -2   20.78    1.54
  15   8  -1   23.51    1.30
  16   0  -7   -0.21    0.70
  16   0  -7    0.21    0.59
  16   0  -7   -0.07    0.62
  16   0  -6    5.11    1.14
  16   0  -6    6.24    1.22
  16   0  -6    4.01    1.16
 -16   0   6    4.21    1.24
 -16   0   6    7.09    1.28
  16   0  -5    0.16    1.23
  16   0  -5   -0.96    1.23
  16   0  -5    0.82    1.13
 -16   0   5   -0.55    1.27
 -16   0   5    1.08    1.24
  16   0  -4   -0.36    1.29
 -16   0   4   -0.20    1.21
 -16   0   4    1.82    1.39
  16   0  -3   -0.37    1.44
  16   0  -2    4.82    1.59
 -16   0   2    4.78    1.49
 -16   0   2    5.46    1.53
 -16   0   1   -0.16    1.36
 -16   0   1    0.16    1.19
 -16   0   1    0.81    1.22
 -16   0   0  148.49    5.44
  16   0   0  139.21    4.78
 -16   0   0  147.54    5.05
 -16   0   0  132.21    4.70
 -16   0   0  136.09    4.72
 -16   0  -1    0.84    1.42
 -16   0  -1   -0.65    1.23
 -16   0  -2  707.80   17.06
 -16   0  -2  712.08   17.73
 -16   0  -2  707.38   17.01
 -16   0  -2  718.89   16.88
 -16   0  -3   -0.56    1.38
 -16   0  -3    0.19    1.29
 -16   0  -3   -0.70    1.19
 -16   0  -4   33.08    2.46
 -16   0  -4   31.86    2.37
 -16   0  -4   32.10    2.41
 -16   0  -4   34.24    2.35
 -16   0  -4   35.35    2.37
 -16   0  -5   -0.58    1.16
 -16   0  -5   -0.71    1.06
 -16   0  -5    0.55    1.04
 -16   0  -5    0.26    0.98
 -16   0  -5    0.38    1.00
 -16   0  -6   17.43    1.40
 -16   0  -6   18.30    1.40
  16  -1  -7    0.19    0.59
  16   1  -7    0.06    0.70
  16  -1  -7   -0.44    0.61
  16   1  -7   -0.13    0.62
  16  -1  -7   -0.06    0.61
  16   1  -7   -0.19    0.61
  16  -1  -6   13.35    1.41
  16   1  -6   13.92    1.46
  16  -1  -6   14.98    1.45
  16   1  -6   11.67    1.33
  16  -1  -6   14.39    1.47
  16   1  -6   15.82    1.48
 -16   1   6   14.36    1.55
 -16  -1   6   14.31    1.34
 -16   1   6   15.55    1.54
 -16  -1   6   12.98    1.40
  16  -1  -5    4.42    1.37
  16   1  -5    7.36    1.46
  16  -1  -5    4.74    1.25
  16  -1  -5    5.71    1.34
  16   1  -5    3.75    1.33
  16   1  -5    6.09    1.39
 -16   1   5    7.32    1.55
 -16  -1   5    7.93    1.49
 -16   1   5    7.11    1.60
 -16  -1   5    8.67    1.59
  16  -1  -4   42.95    2.86
  16   1  -4   45.53    2.87
 -16  -1   4   48.55    3.01
 -16  -1   4   48.93    3.05
  16  -1  -3   68.98    3.53
  16   1  -3   67.87    3.53
 -16   1   3   75.85    3.78
 -16  -1   3   67.59    3.64
 -16   1   3   73.33    3.77
 -16  -1   3   71.57    3.66
  16  -1  -2   39.00    2.75
  16   1  -2   42.26    2.82
 -16   1   2   36.52    2.64
 -16  -1   2   37.48    2.62
 -16   1   2   37.14    2.67
 -16  -1   2   43.89    2.80
 -16  -1   1    3.49    1.30
 -16   1   1    1.90    1.35
  16   1  -1    2.80    1.44
  16  -1  -1    3.24    1.43
 -16   1   1    0.48    1.13
 -16  -1   1    1.83    1.15
 -16   1   1    2.72    1.20
 -16  -1   1    1.48    1.24
 -16   1   0    1.65    1.54
 -16  -1   0    1.67    1.34
 -16  -1   0    2.51    1.23
 -16   1   0    5.65    1.31
 -16  -1   0    4.10    1.33
 -16  -1   0    4.06    1.32
 -16   1  -1 2728.78   56.50
 -16  -1  -1 2625.65   56.21
 -16   1  -1 2671.16   55.49
 -16  -1  -1 2690.06   55.53
 -16  -1  -2    0.18    1.20
 -16  -1  -2   -0.37    1.29
 -16   1  -2    0.91    1.25
 -16   1  -2   -0.17    1.16
 -16  -1  -2   -0.51    1.19
 -16   1  -2   -0.18    1.26
 -16   1  -3   50.54    2.84
 -16   1  -3   53.00    2.93
 -16   1  -3   55.27    3.14
 -16  -1  -3   45.47    2.93
 -16   1  -3   59.29    3.13
 -16  -1  -3   52.96    3.03
 -16   1  -3   54.77    3.52
 -16   1  -3   55.76    3.16
 -16  -1  -3   55.02    3.13
 -16  -1  -4   38.74    2.44
 -16  -1  -4   43.36    2.69
 -16   1  -4   35.39    2.28
 -16  -1  -4   36.82    2.55
 -16   1  -4   35.75    2.27
 -16   1  -4   39.80    2.61
 -16  -1  -4   40.96    2.66
 -16   1  -4   31.93    2.36
 -16  -1  -4   41.34    2.56
 -16   1  -4   36.13    2.52
 -16  -1  -4   37.32    2.57
 -16  -1  -5  126.68    4.40
 -16  -1  -5  117.39    4.33
 -16   1  -5  122.58    4.38
 -16  -1  -5  125.70    4.42
 -16   1  -5  125.28    4.37
 -16  -1  -5  124.15    4.36
 -16  -1  -5  133.46    4.54
 -16   1  -5  119.59    4.36
  16   2  -6  150.96    4.34
  16  -2  -6  153.01    4.53
  16   2  -6  149.78    4.55
  16  -2  -6  151.99    4.54
  16   2  -6  155.37    4.63
  16  -2  -6  149.32    4.53
  16   2  -6  158.26    4.63
 -16   2   6  150.28    4.90
 -16   2   6  147.83    4.87
  16  -2  -5   26.94    2.01
  16   2  -5   27.67    2.06
  16  -2  -5   31.46    2.19
  16   2  -5   28.15    2.12
  16  -2  -5   30.43    2.14
  16   2  -5   22.68    1.97
 -16   2   5   27.57    2.38
 -16   2   5   30.72    2.41
 -16  -2   5   35.24    2.27
 -16  -2   5   29.32    2.15
  16  -2  -4    1.49    1.13
  16   2  -4    1.53    1.33
 -16   2   4   -1.23    1.67
 -16  -2   4   -0.18    1.30
 -16   2   4   -0.41    1.50
 -16  -2   4    0.36    1.28
  16  -2  -3   76.92    3.72
  16   2  -3   76.25    3.72
 -16   2   3   80.80    3.95
 -16   2   3   84.76    4.03
 -16  -2   3   82.13    3.85
 -16  -2   3   77.23    3.76
  16  -2  -2    1.89    1.27
  16   2  -2    1.07    1.30
 -16   2   2    0.37    1.34
 -16   2   2   -0.74    1.41
 -16   2   1   83.00    3.96
  16   2  -1   87.49    3.92
  16  -2  -1   86.00    3.81
 -16   2   1   89.03    3.76
 -16   2   1   85.31    3.72
 -16  -2   1   85.95    3.84
 -16  -2   1   86.69    3.84
 -16   2   1   88.23    3.71
 -16  -2   1   85.42    3.73
 -16   2   0   15.57    2.11
 -16   2   0   18.73    1.85
 -16  -2   0   15.46    1.68
 -16   2   0   21.29    2.41
 -16  -2   0   21.08    1.94
 -16  -2   0   17.51    1.82
 -16   2  -1    8.79    1.91
 -16   2  -1   12.47    1.58
 -16  -2  -1   12.90    1.72
 -16  -2  -1    8.69    1.44
 -16  -2  -1    8.70    1.44
 -16   2  -2  145.87    5.24
 -16  -2  -2  141.91    5.22
 -16   2  -2  146.92    5.88
 -16   2  -2  135.15    5.13
 -16  -2  -2  141.11    5.22
 -16   2  -2  144.34    5.10
 -16  -2  -2  144.10    5.07
 -16   2  -3  195.11    6.30
 -16  -2  -3  193.44    6.27
 -16   2  -3  187.70    6.10
 -16   2  -3  201.17    7.06
 -16  -2  -3  186.55    6.07
 -16   2  -3  191.98    6.29
 -16  -2  -3  185.38    6.22
 -16  -2  -4   64.64    3.27
 -16   2  -4   70.22    3.30
 -16  -2  -4   70.15    3.28
 -16   2  -4   67.98    3.18
 -16  -2  -4   71.29    3.29
 -16  -2  -4   72.96    3.38
 -16   2  -4   70.25    3.35
 -16  -2  -5    4.81    1.20
 -16  -2  -5    2.18    1.05
 -16  -2  -5    4.41    1.02
 -16  -2  -5    5.33    1.20
 -16   2  -5    3.51    1.03
 -16   2  -5    4.52    1.08
 -16  -2  -5    3.09    1.03
 -16   2  -5    4.74    1.07
 -16  -2  -5    4.48    1.11
  16   3  -6   16.25    1.22
 -16   3   6   17.40    1.53
 -16   3   6   14.75    1.47
  16   3  -5  105.20    3.66
  16   3  -5  107.93    3.80
  16  -3  -5   93.24    3.49
  16  -3  -5   99.68    3.59
  16  -3  -5   99.20    3.60
 -16  -3   5  107.95    3.76
 -16  -3   5   98.25    3.67
  16  -3  -4   15.69    1.63
  16   3  -4   17.36    1.77
  16  -3  -4   17.81    1.65
  16   3  -4   13.40    1.52
  16  -3  -4   14.33    1.61
  16   3  -4   16.00    1.72
 -16   3   4   18.10    1.98
 -16  -3   4   18.11    1.83
 -16   3   4   13.78    1.83
 -16  -3   4   17.36    1.77
  16  -3  -3   45.38    2.59
  16   3  -3   39.20    2.57
 -16   3   3   40.11    2.83
 -16   3   3   42.54    2.91
 -16  -3   3   41.29    2.74
 -16  -3   3   38.83    2.64
  16   3  -2   50.39    2.96
 -16   3   2   47.66    2.93
 -16   3   2   53.94    3.06
 -16  -3   2   54.78    3.14
 -16  -3   2   51.12    3.06
 -16   3   2   54.14    2.78
 -16  -3   2   48.81    2.74
 -16   3   1  796.31   19.04
  16   3  -1  784.14   18.47
 -16   3   1  812.58   18.16
 -16  -3   1  798.89   18.67
 -16  -3   1  795.03   18.72
 -16   3   0   28.97    2.76
 -16  -3   0   29.75    2.33
 -16  -3   0   32.68    2.47
 -16   3   0   28.49    2.07
 -16   3  -1  419.46   10.98
 -16  -3  -1  427.11   11.01
 -16   3  -1  432.05   11.02
 -16  -3  -1  425.02   10.97
 -16   3  -1  429.16   12.08
 -16  -3  -1  441.91   11.15
 -16  -3  -1  430.48   11.12
 -16   3  -1  439.82   10.90
 -16  -3  -1  422.76   10.78
 -16   3  -2  437.45   11.30
 -16  -3  -2  447.05   11.31
 -16   3  -2  453.63   12.50
 -16   3  -2  446.83   11.16
 -16  -3  -2  449.96   11.18
 -16   3  -2  446.29   11.30
 -16  -3  -2  454.82   11.33
 -16  -3  -2  432.04   11.11
 -16  -3  -2  437.87   11.20
 -16  -3  -3  139.50    5.28
 -16  -3  -3  134.14    5.22
 -16   3  -3  134.79    4.83
 -16  -3  -3  142.20    4.90
 -16   3  -3  144.29    4.84
 -16   3  -3  144.08    5.65
 -16  -3  -3  146.62    4.85
 -16   3  -3  141.05    4.95
 -16  -3  -3  137.23    4.86
 -16  -3  -4  126.80    4.75
 -16  -3  -4  124.03    4.67
 -16  -3  -4  125.10    4.66
 -16   3  -4  128.25    4.32
 -16  -3  -4  132.98    4.39
 -16   3  -4  121.45    4.23
 -16  -3  -4  126.09    4.26
 -16  -3  -4  131.29    4.41
 -16   3  -4  124.40    4.33
 -16  -3  -5    1.21    0.92
 -16  -3  -5    1.54    0.98
 -16  -3  -5    1.14    0.93
  16   4  -5   26.29    1.61
 -16   4   5   26.19    1.98
 -16   4   5   25.24    1.97
  16   4  -4    2.64    1.07
  16   4  -4    3.09    1.06
 -16   4   4    2.05    1.29
 -16   4   4    2.05    1.38
 -16  -4   4    5.17    1.22
 -16  -4   4    2.14    1.00
  16   4  -3   11.01    1.48
 -16   4   3    9.82    1.71
 -16   4   3    7.65    1.68
 -16  -4   3   12.97    1.57
 -16  -4   3   10.80    1.53
  16   4  -2   -0.14    1.15
 -16  -4   2    2.30    1.36
 -16  -4   2    2.08    1.33
 -16   4   1  846.76   20.17
 -16  -4   1  854.20   19.64
 -16  -4   1  840.37   19.67
 -16   4   0    7.34    1.89
 -16  -4   0    6.27    1.59
 -16  -4   0    7.39    1.51
 -16   4  -1   72.72    4.20
 -16   4  -1   86.07    4.35
 -16  -4  -1   87.80    3.85
 -16  -4  -1   81.24    3.72
 -16   4  -2   11.49    1.99
 -16   4  -2    9.84    1.97
 -16  -4  -2    8.68    1.47
 -16  -4  -2   10.10    1.47
 -16  -4  -3   29.94    2.27
 -16  -4  -3   34.32    2.43
 -16   4  -3   33.27    2.56
 -16  -4  -4   81.97    3.41
 -16  -4  -4   86.75    3.49
 -16  -4  -5    1.61    0.86
  16   5  -5   46.94    2.08
 -16   5   5   47.85    2.26
 -16   5   5   49.99    2.26
  16   5  -4   17.58    1.54
  16   5  -4   18.42    1.53
 -16   5   4   16.12    1.64
 -16   5   4   16.99    1.69
  16   5  -3  111.68    4.13
  16   5  -3  116.20    4.04
  16   5  -3  104.19    3.94
 -16   5   3  108.22    4.10
 -16   5   3  107.56    4.13
 -16  -5   3  112.33    4.06
 -16  -5   3  114.03    4.12
  16   5  -2   92.26    3.72
  16   5  -2   81.93    3.35
  16   5  -2   87.69    3.59
 -16  -5   2   92.39    3.79
 -16  -5   2   95.04    3.88
 -16   5   1  444.97   11.73
  16   5  -1  429.17   10.80
  16   5  -1  415.32   10.61
 -16  -5   1  426.89   11.10
 -16  -5   1  438.40   11.20
 -16   5   0    3.52    1.56
 -16   5  -1   89.40    4.48
 -16   5  -1  100.19    4.70
 -16  -5  -1  107.28    4.20
 -16  -5  -1   95.23    4.04
 -16  -5  -2   11.03    1.41
 -16  -5  -2   11.84    1.50
 -16   5  -2   13.18    2.02
 -16   5  -2   10.84    1.77
 -16  -5  -2   10.88    1.52
 -16  -5  -2   12.32    1.58
 -16  -5  -3   39.21    2.23
 -16  -5  -3   39.31    2.43
 -16  -5  -3   41.35    2.23
 -16   5  -3   43.44    2.17
 -16  -5  -4   92.06    3.20
 -16  -5  -4  102.90    3.55
 -16  -5  -4   94.88    3.23
  16   6  -4    1.66    0.70
  16   6  -4   -0.27    0.76
  16   6  -3   96.74    3.33
  16   6  -3   98.46    3.55
 -16  -6   3   98.55    3.35
 -16  -6   3  103.85    3.39
  16   6  -2   52.63    2.55
  16   6  -2   53.43    2.56
 -16  -6   2   55.34    2.65
 -16  -6   2   54.40    2.63
 -16   6   1   -0.86    1.45
  16   6  -1    1.08    0.83
  16   6  -1    0.24    0.92
 -16  -6   1   -0.42    1.04
 -16  -6   1   -0.14    0.97
 -16   6   0   16.44    1.96
  16   6   0   14.25    1.40
 -16  -6   0   13.70    1.68
 -16  -6   0   13.21    1.61
 -16   6  -1  206.23    6.65
 -16   6  -1  203.22    6.66
 -16  -6  -1  197.08    6.09
 -16  -6  -1  206.40    6.17
 -16  -6  -2   25.72    1.78
 -16   6  -2   27.85    2.25
 -16   6  -2   27.99    2.06
 -16  -6  -2   25.37    1.84
 -16   6  -2   24.46    1.71
 -16  -6  -2   30.67    1.92
 -16  -6  -3   -0.49    0.95
 -16   6  -3   -0.24    0.72
  16   7  -2   42.58    1.92
  16   7  -2   36.18    1.87
 -16   7   1   23.58    1.75
 -16  -7   1   22.10    1.56
 -16   7   1   22.22    1.33
 -16  -7   1   23.31    1.59
 -16   7   0    2.78    1.12
 -16   7   0    4.22    1.23
  16   7   0    3.72    0.78
 -16  -7   0    3.93    1.02
 -16   7   0    2.50    0.82
 -16  -7   0    2.92    0.94
 -16   7  -1   96.72    3.71
 -16   7  -1   91.23    3.50
 -16   7  -1  101.32    3.25
  17   0  -6   18.93    1.52
  17   0  -6   19.84    1.54
  17   0  -6   16.21    1.50
 -17   0   6   19.76    1.53
 -17   0   6   17.77    1.49
  17   0  -5   -0.15    1.12
  17   0  -5    0.15    1.16
  17   0  -5   -0.76    1.29
 -17   0   5   -0.17    1.18
 -17   0   5    0.67    1.27
  17   0  -4   23.72    2.07
 -17   0   4   19.70    2.15
 -17   0   4   25.52    2.33
  17   0  -3    0.37    1.40
 -17   0   3    0.40    1.37
 -17   0   3    0.99    1.36
  17   0  -2    0.19    1.52
 -17   0   2    0.75    1.33
 -17   0   2    0.19    1.34
 -17   0   1   -0.34    1.29
  17   0  -1   -0.55    1.40
 -17   0   1   -0.34    1.23
 -17   0   1   -0.67    1.18
 -17   0   0  280.29    8.47
 -17   0   0  280.03    8.02
 -17   0   0  272.91    7.68
 -17   0   0  267.02    7.60
 -17   0  -1    0.22    1.58
 -17   0  -1   -0.34    1.31
 -17   0  -2  443.74   11.96
 -17   0  -2  452.76   12.56
 -17   0  -2  464.05   12.07
 -17   0  -2  466.66   11.86
 -17   0  -3    1.58    1.29
 -17   0  -3    0.70    1.29
 -17   0  -3   -0.18    1.30
 -17   0  -3    1.48    1.41
 -17   0  -3   -0.87    1.21
 -17   0  -4    9.52    1.54
 -17   0  -4   16.07    1.72
 -17   0  -4   15.00    1.83
 -17   0  -4   14.05    1.74
 -17   0  -4   14.51    1.74
 -17   0  -5    0.77    1.06
 -17   0  -5   -1.63    1.06
 -17   0  -5   -0.12    0.98
  17  -1  -6   12.49    1.34
  17   1  -6   13.14    1.33
  17  -1  -6    8.54    1.14
  17   1  -6   10.24    1.20
  17  -1  -6   10.81    1.22
  17   1  -6   10.80    1.27
 -17   1   6    9.75    1.30
 -17  -1   6   11.58    1.19
 -17   1   6   10.43    1.25
 -17  -1   6   12.04    1.25
  17  -1  -5   62.62    2.96
  17   1  -5   65.21    3.04
  17  -1  -5   57.96    2.99
  17   1  -5   63.68    3.15
  17  -1  -5   64.68    3.08
  17   1  -5   62.91    3.06
 -17   1   5   70.08    3.39
 -17  -1   5   60.17    3.10
 -17   1   5   64.94    3.30
 -17  -1   5   62.33    3.11
  17  -1  -4  161.47    5.56
  17   1  -4  155.44    5.50
 -17  -1   4  146.83    5.60
 -17  -1   4  163.70    5.80
  17  -1  -3   96.18    4.24
  17   1  -3   99.99    4.35
 -17   1   3   92.46    4.32
 -17   1   3   94.82    4.38
  17  -1  -2   56.69    3.31
  17   1  -2   60.71    3.36
 -17   1   2   64.23    3.42
 -17  -1   2   60.79    3.25
 -17   1   2   60.98    3.34
 -17  -1   2   63.29    3.33
 -17   1   1    5.36    1.54
 -17   1   1    3.68    1.39
 -17  -1   1    2.34    1.43
  17  -1  -1    5.40    1.38
  17   1  -1    4.61    1.62
 -17   1   1    5.25    1.34
 -17  -1   1    4.50    1.34
 -17   1   1    7.00    1.36
 -17  -1   1    6.00    1.48
 -17   1   0  298.06    8.97
 -17  -1   0  296.87    8.71
 -17   1   0  304.30    8.42
 -17  -1   0  300.86    8.40
 -17  -1   0  282.70    8.14
 -17  -1   0  278.13    8.04
 -17   1  -1  768.53   19.08
 -17  -1  -1  768.41   18.89
 -17   1  -1  796.48   18.29
 -17  -1  -1  790.20   18.28
 -17   1  -2   -0.18    1.37
 -17  -1  -2   -0.18    1.37
 -17   1  -2   -0.56    1.34
 -17  -1  -2   -1.31    1.47
 -17   1  -2    0.69    1.22
 -17  -1  -2   -0.52    1.26
 -17  -1  -3   45.71    2.90
 -17  -1  -3   41.67    2.72
 -17   1  -3   35.71    2.48
 -17   1  -3   38.97    2.49
 -17   1  -3   42.36    2.78
 -17  -1  -3   43.28    2.80
 -17   1  -3   49.83    2.81
 -17  -1  -3   44.69    2.81
 -17   1  -3   50.85    2.95
 -17  -1  -3   46.57    2.87
 -17   1  -3   43.58    3.21
 -17  -1  -4   14.66    1.72
 -17  -1  -4   15.99    1.82
 -17  -1  -4   14.53    1.61
 -17   1  -4   16.31    1.82
 -17  -1  -4   14.06    1.74
 -17   1  -4   14.67    1.72
 -17  -1  -4   16.43    1.82
 -17   1  -4   16.65    1.78
 -17  -1  -4   15.56    1.75
 -17  -1  -5   95.54    3.55
 -17  -1  -5   96.40    3.56
 -17   1  -5   95.50    3.57
 -17  -1  -5   97.76    3.59
 -17   1  -5   93.94    3.49
 -17  -1  -5   96.42    3.53
 -17  -1  -5   95.88    3.59
 -17   1  -5   98.62    3.62
  17   2  -6   14.92    1.11
  17  -2  -6   15.47    1.22
  17   2  -6   14.21    1.24
  17  -2  -6   15.06    1.26
  17   2  -6   15.46    1.26
  17  -2  -6   16.08    1.23
  17   2  -6   14.71    1.27
 -17   2   6   14.16    1.39
 -17   2   6   13.37    1.41
  17  -2  -5    9.62    1.36
  17   2  -5   14.07    1.55
  17  -2  -5   13.05    1.45
  17   2  -5   12.84    1.46
  17  -2  -5   13.25    1.50
  17   2  -5   12.63    1.49
 -17   2   5   13.39    1.70
 -17  -2   5   12.32    1.51
 -17   2   5   13.34    1.71
 -17  -2   5   12.33    1.50
  17  -2  -4   46.67    2.74
  17   2  -4   49.55    2.83
 -17   2   4   43.24    2.97
 -17   2   4   44.43    2.99
 -17  -2   4   46.33    2.78
 -17  -2   4   47.42    2.82
  17  -2  -3    3.60    1.30
  17   2  -3    3.56    1.41
 -17   2   3    2.98    1.48
 -17  -2   3    5.60    1.44
 -17   2   3    2.77    1.52
 -17  -2   3    4.07    1.48
 -17  -2   2   -1.14    1.46
  17  -2  -2   -0.18    1.31
  17   2  -2   -0.18    1.28
 -17   2   2    0.18    1.25
 -17   2   2    1.29    1.38
 -17   2   1  295.69    9.15
  17  -2  -1  315.81    8.80
  17   2  -1  306.78    8.88
 -17   2   1  311.17    8.58
 -17  -2   1  312.75    8.54
 -17  -2   1  301.75    8.72
 -17  -2   1  300.77    8.68
 -17   2   0  650.94   16.34
 -17  -2   0  632.90   15.32
 -17  -2   0  607.75   15.29
 -17   2   0  658.94   15.37
 -17  -2   0  657.26   15.32
 -17   2  -1  375.98   11.05
 -17   2  -1  403.27   10.14
 -17  -2  -1  364.02    9.98
 -17  -2  -1  370.96    9.81
 -17  -2  -1  365.26    9.80
 -17   2  -2  244.99    7.44
 -17  -2  -2  250.51    7.50
 -17   2  -2  239.74    7.38
 -17  -2  -2  241.50    7.40
 -17   2  -2  254.30    7.35
 -17  -2  -2  235.49    7.23
 -17   2  -3  379.03    9.89
 -17  -2  -3  362.51    9.81
 -17  -2  -3  366.74    9.66
 -17   2  -3  357.62    9.64
 -17   2  -3  343.25   10.34
 -17   2  -3  362.08    9.82
 -17  -2  -3  370.32    9.87
 -17  -2  -4   64.99    3.15
 -17  -2  -4   69.34    3.32
 -17  -2  -4   63.88    3.27
 -17   2  -4   67.99    3.10
 -17   2  -4   66.98    3.09
 -17  -2  -4   70.62    3.17
 -17  -2  -4   65.09    3.03
 -17  -2  -4   66.16    3.14
 -17   2  -4   62.08    3.07
 -17  -2  -5    4.67    1.10
 -17  -2  -5    5.15    1.07
 -17  -2  -5    3.99    1.03
 -17   2  -5    2.65    0.98
 -17   2  -5    4.80    0.99
 -17  -2  -5    3.70    1.00
 -17   2  -5    3.11    0.93
 -17  -2  -5    5.72    1.00
 -17   3   6    3.05    0.86
  17   3  -5    4.79    1.03
  17   3  -5    4.55    0.95
  17  -3  -5    4.27    0.93
  17  -3  -5    4.38    1.00
 -17   3   5    5.59    1.32
 -17  -3   5    6.18    1.14
 -17   3   5    6.60    1.33
 -17  -3   5    5.20    1.05
  17  -3  -4   33.03    2.07
  17   3  -4   31.16    2.07
  17  -3  -4   29.52    2.03
  17   3  -4   29.84    2.10
  17  -3  -4   34.03    2.14
  17   3  -4   34.08    2.22
 -17   3   4   33.31    2.43
 -17   3   4   33.34    2.44
 -17  -3   4   31.71    2.27
 -17  -3   4   29.08    2.21
  17  -3  -3   20.49    1.93
  17   3  -3   22.66    2.07
 -17   3   3   20.89    2.12
 -17   3   3   23.77    2.20
 -17  -3   3   21.45    2.00
 -17  -3   3   24.08    2.11
 -17  -3   3   25.59    2.06
  17  -3  -2  162.16    5.57
  17   3  -2  178.04    5.83
 -17   3   2  174.20    5.82
 -17   3   2  175.43    5.87
 -17  -3   2  164.14    5.83
 -17  -3   2  169.52    5.91
 -17   3   2  169.70    5.48
 -17  -3   2  168.61    5.44
 -17   3   1    1.90    1.05
 -17  -3   1    2.17    1.15
 -17   3   1    2.63    1.40
  17   3  -1    0.85    1.35
 -17  -3   1    2.18    1.27
 -17  -3   1    0.71    1.44
 -17   3   0  604.49   15.23
 -17   3   0  588.92   15.43
  17   3   0  582.49   14.40
 -17  -3   0  576.54   14.37
 -17  -3   0  587.08   14.47
 -17   3   0  593.43   14.06
 -17  -3   0  591.20   14.00
 -17   3  -1   25.60    2.60
 -17   3  -1   22.29    2.00
 -17  -3  -1   22.64    2.03
 -17   3  -1   26.58    2.13
 -17  -3  -1   24.14    2.00
 -17   3  -1   21.46    2.54
 -17   3  -1   24.97    1.98
 -17  -3  -1   24.09    1.97
 -17  -3  -1   26.00    2.13
 -17  -3  -1   21.01    1.93
 -17   3  -2  487.24   12.25
 -17  -3  -2  485.90   12.25
 -17   3  -2  498.92   12.15
 -17  -3  -2  496.28   12.11
 -17   3  -2  511.11   13.44
 -17   3  -2  498.63   12.30
 -17  -3  -2  488.94   12.23
 -17  -3  -2  497.57   12.12
 -17  -3  -2  493.08   12.15
 -17  -3  -3  174.09    6.00
 -17  -3  -3  180.40    6.07
 -17   3  -3  178.47    5.60
 -17  -3  -3  180.06    5.63
 -17   3  -3  176.72    5.51
 -17  -3  -3  177.28    5.49
 -17   3  -3  179.64    6.33
 -17   3  -3  179.87    5.62
 -17  -3  -3  185.60    5.68
 -17  -3  -4  124.69    4.47
 -17  -3  -4  119.69    4.43
 -17  -3  -4  126.56    4.51
 -17  -3  -5    2.21    0.89
 -17  -3  -5    4.91    1.06
  17   4  -5   91.49    3.09
 -17   4   5   92.00    3.44
 -17   4   5   93.22    3.47
  17   4  -4    1.65    0.95
  17   4  -4    2.58    0.96
 -17   4   4    1.97    1.19
 -17   4   4    3.47    1.21
 -17  -4   4    3.90    1.03
 -17  -4   4    3.34    1.04
  17   4  -3   50.54    2.63
 -17   4   3   45.89    2.73
 -17   4   3   51.20    2.85
 -17  -4   3   54.51    2.85
 -17  -4   3   47.05    2.70
  17   4  -2  199.66    6.00
 -17  -4   2  208.94    6.55
 -17  -4   2  205.16    6.57
 -17   4   1   79.71    3.95
 -17   4   0  127.71    5.40
 -17  -4   0  121.75    4.71
 -17  -4   0  129.91    4.88
 -17   4  -1   24.25    2.52
 -17  -4  -1   27.40    2.20
 -17  -4  -1   27.28    2.19
 -17  -4  -2   65.71    3.30
 -17  -4  -2   65.31    3.27
 -17   4  -2   65.25    3.68
 -17  -4  -2   68.25    3.10
 -17  -4  -2   61.85    3.02
 -17  -4  -3  263.07    7.54
 -17  -4  -3  264.48    7.53
 -17   4  -3  268.06    7.83
 -17  -4  -4   13.98    1.46
 -17  -4  -4   18.23    1.58
  17   5  -4   23.72    1.59
  17   5  -4   22.37    1.57
 -17   5   4   21.81    1.61
 -17   5   4   22.03    1.64
  17   5  -3    8.09    1.11
  17   5  -3    7.96    1.20
 -17  -5   3    7.84    1.27
 -17  -5   3    9.67    1.31
  17   5  -2   26.39    1.91
  17   5  -2   24.78    1.70
  17   5  -2   27.88    1.88
 -17  -5   2   29.06    2.13
 -17  -5   2   27.52    2.03
  17   5  -1   52.27    2.60
 -17   5   1   52.14    3.12
 -17  -5   1   51.90    2.85
 -17  -5   1   50.35    2.83
 -17   5   0    1.64    1.38
 -17   5  -1   37.57    2.84
 -17   5  -1   38.04    2.80
 -17  -5  -1   34.80    2.34
 -17  -5  -1   36.32    2.41
 -17  -5  -2    6.26    1.22
 -17  -5  -2    9.42    1.31
 -17   5  -2    9.82    1.64
 -17  -5  -2   10.83    1.44
 -17  -5  -2    8.97    1.34
 -17  -5  -3  198.65    5.55
 -17  -5  -3  202.06    5.92
 -17  -5  -3  194.97    5.55
  17   6  -3    0.64    0.71
  17   6  -3    1.49    0.79
 -17  -6   3    0.73    0.71
 -17  -6   3    1.25    0.74
  17   6  -2   27.54    1.76
  17   6  -2   26.68    1.68
 -17  -6   2   28.45    1.88
 -17  -6   2   26.72    1.80
 -17   6   1    3.27    1.17
  17   6  -1    1.66    0.80
  17   6  -1    1.12    0.82
 -17  -6   1    1.52    1.04
 -17  -6   1    3.23    1.13
 -17   6   0   46.24    2.80
 -17  -6   0   47.34    2.51
 -17  -6   0   48.48    2.50
 -17   6  -1  108.55    4.38
 -17   6  -1  112.11    4.38
 -17  -6  -1  119.21    4.07
 -17   6  -1  118.42    3.92
 -17  -6  -1  120.35    4.11
 -17  -6  -2   46.76    2.27
 -17   6  -2   46.16    2.43
 -17  -6  -2   51.99    2.33
 -17  -6  -2   50.84    2.33
  17   7  -1    7.83    0.89
 -17   7   1    8.70    0.82
 -17   7   0    1.99    0.98
 -17   7   0    0.92    0.94
 -17  -7   0   -0.98    0.85
 -17   7   0    0.37    0.61
 -17  -7   0    0.61    0.74
 -17   7  -1    5.83    0.81
  18   0  -6   35.18    1.86
  18   0  -6   35.30    1.86
  18   0  -6   34.29    1.83
 -18   0   6   38.96    1.92
 -18   0   6   35.60    1.85
  18   0  -5    0.82    1.16
  18   0  -5   -0.82    1.18
  18   0  -5   -0.53    1.13
 -18   0   5   -0.15    1.01
 -18   0   5   -0.15    1.06
  18   0  -4  146.88    5.26
 -18   0   4  139.83    5.33
 -18   0   4  152.83    5.47
  18   0  -3   -0.74    1.41
 -18   0   3   -0.58    1.28
 -18   0   3    0.58    1.33
  18   0  -2  611.10   15.29
 -18   0   2  632.33   15.31
 -18   0   2  619.26   15.22
 -18   0   1   -0.52    1.30
  18   0  -1   -0.38    1.57
 -18   0   1   -0.17    1.19
 -18   0   1   -0.17    1.17
 -18   0   0  111.28    4.82
 -18   0   0  110.72    4.46
 -18   0  -1   -0.68    1.56
 -18   0  -1   -0.88    1.42
 -18   0  -2 1069.99   24.08
 -18   0  -2 1037.26   24.00
 -18   0  -2 1074.43   24.76
 -18   0  -2 1055.65   23.81
 -18   0  -3    1.00    1.13
 -18   0  -3   -0.17    1.13
 -18   0  -3   -0.18    1.43
 -18   0  -3   -0.71    1.42
 -18   0  -3    1.00    1.20
 -18   0  -4   54.12    2.73
 -18   0  -4   57.92    2.81
 -18   0  -4   52.99    2.84
 -18   0  -4   53.89    2.81
 -18   0  -4   54.12    2.85
 -18   0  -5   -0.54    0.91
 -18   0  -5   -0.53    0.90
 -18   0  -5   -0.10    0.95
  18  -1  -6   36.96    1.83
  18   1  -6   38.96    1.87
  18  -1  -6   36.95    1.87
  18   1  -6   37.39    1.91
  18  -1  -6   39.44    1.88
  18   1  -6   40.04    1.91
 -18   1   6   41.54    2.02
 -18   1   6   40.22    1.96
  18  -1  -5   -0.26    1.04
  18   1  -5   -0.40    1.12
  18  -1  -5   -0.39    1.09
  18   1  -5    0.27    1.07
  18  -1  -5    0.13    1.00
  18   1  -5   -0.13    1.06
 -18   1   5    0.46    1.17
 -18  -1   5    0.14    1.06
 -18   1   5    0.91    1.16
 -18  -1   5    0.84    1.13
  18  -1  -4    4.36    1.43
  18   1  -4    6.75    1.55
 -18  -1   4    7.26    1.60
 -18  -1   4    6.66    1.47
  18  -1  -3  129.91    4.99
  18   1  -3  129.16    4.99
 -18   1   3  130.06    5.08
 -18   1   3  124.41    5.01
  18  -1  -2  259.77    7.82
  18   1  -2  251.93    7.81
 -18   1   2  250.71    7.72
 -18  -1   2  251.83    7.78
 -18   1   2  255.12    7.73
 -18  -1   2  263.99    7.84
 -18   1   2  252.13    7.64
 -18  -1   2  257.64    7.71
 -18   1   1   17.88    2.02
 -18  -1   1   10.84    1.67
 -18   1   1   10.15    1.64
  18  -1  -1   14.62    1.90
  18   1  -1   13.68    1.99
 -18   1   1   12.20    1.60
 -18  -1   1   11.73    1.70
 -18   1   1   13.36    1.69
 -18  -1   1   11.79    1.69
 -18  -1   0   21.00    2.14
 -18   1   0   26.63    2.42
 -18   1   0   17.58    1.92
 -18  -1   0   19.66    1.97
 -18  -1   0   13.41    1.71
 -18  -1   0   19.47    1.86
 -18   1  -1  309.51    9.62
 -18   1  -1  322.59    9.01
 -18  -1  -1  319.70    8.97
 -18   1  -2  781.34   18.12
 -18  -1  -2  759.73   18.05
 -18   1  -2  754.79   18.72
 -18   1  -2  745.36   17.96
 -18  -1  -2  767.18   18.08
 -18  -1  -2  755.53   17.78
 -18   1  -2  745.38   17.77
 -18   1  -3    1.72    1.24
 -18  -1  -3    2.24    1.40
 -18   1  -3    2.07    1.33
 -18   1  -3    2.92    1.24
 -18  -1  -3    2.11    1.22
 -18  -1  -3    1.55    1.33
 -18   1  -3    1.58    1.01
 -18  -1  -3    1.76    1.15
 -18   1  -3    2.76    1.09
 -18  -1  -3    2.44    1.32
 -18   1  -4   71.73    3.24
 -18  -1  -4   72.26    3.27
 -18   1  -4   69.98    3.18
 -18  -1  -4   71.48    3.20
 -18  -1  -4   74.51    3.33
 -18   1  -4   68.24    3.21
 -18  -1  -4   72.06    3.26
 -18  -1  -4   72.65    3.28
 -18  -1  -5   10.14    1.21
 -18   1  -5   10.31    1.20
 -18   1  -5    7.03    1.13
 -18  -1  -5    9.23    1.15
 -18   1  -5    7.89    1.06
 -18  -1  -5    8.08    1.09
 -18  -1  -5    9.44    1.16
 -18  -1  -5    7.90    1.08
  18  -2  -6    4.44    0.79
  18  -2  -6    5.09    0.77
  18  -2  -6    4.81    0.78
  18  -2  -5   24.68    1.72
  18   2  -5   30.19    1.90
  18  -2  -5   30.13    1.88
  18   2  -5   31.97    1.94
  18  -2  -5   30.57    1.90
  18   2  -5   29.68    1.93
 -18  -2   5   31.73    1.98
 -18  -2   5   27.81    1.89
  18  -2  -4    9.58    1.48
  18   2  -4    8.77    1.46
 -18   2   4    9.62    1.67
 -18  -2   4    9.27    1.51
 -18   2   4    7.62    1.60
 -18  -2   4    9.17    1.51
  18  -2  -3    7.61    1.49
  18   2  -3    6.89    1.60
 -18   2   3    6.57    1.66
 -18  -2   3    9.44    1.59
 -18   2   3    5.98    1.50
 -18  -2   3    4.13    1.40
  18  -2  -2   93.91    4.07
  18   2  -2   87.47    4.05
 -18   2   2   86.78    3.92
 -18   2   2   88.43    3.96
 -18  -2   2   90.94    4.12
 -18  -2   2   91.65    4.09
 -18   2   2   90.59    3.91
 -18  -2   2   90.18    3.86
 -18   2   1   22.14    2.40
  18  -2  -1   20.63    2.14
  18   2  -1   20.02    2.09
 -18   2   1   24.18    2.08
 -18  -2   1   20.51    1.96
 -18  -2   1   24.55    2.16
 -18  -2   1   22.58    2.19
 -18   2   0   39.62    3.11
 -18  -2   0   42.32    2.66
 -18  -2   0   44.57    2.68
 -18   2   0   44.72    2.71
 -18  -2   0   51.47    2.84
 -18   2  -1  103.37    4.37
 -18  -2  -1  109.53    4.43
 -18   2  -1  101.00    4.91
 -18   2  -1  107.27    4.37
 -18  -2  -1  108.76    4.43
 -18  -2  -1   98.27    3.97
 -18  -2  -1  105.49    4.10
 -18   2  -1  105.43    4.22
 -18  -2  -1  107.36    4.31
 -18   2  -2  163.32    5.81
 -18  -2  -2  175.64    5.91
 -18   2  -2  178.40    5.81
 -18  -2  -2  177.40    5.82
 -18   2  -2  180.19    5.96
 -18  -2  -2  178.51    5.95
 -18   2  -3   27.19    2.13
 -18  -2  -3   31.42    2.27
 -18   2  -3   32.76    2.21
 -18  -2  -3   29.13    2.17
 -18   2  -3   31.70    2.61
 -18   2  -3   26.21    2.09
 -18  -2  -3   26.26    2.07
 -18  -2  -4   92.09    3.61
 -18  -2  -4   94.06    3.81
 -18  -2  -4   89.25    3.71
 -18   2  -4   92.02    3.57
 -18  -2  -4   99.92    3.67
 -18   2  -4   91.78    3.51
 -18  -2  -4   94.36    3.52
 -18  -2  -4   97.49    3.64
 -18   2  -4   96.08    3.61
 -18  -2  -5    2.46    0.91
 -18  -2  -5    1.76    0.79
  18   3  -5   25.40    1.51
  18   3  -5   23.00    1.54
 -18   3   5   22.88    1.82
 -18   3   5   27.89    1.88
 -18  -3   5   24.24    1.59
 -18  -3   5   22.98    1.60
  18  -3  -4   85.49    3.31
  18  -3  -4   90.31    3.38
  18  -3  -4   90.87    3.40
 -18   3   4   92.19    3.89
 -18   3   4   93.59    3.87
 -18  -3   4   88.83    3.63
 -18  -3   4   91.56    3.66
 -18   3   4   92.17    3.42
 -18   3   3    0.40    1.10
 -18  -3   3   -0.79    1.07
  18  -3  -3    0.97    1.05
  18   3  -3    0.59    1.14
 -18   3   3    1.02    1.20
 -18  -3   3    0.34    1.21
 -18   3   3    0.17    1.48
 -18  -3   3    1.16    1.22
 -18   3   2   39.29    2.87
  18  -3  -2   44.68    2.59
  18   3  -2   43.18    2.67
 -18   3   2   40.73    2.41
 -18  -3   2   41.09    2.43
 -18   3   2   40.63    2.58
 -18   3   2   43.67    2.65
 -18  -3   2   45.18    2.83
 -18  -3   2   44.21    2.79
 -18   3   1   81.74    4.15
  18  -3  -1   69.10    3.40
  18   3  -1   74.13    3.55
 -18  -3   1   78.19    3.72
 -18   3   1   80.02    3.43
 -18  -3   1   65.13    3.47
 -18  -3   1   78.96    3.43
 -18   3   0   15.30    1.63
 -18  -3   0   13.68    1.64
 -18   3   0   15.22    2.36
  18  -3   0   17.17    1.84
  18   3   0   16.63    1.91
 -18  -3   0   15.28    1.82
 -18  -3   0   17.23    1.81
 -18   3  -1    0.77    1.16
 -18  -3  -1   -1.07    1.07
 -18   3  -1    0.70    1.72
 -18   3  -1    0.93    1.14
 -18  -3  -1    0.15    1.22
 -18   3  -1   -0.14    1.06
 -18  -3  -1   -0.14    1.07
 -18  -3  -1    2.05    1.10
 -18  -3  -1    0.93    1.09
 -18   3  -2   79.43    3.50
 -18  -3  -2   83.80    3.53
 -18   3  -2   82.84    3.44
 -18  -3  -2   83.32    3.43
 -18   3  -2   82.09    4.22
 -18   3  -2   87.08    3.59
 -18  -3  -2   81.82    3.50
 -18  -3  -3    6.03    1.47
 -18  -3  -3    6.25    1.38
 -18   3  -3    5.42    1.13
 -18  -3  -3    5.03    1.13
 -18   3  -3    5.90    1.63
 -18   3  -3    7.26    1.24
 -18  -3  -3    5.48    1.12
 -18   3  -3    5.87    1.14
 -18  -3  -4   16.45    1.61
 -18  -3  -4   16.57    1.64
 -18  -3  -4   17.11    1.59
 -18   4   5   84.88    3.06
 -18   4   5   88.48    3.10
  18   4  -4   18.53    1.55
  18   4  -4   19.36    1.49
 -18   4   4   18.31    1.66
 -18   4   4   16.96    1.62
 -18  -4   4   22.83    1.66
 -18  -4   4   16.28    1.55
  18   4  -3   44.24    2.34
 -18   4   3   42.12    2.46
 -18   4   3   41.40    2.42
 -18  -4   3   45.23    2.53
 -18  -4   3   44.73    2.58
  18   4  -2    4.28    1.08
 -18  -4   2    4.89    1.34
 -18  -4   2    3.84    1.27
 -18   4   1  170.24    6.01
 -18   4   1  179.36    6.43
 -18   4   0  114.58    5.00
 -18   4   0  129.20    5.37
 -18  -4   0  120.13    4.57
 -18  -4   0  118.18    4.61
 -18  -4  -1   86.54    3.72
 -18  -4  -1   93.01    3.81
 -18  -4  -2    0.60    1.15
 -18  -4  -2    1.06    1.14
 -18   4  -2   -0.19    1.32
 -18  -4  -2    1.55    0.92
 -18  -4  -2    1.14    0.93
 -18  -4  -3    3.11    1.19
 -18  -4  -3    2.75    1.13
 -18   4  -3    0.60    1.15
 -18  -4  -4  213.54    5.72
 -18  -4  -4  211.98    5.84
 -18  -4  -4  213.16    5.74
  18   5  -4    8.63    1.02
  18   5  -4   12.19    1.13
  18   5  -3    4.06    0.90
  18   5  -3    2.88    0.93
 -18  -5   3    2.70    0.93
 -18  -5   3    2.76    0.98
  18   5  -2    7.59    1.21
 -18  -5   2    6.82    1.30
 -18  -5   2    9.63    1.42
  18   5  -1   22.31    1.60
 -18   5   1   26.36    2.17
 -18  -5   1   22.89    1.92
 -18  -5   1   20.11    1.83
 -18   5   0    1.47    1.37
 -18   5   0    0.20    1.44
 -18  -5   0    1.48    1.05
 -18  -5   0    1.16    1.10
 -18   5  -1    1.30    1.28
 -18  -5  -1    2.06    1.15
 -18  -5  -1    4.17    1.15
 -18  -5  -2   37.93    2.09
 -18  -5  -2   38.07    2.07
 -18   5  -2   46.35    2.61
 -18  -5  -2   38.80    2.13
 -18   5  -2   46.55    2.22
 -18  -5  -2   39.04    2.15
 -18  -5  -3    0.76    0.94
  18   6  -2    5.29    0.93
 -18   6   2    5.35    1.20
 -18  -6   2    4.97    0.98
 -18   6   1   24.17    2.10
 -18   6   1   27.36    1.90
 -18  -6   1   24.77    1.72
 -18  -6   1   28.49    1.85
 -18   6   0   35.65    2.30
 -18   6  -1   79.66    3.32
 -18  -6  -1   73.12    2.89
 -18   6  -1   73.94    2.76
 -18  -6  -1   73.58    2.90
 -18   6  -2   24.24    1.43
  19   0  -6   15.46    1.16
  19   0  -6   16.05    1.16
  19   0  -6   14.06    1.15
  19   0  -5    0.12    1.01
  19   0  -5   -0.48    0.99
  19   0  -5   -0.12    0.96
 -19   0   5   -0.26    1.08
 -19   0   5    1.17    1.02
  19   0  -4   89.69    3.79
  19   0  -3    0.18    1.32
 -19   0   3   -0.92    1.23
 -19   0   3   -0.18    1.30
 -19   0   2    6.81    1.54
  19   0  -2    6.17    1.62
 -19   0   2    5.42    1.45
 -19   0   2    7.69    1.59
 -19   0   1    0.18    1.25
  19   0  -1    0.19    1.36
 -19   0   1    1.99    1.25
 -19   0   1    0.99    1.19
 -19   0   0  155.65    5.89
 -19   0   0  161.38    5.66
 -19   0  -1   -0.67    1.53
 -19   0  -1    0.53    1.25
 -19   0  -2   -0.54    1.39
 -19   0  -2    0.92    1.27
 -19   0  -2   -0.68    1.37
 -19   0  -3   -0.33    1.21
 -19   0  -3    1.64    1.21
 -19   0  -3    1.24    1.09
 -19   0  -3   -0.15    1.13
 -19   0  -3   -1.06    1.29
 -19   0  -4   15.76    1.64
 -19   0  -4   18.41    1.68
 -19   0  -4   14.91    1.63
 -19   0  -4   15.31    1.47
 -19   0  -4   19.14    1.55
  19  -1  -6   29.79    1.43
  19   1  -6   29.25    1.45
  19  -1  -6   30.78    1.47
  19   1  -6   27.26    1.45
  19  -1  -6   27.03    1.43
  19   1  -6   32.17    1.50
  19  -1  -5   10.36    1.28
  19   1  -5    8.86    1.26
  19  -1  -5   10.67    1.36
  19   1  -5   11.84    1.34
  19  -1  -5   10.10    1.20
  19   1  -5    9.65    1.21
 -19   1   5   10.24    1.36
 -19  -1   5   10.88    1.31
 -19   1   5    9.98    1.40
 -19  -1   5    9.69    1.36
  19  -1  -4    0.44    1.12
  19   1  -4    1.96    1.29
 -19   1   4    1.17    1.14
 -19  -1   4    0.65    1.16
 -19   1   4   -0.17    1.10
 -19  -1   4   -0.16    1.27
  19  -1  -3  163.86    5.68
  19   1  -3  161.63    5.73
 -19   1   3  169.85    5.87
 -19   1   3  172.84    5.87
  19  -1  -2   23.19    2.17
  19   1  -2   16.92    1.98
 -19   1   2   30.16    2.32
 -19  -1   2   21.18    2.13
 -19   1   2   21.56    2.08
 -19  -1   2   24.09    2.20
 -19   1   2   25.95    2.18
 -19  -1   2   22.17    2.09
 -19   1   1    1.58    1.49
 -19   1   1    2.07    1.16
 -19  -1   1    3.97    1.39
  19  -1  -1    0.37    1.44
  19   1  -1    2.47    1.52
 -19   1   1    2.49    1.22
 -19  -1   1    2.24    1.16
 -19   1   1    4.17    1.30
 -19  -1   1    3.57    1.29
 -19   1   0   -0.22    1.58
 -19   1   0    1.90    1.31
 -19  -1   0    1.39    1.27
 -19  -1   0    0.78    1.07
 -19  -1   0    2.29    1.15
 -19   1  -1   19.61    2.29
 -19   1  -1   15.10    1.96
 -19  -1  -1   17.56    2.07
 -19  -1  -1   19.09    1.93
 -19   1  -1   16.38    1.97
 -19  -1  -1   16.97    2.01
 -19   1  -1   20.46    2.00
 -19   1  -2  107.30    4.42
 -19  -1  -2  102.70    4.33
 -19   1  -2  105.65    4.28
 -19  -1  -2  100.88    4.22
 -19   1  -2  109.42    4.91
 -19   1  -2  105.38    4.39
 -19  -1  -2  103.36    4.36
 -19  -1  -3    2.24    1.25
 -19  -1  -3    1.94    1.12
 -19   1  -3    0.63    1.09
 -19  -1  -3   -0.63    1.14
 -19   1  -3   -0.79    1.20
 -19  -1  -3   -0.79    1.22
 -19   1  -3   -0.15    1.16
 -19  -1  -3   -0.60    1.18
 -19  -1  -4   55.22    2.62
 -19  -1  -4   55.34    2.66
 -19   1  -4   52.95    2.62
 -19  -1  -4   54.43    2.64
 -19   1  -4   53.32    2.56
 -19  -1  -4   53.68    2.57
 -19  -1  -4   59.73    2.71
 -19   1  -4   56.65    2.72
 -19   2   5    5.05    1.11
 -19  -2   5    4.35    1.02
  19   2  -5    3.05    0.84
  19  -2  -5    4.49    0.95
  19   2  -5    3.63    1.00
  19  -2  -5    5.41    0.96
  19   2  -5    6.14    1.02
  19  -2  -5    4.70    0.97
  19   2  -5    4.62    0.99
 -19  -2   5    6.10    1.06
 -19  -2   5    4.97    1.07
 -19  -2   4   14.31    1.56
  19  -2  -4   18.43    1.65
  19   2  -4   13.16    1.59
 -19   2   4   15.85    1.77
 -19  -2   4   16.71    1.73
 -19   2   4   15.70    1.78
 -19  -2   4   17.52    1.69
  19  -2  -3   25.87    2.14
  19   2  -3   31.69    2.30
 -19   2   3   22.56    2.05
 -19   2   3   24.55    2.17
 -19  -2   3   28.35    2.25
 -19  -2   3   27.33    2.22
 -19   2   3   24.05    2.01
 -19  -2   3   26.40    2.09
 -19   2   2    1.57    1.18
 -19  -2   2   -0.47    1.17
  19  -2  -2    0.34    1.24
  19   2  -2    0.70    1.33
 -19   2   2    2.13    1.22
 -19  -2   2   -0.71    1.33
 -19   2   2   -0.65    1.21
 -19  -2   2    0.35    1.30
 -19   2   1   48.03    3.18
  19  -2  -1   53.08    3.00
  19   2  -1   51.44    3.05
 -19   2   1   53.13    2.91
 -19  -2   1   49.39    2.86
 -19  -2   1   45.93    2.86
 -19  -2   1   51.45    2.99
 -19   2   0  213.11    7.28
  19  -2   0  200.44    6.56
  19   2   0  210.60    6.83
 -19  -2   0  193.46    6.34
 -19  -2   0  212.70    6.48
 -19   2   0  216.57    6.57
 -19  -2   0  207.20    6.46
 -19   2  -1   30.16    2.35
 -19  -2  -1   35.72    2.52
 -19   2  -1   31.30    2.85
 -19   2  -1   35.91    2.44
 -19  -2  -1   30.89    2.39
 -19   2  -1   35.24    2.41
 -19  -2  -1   32.28    2.34
 -19  -2  -1   28.06    2.06
 -19  -2  -1   31.52    2.14
 -19   2  -2   86.65    3.84
 -19  -2  -2   91.78    3.92
 -19   2  -2   87.27    3.75
 -19  -2  -2   96.99    3.86
 -19   2  -2   97.33    3.97
 -19  -2  -2   88.92    3.86
 -19   2  -3  110.69    4.13
 -19  -2  -3  110.15    4.14
 -19   2  -3  108.07    4.01
 -19  -2  -3  116.77    4.12
 -19   2  -3  106.35    4.09
 -19  -2  -3  116.53    4.22
 -19   2  -3  115.09    4.68
 -19  -2  -4   16.03    1.55
 -19  -2  -4   18.69    1.48
 -19  -2  -4   17.89    1.56
 -19   2  -4   20.64    1.53
 -19  -2  -4   18.80    1.52
 -19   2  -4   20.05    1.53
 -19  -2  -4   20.59    1.52
 -19  -2  -4   16.81    1.45
 -19   2  -4   18.22    1.53
  19   3  -5   91.76    3.00
 -19   3   5   89.32    3.20
 -19   3   5   84.22    3.12
  19   3  -4   20.50    1.58
  19  -3  -4   18.50    1.37
  19  -3  -4   21.09    1.53
 -19   3   4   20.89    1.77
 -19   3   4   22.55    1.80
 -19  -3   4   20.74    1.69
 -19  -3   4   23.28    1.79
  19  -3  -3   74.71    3.13
 -19   3   3   77.53    3.13
 -19   3   3   73.20    3.31
 -19   3   3   72.51    3.30
 -19  -3   3   73.95    3.39
 -19  -3   3   69.85    3.31
 -19   3   2    1.19    1.02
 -19  -3   2    0.91    1.09
 -19   3   2    2.14    1.29
  19  -3  -2    2.11    1.20
  19   3  -2    1.96    1.13
 -19   3   1  410.83   11.22
  19  -3  -1  406.90   10.36
  19   3  -1  387.15   10.43
 -19  -3   1  408.34   10.61
 -19  -3   1  408.41   10.62
 -19   3   1  404.08   10.16
 -19  -3   1  392.30   10.10
 -19   3   0    2.66    1.69
 -19   3   0    6.16    1.31
 -19  -3   0    3.74    1.31
 -19   3   0    5.41    1.29
 -19  -3   0    5.75    1.19
 -19   3   0    3.70    1.19
 -19  -3   0    4.88    1.30
  19  -3   0    6.12    1.42
  19   3   0    6.14    1.48
 -19  -3   0    6.33    1.35
 -19  -3   0    4.31    1.36
 -19   3  -1  102.06    3.99
 -19  -3  -1  100.01    3.98
 -19   3  -1  109.44    4.84
 -19   3  -1  106.32    4.05
 -19  -3  -1  104.70    4.03
  19  -3   1  101.82    4.03
  19   3   1  100.47    4.13
 -19  -3  -1  109.64    4.06
 -19   3  -1   99.38    3.82
 -19  -3  -1  104.51    4.00
 -19  -3  -1  109.22    3.95
 -19   3  -2   61.04    2.88
 -19  -3  -2   59.22    2.85
 -19   3  -2   61.92    2.77
 -19  -3  -2   62.85    2.82
 -19   3  -2   64.36    3.56
 -19   3  -2   60.41    2.86
 -19  -3  -2   64.25    2.91
 -19  -3  -3  376.10    9.59
 -19  -3  -3  356.81    9.48
 -19   3  -3  375.55    9.88
 -19  -3  -4   56.72    2.46
 -19  -3  -4   52.87    2.39
 -19  -3  -4   54.98    2.45
  19   4  -4    3.88    0.84
  19   4  -4    5.43    0.89
 -19   4   4    3.34    0.96
 -19   4   4    5.91    1.06
 -19  -4   4    4.13    0.93
 -19  -4   4    4.52    0.98
  19   4  -3    0.22    0.81
 -19  -4   3    0.91    0.91
 -19  -4   3    1.66    1.02
  19   4  -2   84.34    3.14
 -19   4   2   78.12    3.67
 -19  -4   2   80.84    3.50
 -19  -4   2   79.84    3.47
 -19   4   1  276.99    8.45
 -19  -4   1  275.83    7.84
 -19  -4   1  281.65    7.94
 -19   4   0   18.13    2.24
 -19  -4   0   21.24    1.90
 -19  -4   0   21.65    1.92
 -19  -4  -1  154.94    5.03
 -19  -4  -1  155.92    5.09
 -19  -4  -2    1.60    1.00
 -19  -4  -2    0.40    1.04
 -19   4  -2    1.03    1.23
 -19  -4  -3   24.03    1.70
 -19  -4  -3   21.85    1.64
 -19   4  -3   22.84    1.84
  19   5  -3    4.96    0.82
  19   5  -3    3.32    0.89
 -19  -5   3    5.47    1.03
 -19  -5   3    2.53    0.84
  19   5  -2    3.21    0.95
 -19   5   2    3.52    1.13
 -19  -5   2    3.12    1.02
 -19  -5   2    2.23    0.94
  19   5  -1   34.43    1.89
 -19   5   1   35.14    2.50
 -19  -5   1   40.00    2.28
 -19  -5   1   34.81    2.23
 -19   5   0   36.66    2.57
 -19  -5   0   33.99    2.12
 -19  -5   0   32.62    2.10
 -19   5  -1   11.68    1.65
 -19  -5  -1   12.95    1.37
 -19  -5  -1   14.90    1.48
 -19   5  -2    1.28    1.13
 -19   5  -2   -0.17    0.76
 -19   6   1   36.36    2.17
 -19  -6   1   36.54    1.85
 -19   6   1   32.09    1.62
 -19  -6   1   37.23    1.90
 -19   6   0   27.13    1.53
 -20   0   5   -0.20    0.95
  20   0  -5    0.40    0.86
  20   0  -5    0.49    0.81
  20   0  -5   -0.20    0.85
 -20   0   5    0.54    0.86
 -20   0   5   -0.86    0.91
  20   0  -4   30.06    2.14
 -20   0   4   30.38    2.10
 -20   0   3   -0.47    1.24
  20   0  -3    0.16    1.27
 -20   0   3    0.33    1.22
 -20   0   3   -0.83    1.21
  20   0  -2   59.40    3.25
 -20   0   2   62.99    3.24
 -20   0   2   58.36    3.11
 -20   0   2   64.65    3.25
 -20   0   1    0.69    1.31
  20   0  -1   -0.37    1.28
 -20   0   1    0.94    1.07
 -20   0   1   -0.92    1.26
 -20   0   0   29.67    2.48
  20   0   0   33.65    2.69
 -20   0   0   29.83    2.37
 -20   0  -1    1.90    1.56
 -20   0  -1   -0.73    1.42
 -20   0  -1    1.01    1.33
 -20   0  -1    0.18    1.37
 -20   0  -2   60.82    3.15
 -20   0  -2   56.41    3.02
 -20   0  -2   61.61    3.23
 -20   0  -3    0.13    1.06
 -20   0  -3    0.53    1.03
 -20   0  -3   -0.44    1.03
 -20   0  -3   -1.61    1.32
 -20   0  -3   -0.69    1.16
 -20   0  -4    5.18    1.12
 -20   0  -4    5.85    1.07
 -20   0  -4    4.90    1.05
  20  -1  -5   54.34    2.31
  20   1  -5   52.56    2.29
  20  -1  -5   48.61    2.23
  20   1  -5   53.63    2.33
  20  -1  -5   50.77    2.26
  20   1  -5   55.51    2.38
 -20   1   5   55.19    2.47
 -20   1   5   53.45    2.42
 -20  -1   5   55.01    2.39
 -20  -1   5   54.81    2.39
 -20   1   5   50.70    2.31
 -20  -1   5   51.22    2.32
 -20   1   4    2.56    1.14
 -20  -1   4    1.54    1.14
  20  -1  -4    1.81    1.07
  20   1  -4    1.99    1.07
 -20   1   4    2.46    1.10
 -20  -1   4    0.28    1.00
 -20   1   4    1.43    1.07
 -20  -1   4    1.98    1.11
 -20   1   3    0.45    1.11
 -20  -1   3    0.90    1.21
  20  -1  -3   -0.16    1.21
  20   1  -3   -0.16    1.28
 -20   1   3    0.49    1.16
 -20  -1   3    1.64    1.22
 -20   1   3    2.41    1.20
 -20  -1   3    0.16    1.18
 -20   1   2    0.65    1.17
 -20  -1   2    0.97    1.18
  20  -1  -2   -0.17    1.28
  20   1  -2    0.88    1.26
 -20   1   2    1.28    1.16
 -20  -1   2    0.17    1.16
 -20   1   2    2.22    1.16
 -20  -1   2    0.17    1.26
  20  -1  -1   24.25    2.20
  20   1  -1   27.75    2.34
 -20   1   1   29.06    2.29
 -20  -1   1   30.78    2.25
 -20  -1   1   27.42    2.14
 -20  -1   1   24.54    2.21
 -20   1   0   19.95    2.29
  20  -1   0   23.66    2.20
  20   1   0   20.91    2.17
 -20  -1   0   23.06    1.93
 -20  -1   0   28.35    2.04
 -20   1   0   23.03    2.17
 -20  -1   0   21.51    2.05
 -20   1  -1    9.71    1.93
 -20   1  -1    8.52    1.60
 -20  -1  -1   11.74    1.72
 -20   1  -1   11.32    1.67
 -20  -1  -1   10.50    1.60
 -20   1  -1   10.53    1.68
 -20  -1  -1   13.02    1.77
 -20   1  -2   10.91    1.62
 -20  -1  -2    8.17    1.53
 -20   1  -2    7.85    1.78
 -20   1  -2   10.82    1.66
 -20  -1  -2    9.70    1.61
 -20   1  -2    9.03    1.50
 -20  -1  -2    7.50    1.48
 -20  -1  -3    6.73    1.30
 -20  -1  -3    7.92    1.37
 -20   1  -3    7.67    1.37
 -20  -1  -3    8.81    1.48
 -20   1  -3    5.71    1.25
 -20  -1  -3    8.52    1.35
 -20   1  -3    8.70    1.34
 -20  -1  -3    6.98    1.33
 -20  -1  -4   89.95    3.24
 -20  -1  -4   95.86    3.32
 -20   1  -4   96.85    3.34
 -20  -1  -4   98.53    3.36
 -20   1  -4   87.03    3.18
 -20  -1  -4   97.89    3.32
 -20  -1  -4   93.70    3.35
 -20   1  -4   88.28    3.27
  20   2  -5   28.18    1.50
  20  -2  -5   25.60    1.43
  20  -2  -5   28.32    1.49
  20  -2  -5   24.88    1.47
 -20   2   5   29.26    1.72
 -20   2   5   32.32    1.78
  20  -2  -4   73.40    2.93
  20   2  -4   72.99    2.98
  20  -2  -4   72.82    2.96
  20   2  -4   72.60    3.02
  20  -2  -4   67.06    2.91
  20   2  -4   74.93    3.05
 -20   2   4   69.69    3.12
 -20   2   4   80.31    3.28
 -20  -2   4   77.77    3.21
 -20  -2   4   81.36    3.24
 -20   2   4   70.84    2.96
 -20  -2   4   74.12    2.95
 -20   2   3    4.14    1.24
 -20  -2   3    4.65    1.25
  20  -2  -3    1.52    1.11
  20   2  -3    4.50    1.33
 -20   2   3    4.89    1.26
 -20   2   3    4.39    1.33
  20  -2  -2  108.17    4.23
  20   2  -2  103.88    4.21
 -20   2   2  113.88    4.18
 -20  -2   2  103.60    4.02
 -20   2   2  107.01    4.06
 -20   2   2   99.35    3.96
 -20  -2   2   99.61    4.19
 -20  -2   2  105.46    4.30
 -20   2   1  131.11    5.23
  20  -2  -1  133.97    4.97
  20   2  -1  139.22    5.14
 -20  -2   1  136.26    4.92
 -20  -2   1  149.94    5.10
 -20   2   1  137.13    4.87
 -20  -2   1  139.54    4.89
 -20   2   0   26.64    2.45
  20  -2   0   30.17    2.30
  20   2   0   23.51    2.15
 -20   2   0   26.29    2.11
 -20  -2   0   26.35    2.12
 -20  -2   0   25.87    2.06
 -20  -2   0   26.29    2.04
 -20   2  -1   45.04    2.66
 -20  -2  -1   44.29    2.66
 -20   2  -1   45.05    3.12
 -20   2  -1   43.63    2.61
 -20  -2  -1   38.03    2.53
 -20   2  -1   39.45    2.45
 -20  -2  -1   38.14    2.48
 -20   2  -2   34.91    2.28
 -20  -2  -2   38.76    2.38
 -20   2  -2   34.92    2.21
 -20  -2  -2   32.92    2.19
 -20   2  -2   30.24    2.22
 -20  -2  -2   40.66    2.41
 -20  -2  -3   49.25    2.69
 -20   2  -3   58.46    2.63
 -20  -2  -3   53.33    2.58
 -20   2  -3   51.99    2.48
 -20  -2  -3   53.18    2.50
 -20   2  -3   55.61    2.63
 -20  -2  -3   54.64    2.59
 -20  -2  -4   42.65    2.05
 -20  -2  -4   41.43    2.04
  20   3  -4    5.19    1.01
 -20   3   4    4.66    0.97
 -20  -3   4    4.42    1.07
 -20   3   4    3.32    0.98
 -20  -3   4    6.67    1.07
  20  -3  -3   58.49    2.59
 -20   3   3   58.92    2.73
 -20   3   3   62.96    2.83
 -20  -3   3   66.28    2.96
 -20  -3   3   62.52    2.94
  20  -3  -2   16.33    1.57
 -20   3   2   18.58    1.57
 -20   3   1   19.33    2.08
  20  -3  -1   15.26    1.64
  20   3  -1   19.98    1.85
 -20   3   1   19.08    1.70
 -20  -3   1   18.03    1.65
 -20  -3   1   19.89    1.88
 -20  -3   1   15.87    1.74
 -20   3   0   32.02    2.09
 -20  -3   0   30.47    2.09
 -20   3   0   31.70    2.64
 -20   3   0   32.13    2.07
 -20  -3   0   28.01    2.01
  20  -3   0   28.83    2.09
  20   3   0   31.29    2.25
 -20  -3   0   28.48    1.97
 -20  -3   0   31.11    2.22
 -20  -3   0   27.68    2.08
 -20   3   0   30.92    2.04
 -20   3  -1   83.58    3.43
 -20  -3  -1   89.71    3.50
 -20   3  -1   88.72    3.41
 -20   3  -1   86.33    4.13
 -20   3  -1   87.50    3.48
 -20  -3  -1   83.42    3.42
  20  -3   1   93.18    3.56
 -20  -3  -1   85.72    3.40
 -20  -3  -1   89.58    3.49
 -20   3  -2   34.57    2.49
 -20  -3  -2   32.31    2.24
 -20  -3  -2   32.76    2.26
  20  -3   2   30.59    1.97
 -20  -3  -3   25.76    1.84
 -20  -3  -3   25.91    1.81
  20   4  -4    1.12    0.65
  20   4  -3   32.08    1.87
  20   4  -3   38.16    1.89
 -20  -4   3   36.55    2.04
 -20  -4   3   38.06    2.09
 -20   4   2    1.26    1.10
 -20  -4   2    0.92    0.95
 -20  -4   2    1.94    1.05
 -20   4   1    3.91    1.36
 -20  -4   1    2.22    1.12
 -20  -4   1    3.81    1.19
 -20   4   0   50.57    3.03
 -20  -4   0   50.81    2.59
 -20  -4   0   53.56    2.68
 -20  -4  -1   43.08    2.26
 -20  -4  -1   42.04    2.25
 -20  -4  -2    2.58    1.01
 -20  -4  -2    1.92    0.88
 -20   4  -2    2.48    1.23
  20   5  -2   18.63    1.34
 -20   5   2   19.38    1.57
 -20  -5   2   21.80    1.54
 -20  -5   2   18.43    1.43
 -20   5   1   43.35    2.49
 -20   5   0    5.19    1.27
 -20  -5   0    5.78    1.11
 -20  -5   0    5.23    1.11
 -20   5  -1    3.96    1.21
 -20  -5  -1    6.43    0.98
 -20  -5  -1    6.97    1.04
 -20   5  -2   61.44    2.19
 -20   6   0   24.58    1.29
  21   0  -5    0.55    0.74
  21   0  -5   -0.54    0.78
  21   0  -5    0.24    0.74
  21   0  -4   25.11    1.82
 -21   0   4   25.94    1.88
 -21   0   4   23.36    1.84
 -21   0   4   28.47    1.84
 -21   0   3   -0.14    1.09
  21   0  -3   -1.16    1.30
 -21   0   3   -1.31    1.18
 -21   0   3    0.29    1.03
 -21   0   2    1.23    1.14
  21   0  -2    1.14    1.20
 -21   0   2    0.15    1.14
 -21   0   2    3.57    1.22
 -21   0   1    0.16    1.16
  21   0  -1    0.52    1.20
 -21   0   1   -0.14    0.94
 -21   0   1    0.82    0.96
  21   0   0  144.66    5.29
 -21   0   0  141.58    5.10
 -21   0  -1    0.33    1.24
 -21   0  -1    0.34    1.24
 -21   0  -1   -0.16    1.11
 -21   0  -2   -0.75    1.21
 -21   0  -2    0.15    1.23
 -21   0  -2   -0.14    1.03
 -21   0  -3    0.37    0.96
 -21   0  -3    1.97    1.03
 -21   0  -3    0.23    0.94
 -21   0  -3   -0.11    0.92
 -21   0  -3    0.97    0.91
  21  -1  -5    2.20    0.75
  21   1  -5    4.61    0.84
  21  -1  -5    3.20    0.74
  21   1  -5    2.36    0.70
  21  -1  -5    3.71    0.78
  21   1  -5    2.57    0.76
 -21   1   4    0.86    0.96
 -21  -1   4    0.86    0.87
  21  -1  -4    1.30    0.92
  21   1  -4   -0.56    0.99
  21  -1  -4   -0.11    0.84
  21   1  -4    0.22    0.93
  21  -1  -4    0.33    0.90
  21   1  -4    0.67    0.96
 -21   1   4    0.48    0.90
 -21  -1   4    2.41    0.98
 -21   1   4    0.35    0.87
 -21  -1   4    0.59    0.94
 -21   1   3   14.62    1.58
 -21  -1   3   12.61    1.53
  21  -1  -3   12.25    1.53
  21   1  -3   14.72    1.69
 -21   1   3   15.66    1.57
 -21  -1   3   14.89    1.64
 -21   1   3   14.55    1.61
 -21  -1   3   14.70    1.61
 -21   1   2   10.08    1.54
 -21  -1   2   11.70    1.60
  21  -1  -2   10.13    1.60
  21   1  -2   12.21    1.74
 -21   1   2   11.04    1.50
 -21  -1   2    9.16    1.52
 -21   1   2   10.10    1.40
 -21  -1   2   12.78    1.62
 -21   1   1    0.31    1.11
 -21  -1   1    1.24    1.18
  21  -1  -1    1.65    1.23
  21   1  -1   -1.19    1.25
 -21  -1   1    0.15    1.10
 -21  -1   1    2.31    1.11
 -21   1   0    0.76    1.24
 -21   1   0    0.16    1.13
 -21  -1   0   -0.16    1.22
  21  -1   0   -0.50    1.35
  21   1   0   -0.17    1.33
 -21   1  -1   16.97    1.83
 -21  -1  -1   14.29    1.84
 -21   1  -1   21.45    2.18
 -21   1  -1   18.11    1.93
 -21  -1  -1   18.95    1.96
 -21   1  -1   16.65    1.70
 -21  -1  -1   16.34    1.88
 -21   1  -2    2.88    1.22
 -21  -1  -2    3.03    1.22
 -21   1  -2    3.04    1.18
 -21  -1  -2    4.20    1.31
 -21   1  -2    5.14    1.23
 -21  -1  -2    2.57    1.09
 -21  -1  -3   45.88    2.34
 -21  -1  -3   45.04    2.36
 -21   1  -3   49.07    2.41
 -21  -1  -3   46.28    2.36
 -21   1  -3   44.17    2.28
 -21  -1  -3   43.16    2.26
 -21   1  -3   47.55    2.38
 -21  -1  -3   49.25    2.42
 -21   2   4    2.34    0.88
 -21  -2   4    3.30    0.85
  21  -2  -4    1.79    0.81
  21   2  -4    1.42    0.84
  21  -2  -4    3.24    0.84
  21   2  -4    1.57    0.84
  21  -2  -4    1.52    0.82
  21   2  -4    2.37    0.85
 -21   2   4    2.20    0.90
 -21  -2   4    4.00    1.01
 -21   2   4    2.39    0.93
 -21  -2   4    2.65    0.96
 -21   2   3    0.46    1.04
 -21  -2   3    0.69    0.98
  21  -2  -3    0.12    1.05
  21   2  -3    1.50    1.02
 -21   2   3    0.97    0.93
 -21   2   3    1.69    0.95
 -21   2   2   11.83    1.48
 -21  -2   2   13.98    1.54
  21  -2  -2   15.80    1.67
  21   2  -2   14.40    1.66
 -21  -2   2   15.63    1.62
 -21  -2   2   15.06    1.65
 -21   2   1   10.12    1.67
 -21   2   1   11.42    1.56
 -21  -2   1   10.94    1.48
  21  -2  -1   11.94    1.59
  21   2  -1   12.52    1.67
 -21  -2   1   10.51    1.51
 -21  -2   1    9.91    1.46
 -21   2   0  129.02    4.54
 -21  -2   0  112.73    4.37
 -21   2   0  121.41    4.84
 -21   2   0  115.97    4.37
 -21  -2   0  125.34    4.53
  21  -2   0  118.13    4.42
  21   2   0  117.99    4.54
 -21  -2   0  117.36    4.21
 -21  -2   0  109.28    4.08
 -21   2   0  119.69    4.29
 -21  -2   0  114.15    4.22
 -21   2  -1    1.98    1.16
 -21  -2  -1    1.56    1.09
 -21   2  -1    2.27    1.46
 -21   2  -1    1.14    1.11
 -21  -2  -1    0.43    1.08
 -21   2  -1    1.33    1.10
 -21  -2  -1    0.53    1.00
  21  -2   1    2.26    1.13
  21   2   1   -0.30    1.18
 -21   2  -2   49.86    2.58
 -21  -2  -2   55.95    2.67
 -21   2  -2   50.82    2.45
 -21  -2  -2   52.39    2.49
 -21   2  -2   46.35    2.49
 -21  -2  -2   49.15    2.53
 -21   2  -2   50.12    2.95
 -21  -2  -3    2.34    0.98
 -21  -2  -3    1.24    0.92
 -21  -2  -3    1.32    0.80
 -21  -2  -3   -0.49    0.80
 -21   2  -3    0.10    0.82
 -21   2  -3    1.05    0.78
 -21  -2  -3   -0.19    0.85
 -21   2  -3   -0.28    0.86
 -21  -2  -3    1.19    0.86
  21   3  -4   39.70    1.81
  21   3  -4   38.62    1.77
  21   3  -3  213.42    5.83
 -21  -3   3  224.12    6.15
 -21  -3   3  218.50    6.15
  21  -3  -2   12.58    1.34
 -21  -3   2   13.08    1.49
 -21  -3   2   13.78    1.53
 -21   3   1   68.79    3.33
  21  -3  -1   62.25    2.81
 -21  -3   1   62.27    2.92
 -21  -3   1   70.67    3.05
 -21   3   0    3.70    1.37
  21  -3   0    2.44    1.04
 -21  -3   0    4.70    1.11
 -21  -3   0    3.49    1.09
 -21   3  -1   33.49    2.46
  21  -3   1   31.45    1.89
 -21  -3  -2   38.96    2.22
 -21  -3  -2   39.71    2.20
 -21  -3  -3    0.74    0.82
 -21  -3  -3    1.04    0.82
  21   4  -3   24.04    1.44
 -21  -4   3   24.71    1.52
 -21  -4   3   21.35    1.50
  21   4  -2   12.31    1.17
  21   4  -1   12.04    1.14
 -21   4   1    9.21    1.56
 -21  -4   1   14.46    1.45
 -21  -4   1   12.57    1.44
 -21   4   0   21.61    1.95
 -21  -4   0   20.26    1.60
 -21  -4   0   22.71    1.67
 -21  -4  -1   34.41    1.94
 -21   4  -1   37.52    2.29
 -21   4  -2   69.97    2.95
 -21   5   0  172.19    5.14
 -21   5  -1   27.13    1.40
 -22   0   4    7.72    1.07
  22   0  -4    6.33    1.06
  22   0  -4    7.38    1.02
  22   0  -4    7.95    1.10
 -22   0   4    7.41    1.05
 -22   0   4    8.88    1.08
 -22   0   3   -0.47    0.98
  22   0  -3    0.74    0.98
 -22   0   3   -0.61    0.99
 -22   0   3   -0.72    1.07
 -22   0   2   18.55    1.74
  22   0  -2   16.47    1.76
 -22   0   2   19.05    1.70
 -22   0   2   15.76    1.54
 -22   0   1   -1.01    1.13
  22   0  -1   -0.31    1.29
 -22   0   0  227.85    7.02
 -22   0   0  233.69    7.02
  22   0   0  240.13    7.09
 -22   0   0  248.06    6.99
 -22   0  -1   -0.44    1.18
 -22   0  -1   -0.44    1.20
 -22   0  -1    0.96    1.02
  22   0   1   -0.59    1.37
 -22   0  -2  127.36    4.25
 -22   0  -2  128.66    4.25
 -22   0  -2  130.57    4.42
 -22   0  -2  128.93    4.31
 -22   0  -2  131.11    4.42
 -22   0  -3    1.09    0.89
 -22   0  -3   -0.78    0.91
 -22   0  -3    0.56    0.84
 -22   1   4    9.13    1.07
 -22  -1   4    6.53    0.99
  22  -1  -4    7.48    1.00
  22   1  -4    8.95    1.09
  22  -1  -4    7.82    0.98
  22   1  -4   10.65    1.09
  22  -1  -4    8.02    1.05
  22   1  -4   10.23    1.15
 -22   1   4    7.76    1.10
 -22   1   4    7.87    1.06
 -22   1   3    1.24    1.02
 -22  -1   3    0.22    1.00
  22  -1  -3    2.65    1.00
  22   1  -3    0.83    0.97
 -22   1   3    0.11    0.99
 -22  -1   3    1.33    0.99
 -22   1   3    1.00    0.91
 -22  -1   3    0.95    0.97
 -22   1   2   14.01    1.55
 -22  -1   2   12.04    1.46
  22  -1  -2   12.45    1.53
  22   1  -2   11.03    1.53
 -22  -1   2   10.26    1.40
 -22   1   1    3.87    1.21
 -22  -1   1    5.39    1.23
  22  -1  -1    4.09    1.26
  22   1  -1    4.53    1.40
 -22  -1   1    5.73    1.11
 -22  -1   1    4.78    1.15
 -22   1   0    9.60    1.63
 -22   1   0    6.91    1.38
 -22  -1   0    6.32    1.35
 -22   1   0    6.78    1.35
 -22  -1   0    7.88    1.43
 -22   1   0    9.20    1.46
 -22  -1   0    7.29    1.48
  22  -1   0    6.03    1.34
  22   1   0    8.22    1.51
 -22   1  -1   57.52    2.85
 -22  -1  -1   54.10    2.76
 -22  -1  -1   60.87    2.86
 -22   1  -1   54.07    2.78
 -22  -1  -1   54.08    2.80
  22  -1   1   52.26    2.76
  22   1   1   53.21    2.82
 -22   1  -1   53.99    2.72
 -22   1  -2   13.76    1.43
 -22  -1  -2    9.69    1.39
 -22   1  -2   13.55    1.44
 -22  -1  -2   12.13    1.41
 -22   1  -2   10.69    1.31
 -22  -1  -2    9.09    1.27
  22  -1   2   14.62    1.56
  22   1   2   10.46    1.44
 -22  -1  -2   14.54    1.52
 -22  -1  -2   11.35    1.46
 -22  -1  -3    0.18    0.76
 -22   1  -3   -1.10    0.92
 -22   1  -3    0.27    0.79
 -22  -1  -3   -0.18    0.82
 -22   1  -3   -0.09    0.79
 -22  -1  -3    0.26    0.75
  22  -2  -4   10.58    0.95
  22  -2  -4   10.61    0.98
  22  -2  -4   10.91    0.94
  22  -2  -3   17.88    1.45
  22   2  -3   20.84    1.57
 -22   2   3   19.58    1.48
 -22  -2   3   20.25    1.46
  22  -2  -2   36.12    2.12
  22   2  -2   40.62    2.29
 -22  -2   2   37.05    2.16
 -22  -2   2   39.03    2.21
 -22   2   2   39.59    2.17
 -22  -2   2   40.29    2.12
 -22   2   1    3.25    1.12
 -22  -2   1    3.71    1.05
  22  -2  -1    2.27    1.05
  22   2  -1    1.21    1.06
 -22  -2   1    1.85    0.93
 -22  -2   1    3.89    1.13
 -22   2   0    7.51    1.54
 -22   2   0    8.46    1.28
 -22  -2   0    8.46    1.39
 -22   2   0    7.11    1.19
 -22  -2   0    8.27    1.27
 -22   2   0    6.31    1.29
 -22  -2   0    8.25    1.35
  22  -2   0    7.27    1.30
  22   2   0    7.62    1.33
 -22   2  -1    1.07    0.93
 -22  -2  -1    3.11    1.05
 -22   2  -1    0.32    1.31
 -22   2  -1    0.24    1.02
 -22  -2  -1    2.05    0.99
 -22   2  -1    1.91    0.95
 -22  -2  -1    2.23    0.98
  22  -2   1    0.24    1.00
  22   2   1    0.38    1.10
 -22   2  -2   59.62    2.52
 -22  -2  -2   60.20    2.55
 -22   2  -2   59.41    2.50
 -22  -2  -2   62.63    2.53
 -22   2  -2   60.49    2.57
 -22  -2  -2   57.43    2.54
  22  -2   2   61.81    2.56
  22   2   2   60.81    2.63
  22  -2   3   48.67    2.00
 -22  -3   3   51.01    2.26
 -22  -3   3   56.88    2.35
 -22  -3   2   32.61    1.99
 -22  -3   2   36.47    2.05
 -22   3   1  221.78    6.34
 -22  -3   1  212.64    6.00
 -22  -3   1  217.41    6.06
 -22   3   0    8.27    1.54
 -22  -3   0    8.90    1.18
 -22  -3   0    9.54    1.17
 -22   3  -1    6.51    1.43
 -22  -3  -2    5.49    1.05
 -22  -3  -2    7.20    1.07
 -22  -4   1   55.27    2.33
 -22  -4   1   51.98    2.29
 -22   4   0   81.97    3.25
  23   0  -4   13.63    1.08
  23   0  -4   14.09    1.10
  23   0  -4   15.96    1.18
 -23   0   3   -0.96    0.89
  23   0  -3   -0.29    0.95
 -23   0   3    0.19    0.77
 -23   0   3   -0.55    0.77
 -23   0   2    9.10    1.26
  23   0  -2    7.27    1.25
 -23   0   1   -0.37    1.00
  23   0  -1   -0.39    1.08
 -23   0   0  120.25    4.27
 -23   0   0  124.14    4.33
  23   0   0  113.95    4.19
 -23   0   0  126.86    4.23
 -23   0  -1   -0.12    1.01
 -23   0  -1    0.12    0.97
 -23   0  -1    0.34    0.83
  23   0   1    0.25    1.04
 -23   0  -2    6.19    1.18
 -23   0  -2    8.94    1.19
 -23   0  -2    8.31    1.13
  23   0   2   10.24    1.28
  23   0   3   -0.07    0.71
  23  -1  -4    2.08    0.66
  23   1  -4    3.17    0.69
  23  -1  -4    2.02    0.63
  23   1  -4    2.41    0.69
  23  -1  -4    3.34    0.69
  23   1  -4    4.08    0.71
 -23   1   3    0.72    0.80
 -23  -1   3   -0.27    0.84
  23  -1  -3    0.54    0.79
  23   1  -3    0.09    0.81
 -23  -1   3    0.47    0.75
 -23  -1   3    1.02    0.74
 -23   1   2    0.65    0.90
 -23  -1   2   -0.21    0.85
  23  -1  -2    0.11    0.95
  23   1  -2    0.23    1.07
 -23  -1   2   -0.10    0.95
 -23  -1   2   -0.31    0.82
 -23   1   1   11.30    1.42
 -23  -1   1   15.23    1.44
  23  -1  -1   13.19    1.43
  23   1  -1   13.90    1.61
 -23   1   0   48.01    2.50
 -23  -1   0   49.71    2.53
 -23   1   0   51.09    2.55
 -23  -1   0   47.83    2.52
  23  -1   0   46.88    2.44
  23   1   0   42.15    2.42
 -23   1   0   42.87    2.35
 -23  -1   0   50.47    2.42
 -23   1  -1    9.27    1.30
 -23  -1  -1   15.26    1.51
 -23   1  -1   11.19    1.31
 -23  -1  -1   15.36    1.51
 -23   1  -1   13.65    1.39
 -23  -1  -1   13.30    1.39
  23  -1   1   11.79    1.40
  23   1   1   11.02    1.38
 -23   1  -2   41.74    2.06
 -23  -1  -2   41.06    2.02
 -23   1  -2   38.85    1.92
 -23  -1  -2   35.75    1.90
 -23   1  -2   42.04    2.05
 -23  -1  -2   40.00    2.03
 -23  -1  -2   38.40    1.97
 -23  -1  -2   39.15    1.99
  23  -1   2   39.86    2.03
  23   1   2   37.49    2.05
  23  -2  -3   42.91    1.83
  23  -2  -3   38.85    1.76
 -23   2   2   11.85    1.19
 -23  -2   2   10.76    1.19
  23  -2  -2   12.10    1.19
  23   2  -2   11.81    1.27
 -23  -2   2   10.87    1.21
 -23  -2   2   12.35    1.29
 -23   2   1    0.32    0.92
 -23  -2   1    0.95    0.94
 -23   2   1    0.98    0.85
 -23  -2   1    0.68    0.84
 -23   2   1   -0.21    0.91
 -23  -2   1    2.20    0.95
  23  -2  -1    0.41    0.91
  23   2  -1    0.43    0.92
 -23  -2   1    1.46    0.86
 -23  -2   1    1.05    0.84
 -23   2   0    1.25    0.89
 -23  -2   0   -0.10    0.82
 -23   2   0   -0.76    1.04
 -23   2   0   -0.84    0.95
 -23  -2   0    0.84    0.87
 -23   2   0    0.29    0.80
 -23  -2   0    0.29    0.76
  23  -2   0    0.10    0.91
  23   2   0    0.87    0.97
 -23   2  -1    1.49    0.78
 -23  -2  -1    0.19    0.79
 -23   2  -1    0.75    0.83
 -23  -2  -1   -0.09    0.76
 -23   2  -1    3.79    0.92
 -23  -2  -1    1.66    0.80
  23  -2   1    1.49    0.93
  23   2   1   -0.20    0.99
  23  -2   2   83.21    2.77
 -23  -3   1   80.65    2.81
 -23  -3   1   72.85    2.71
 -23   3   0   32.66    1.95
  24   0  -3   -1.15    0.76
 -24   0   2   12.19    1.27
  24   0  -2   11.55    1.17
 -24   0   1   -1.28    1.07
 -24   0   1   -0.10    0.74
 -24   0   1    0.84    0.90
  24   0  -1   -0.41    0.93
 -24   0   0  270.13    6.96
 -24   0   0  272.62    6.94
  24   0   0  258.57    6.86
 -24   0   0  252.74    6.73
 -24   0  -1   -0.19    0.87
 -24   0  -1    0.38    0.80
 -24   0  -1    0.35    0.78
  24   0   1    0.09    0.91
  24   0   2    0.44    0.73
  24  -1  -3   41.66    1.68
  24   1  -3   42.49    1.72
  24  -1  -3   39.58    1.71
  24   1  -3   38.05    1.73
  24  -1  -3   40.05    1.72
  24   1  -3   41.63    1.74
  24  -1  -2   27.06    1.60
  24   1  -2   25.52    1.61
 -24   1   2   30.21    1.67
 -24   1   1    8.75    1.18
 -24  -1   1    7.76    1.13
 -24   1   1    7.70    1.09
 -24  -1   1    9.87    1.11
 -24   1   1    6.68    1.13
 -24  -1   1   11.62    1.25
  24  -1  -1    7.81    1.12
  24   1  -1    7.30    1.19
 -24   1   0   22.52    1.59
 -24  -1   0   23.67    1.60
 -24   1   0   19.90    1.49
 -24  -1   0   20.47    1.47
 -24   1   0   21.13    1.54
 -24  -1   0   26.06    1.65
  24  -1   0   23.34    1.53
  24   1   0   22.00    1.60
  24  -1   1    0.43    0.83
  24   1   1    0.72    0.85
  24  -2  -1    0.66    0.70
  24  -2   0   21.78    1.41
  25   0  -1    0.59    0.75
  25   0   0    1.04    0.73
  25  -1  -1  270.83    6.32
  25   1  -1  254.64    6.30
  25   1   0   20.66    1.31
   0   0   0    0.00    0.00


TITL yzf-3-29-3-1220-DJ-a_auto in P2(1)/c
REM P2(1)/c (#14 in standard setting)
CELL 1.54184  20.416498   8.173629   7.103718  90.0000  94.1216  90.0000
ZERR    5.00   0.000275   0.000135   0.000091   0.0000   0.0012   0.0000
LATT  1
SYMM -x, y+1/2,-z+1/2
SFAC C H N O
UNIT 55.00 50.00 5.00 5.00
REM  CrysAlisPro recorded range (K): Min=100.0; max=100.0; aver:100.0
TEMP -173
TREF
HKLF 4
END
_computing_structure_solution     'SHELXT 2014/5 (Sheldrick, 2014)'
;
_shelx_hkl_checksum                80885
_olex2_submission_special_instructions  'No special instructions were received'
_oxdiff_exptl_absorpt_empirical_details
;
Empirical correction (ABSPACK) includes:
- Absorption correction using spherical harmonics
- Frame scaling
;
_oxdiff_exptl_absorpt_empirical_full_max  1.359
_oxdiff_exptl_absorpt_empirical_full_min  0.750
